# Supplementary material for: The Role of Play in the Social Development of Grey Seal (Halichoerus grypus) Pups with Comparative Notes on the Harbour Seal (Phoca vitulina)
Source: Animals (Basel). 2024 Jul 17;14(14):2086. doi: 10.3390/ani14142086 (PMC11273769; doi:10.3390/ani14142086)
Supplement: Supplementary file 1 [file animals-14-02086-s001.zip]

Archive with 9 entries (9 files):
- Supplementary files S1-S9/S1 Hg-DN-MP catalogue.xlsx
- Supplementary files S1-S9/S2 Hg-DN-MP behaviour.xlsx
- Supplementary files S1-S9/S3 Hg-DN-MP-body nosing scores.xlsx
- Supplementary files S1-S9/S4 Hg-DN-MP play vs non-play & nosing contacts.xlsx
- Supplementary files S1-S9/S5 Hg-DN-WP behaviour.xlsx
- Supplementary files S1-S9/S6 Abbreviations in Excel data sheets.xlsx
- Supplementary files S1-S9/S7 Hg play reciprocity RWsubad & DN-MP.xlsx
- Supplementary files S1-S9/S8 Pv-SI-MP play behaviour.xlsx
- Supplementary files S1-S9/S9 Pv SI Subadult play behaviour.xlsx
