# Supplementary material for: The Role of Play in the Social Development of Grey Seal (Halichoerus grypus) Pups with Comparative Notes on the Harbour Seal (Phoca vitulina)
Source: Animals (Basel). 2024 Jul 17;14(14):2086. doi: 10.3390/ani14142086 (PMC11273769; doi:10.3390/ani14142086)
Supplement: Supplementary file 1 [file animals-14-02086-s001.zip › Supplementary files S1-S9/S1 Hg-DN-MP catalogue.xlsx]

## Sheet: 2022 MP catalogue Donna Nook
2022	Time start	clip duration (min)	MP#	pup stage	pup sex	type	location	Notes
11-24-22	12:56:36	06:20:00	2	2		unrelated to suckle	grass	P cries, app M, n her nipp reg, does not attempt to suckle, M rolls away, P foll
11-24-22	13:08:22	06:17:00	3	3		unrelated to suckle	grass/ M in gully w	P cries, M>P, n P (rump & ?), M turns away into creek, checks P, P stops crying, M app difft P at other side of creek (snapshot- its M app), Mn wrong P, its M snorting & app
11-24-22	13:26:12	04:29:00	4	2		unrelated to suckle	dry gully/ m on grass	P cries in gully, M moving away on top of bank
11-24-22	13:37:42	05:29:00	5	1		unrelated to suckle	grass	stage 1 P with fresh placenta nearby; P ~1PBL in front of M, facing away, M semi-sup orienting to P, neither moving
11-24-22	13:49:54	02:31:00	6	3		suckle	dry gully	P suckling from nipp to nipp - M presenting & still - prelude to post-suckle video at 13:55:58
11-24-22	13:55:58	03:49:00	6	3		post-suckle	dry gully	P finishes suckling, M repeatedly strokes P tow nipp, P refuses, voc, moves away from nipp, n M's son
11-25-22	13:53:10	11:22:00	7	2		post-suckle	dry gully	P finishes suckling, moves tow M's head, reacts when M growls & lu, also sev N contacts, P stays cloe to M's head
11-25-22	14:40:16	04:10:00	8	3		intersuckle (prob - prev suckle not obs)	grass	at start M has chin over P's boh (prob suckling preceded); contact, play nuzz and biting, P cries, P suckles
11-25-22	14:56:28	03:19:00	8	3		post-suckle	grass	at start P beside M, n her son (snapshot)
11-25-22	14:57:10	00:36:00	9	3		pre-suckle	grass	P solicits suckling
11-25-22	14:57:54	00:15:00	9	3		suckle	grass	P suckles
11-25-22	15:01:52	03:35:00	9	3		intersuckle	grass	P stops suckling, nuz M's venter, M shifts posn, motions P tow nipples, P suckles again
11-25-22	15:03:48	01:34:00	9	3		post-suckle	grass	P n and nuz M, mo, MP body contact
11-25-22	15:04:36	00:31:00	9	3		post-suckle2	grass	M & P ~1PBL apart, P has gne into gully, M still alert to it
11-26-22	11:44:28	05:50:00	10	1		unrelated to suckle	grass	P trying to app M, M lu and turns back on P. still some yellow around neck - think late stage 1
11-26-22	11:52:38	02:05:00	11	4	F	intersuckle (prob - prev suckle not obs)	grass	P trying to contact M, M tryign to get P to continue suckling
11-26-22	12:01:54	00:32:00	11	4	F	intersuckle	grass	M trying to get P to cont suckling
11-26-22	12:02:42	02:44:00	11	4	F	post-suckle	grass	P has detached, M stroking P backwards
11-26-22	12:14:22	02:02:00	12	1		pre-suckle	grass	M in gully, P on grass, P app M, M ho to P, presents, nosing contacts
11-26-22	12:16:44	09:08:00	12	1		pre-suckle2	grass	M trying to get P to suckle by stroking P tow nipp, shifting her posn sev times and n P
11-26-22	12:39:20	00:30:00	13	2		suckle	grass	record of P suckling
11-26-22	12:40:58	06:42:00	13	2		post-suckle	grass	brief nosing interaction, then M moves slightly away into gully, M & P cont to check each other
11-26-22	12:55:36	02:17:00	14	3		unrelated to suckle1	water-gully	P in gully, moving // to M, backwards. 2nd F2 close by, M resting
11-26-22	12:58:24	01:11:00	14	3		unrelated to suckle2	water-gully	P exploring gully M watching
11-26-22	13:02:50	03:19:00	14	3		unrelated to suckle3	water-gully	P still expl gully, M chaperoning
11-26-22	13:06:36	01:50:00	14	3		unrelated to suckle4	water-gully	P expl gully, M engages it in N, makes body contact
11-26-22	13:08:54	00:59:00	14	3		unrelated to suckle5	water-gully	P still expl, also mutual MP orienting
11-26-22	13:10:18	03:17:00	14	3		unrelated to suckle6	water-gully	P still expl, mutual nosing contacts
11-28-22	"20:32:00"	03:11:00	15	3		pre-suckle	grass	P voc, app M , M repeatedly gets into presenting posn, eventually P suckles
11-28-22	plus ~7min	07:01:00	15	3		post-suckle	grass	P expl gully w, M watchign from pool on far side, then ret to gully and watches P from ~5ABL
11-28-22	cam time not op	07:44:00	15	3		post-suckle2	grass	P cont to expl gully water, becoming more comfortable, M watching, then emerges from pool, ret to gully, obs P from ~5 ABL
11-28-22	plus ~8min	00:57:00	15	3		post-suckle3	grass	M&P tog on gully bank, playing in contactP suddenly lvs and ho (had enough?)
11-28-22	12:03:06	06:40:00	16	3	F	unrelated to suckle1	water-pool	P disporting self in pool, M watching from bank
11-28-22	12:15:00	06:19:00	16	3	F	unrelated to suckle2	water-pool	M&P in pool tog - M trying to get P to suckle, P just wants to play in w and with M
11-28-22	12:22:50	05:31:00	16	3	F	unrelated to suckle3	water-pool	M&P in pool, M trying (less hard) tom get P to suckle, P still just wants to play
11-29-22	13:46:00	00:59:00	17	5	F	unrelated to suckle1	grass	M has just had unsuccessful mating attempt in gully. M app P on bank
11-29-22	13:48:00	00:26:00	17	5	F	unrelated to suckle2	grass	M ret to bank and checks P, keeps looking back at Male, slides back into gully w, P facing away from M, alert, not reacting to her
11-29-22	13:49:00	00:36:00	17	5	F	unrelated to suckle3	grass	M still in gully, checks P briefly, P looking around, sn air, not lking at M
11-29-22	13:50:00	01:24:00	17	5	F	pre-suckle	grass	M ret to P, nosing contacts ahd head over bpody, motions P tow nipples, P voc, M still distracted by male
11-29-22	13:52:00	00:44:00	17	5	F	pre-suckle2	grass	P n nipp, going from one nipp tpo other, not properly suckling by end of clip. But then suckled
11-29-22	14:03:12	04:12:00	17	5	F	post-suckle	grass	M interacting closely with P, but constantly distracted by adult activity on far side of gully
11-29-22	14:21:00	02:08:00	18	1		pre-suckle	grass	MP ~15min post-partum. P seeking nipples for 01:50min, then latches on & suckles; placenta still attached to M
11-29-22	14:28:00	00:55:00	18	1		post-suckle	grass	P lying ~1.5 PBL from M, quiescent, M orienting to NNF
11-29-22	14:29:00	00:30:00	18	1		post-suckle2	grass	P lying ~0.5 PBL in front of M, M orienting to P
11-29-22	14:36:00	01:39:00	18	1		post-suckle3	grass	P ~1PBL from M
11-30-22	12:14:34	00:20:00	20	2		suckle	grass	P suckling
11-30-22	12:15:20	01:10:00	20	2		post-suckle	grass	P at edge of gully, facing away from M, M alert & watching P
11-30-22	12:42:16	02:24:00	21	2		pre-suckle	grass	P initiates suckling by crying, nosing and mop/biting M, M then presents and motions P bckwrds
11-30-22	12:54:56	01:36:00	21	2		post-suckle	grass	interaction mainly initiated by M, M distracted by adult voc; 12:58, M half across gully, orienting to other adults & vocs, P facing away from gully, alert
11-30-22	13:36:08	00:44:00	22	2		unrelated to suckle	grass	stills of MP with ffl on each other and close contact, video: P appM, crying, M presents, P makes head C but no suckling
11-30-22	12:14:38	00:37:00	24	2		unrelated to suckle	grass	brief video M lyign sup, P initially beside M, then mloves away, uncoordinated mov, tow edge of gully
11-30-22	12:14:38	01:34:00	25	4	F	post-suckle	grass	P voc beside M's rear, M voc at AM in gully, P leaves M's side & settles to rest against fence
11-30-22	12:29:30	06:08:00	26	4	M	unrelated to suckle1	water-pool	M&P in pool, M invites P to suckle, & invites contact & play, P responds less than M, does not suckle, and seeks to ho.
11-30-22	12:32:12	02:09:00	26	4	M	unrelated to suckle2	water-pool	M&P in pool, P close by M exploring pool at surf & uw
11-30-22	12:35:14	00:59:00	26	4	M	unrelated to suckle3	water-pool	M & P at edge of pool, M, leans twice over P, P in w, M distracted by adult voc
11-30-22	13:02:56	01:05:00	27	3	M	suckle	grass	P suckling at start, neighbouring male interrupts
11-30-22	13:17:58	02:47:00	27	3	M	post-suckle1	grass	P suckling at start
11-30-22	13:20:16	01:45:00	27	3	M	post-suckle2	grass	M presenting, motioning P tow nipp, P not attempt to suckle
11-30-22	13:23:04	00:29:00	27	3	M	post-suckle3	grass	M facing ahead, P shifts forward so H-H and //to M
11-30-22	13:25:18	01:37:00	27	3	M	post-suckle4	grass	M presenting & shifting posn, P n her rear, but no attempt to suckle,
11-30-22	13:25:48	00:22:00	27	3	M	post-suckle5	grass	P ~2 PBL beh M, wrig
2022-12-01	13:13:42	03:03:00	28	4	M	unrelated to suckle1	water-pool	M&P contact play in pool, M mainly initiating, P often withdrawing
2022-12-01	13:18:50	00:30:00	28	4	M	unrelated to suckle2	water-pool	P expl & frolick in w, M watching, M initi contact, P leaves & M orients tow him
2022-12-01	13:19:18	00:22:00	28	4	M	unrelated to suckle3	water-pool	P beside M in w at edge of pool, M presenting, P not responding
2022-12-01	13:21:10	01:35:00	28	4	M	unrelated to suckle4	water-pool	mutual orientation, brief interaction, nosing , M jerking, M head over P
2022-12-01	13:22:58	01:35:00	28	4	M	unrelated to suckle5	water-pool	mutual orientation, brief nosing/contact P leaves & ho, ret to w
2022-12-01	13:23:54	00:48:00	28	4	M	unrelated to suckle6	water-pool	P beside M in w at pool edge, P expl w and uw, bobbing up & down, M's head uw, watching
2022-12-01	13:25:46	01:31:00	28	4	M	unrelated to suckle7	water-pool	MP tog in w, nosing and contact interaction
2022-12-01	13:26:32	00:22:00	28	4	M	unrelated to suckle8	water-pool	M& P noses ~5cm apart, mut orienting, sep to ~0.5 PBL
2022-12-01	13:27:36	00:42:00	28	4	M	unrelated to suckle9	water-pool	P beside M in w at edge of pool, M presenting, P not responding
2022-12-01	13:43:00	04:18:00	20	2	F	intersuckle	grass	P beside M on grass, M
2022-12-01	13:47:00	01:38:00	20	2	F	post-suckle	grass	P faces away from M, wrig, expl grass, active
2022-12-01	14:01:00	03:57:00	31	3	M	unrelated to suckle	dry gully	M&P have just ho's from pool, M invites P to suckle, P refuses, mutual play session follows
2022-02-01	14:08:00	00:30:00	32	5	M	intersuckle1	grass	P detached, M strokes P bkwards, P not returning to suckle
2022-12-01	14:17:00	00:48:00	32	5	M	intersuckle2	grass	P just detached
2022-12-01	14:19:00	00:13:00	32	5	M	suckle	grass	P suckles, looks up, reattaches
2022-12-01	14:19:00	01:57:00	32	5	M	post-suckle1	grass	P has stopped suckling, voc, M motions P tow nipp but P leaves and nuzz grass
2022-12-01	14:22:00	04:38:00	32	5	M	post-suckle2	grass	M tries repeatedly tpo mot P to suckle, P not interested, P starts to nose, nibb & gently bite M's ffl, turns into pla session with M giving pl invit.
2022-12-01	14:27:00	02:25:00	32	5	M	post-suckle3	grass	P reapp M and play continues, then wanes; P gave pl invit tow end
2022-12-01	14:11:00	01:26:00	33	3		post-suckle	grass	N contacts between M&P, P cries, M rolls away and both rest
2022-12-01	14:14:00	02:51:00	34	5	F	unrelated to suckle	grass	low intensity nosing interaction with body contact & Mmo
2022-12-02	13:12:00	03:13:00	19	2	F	pre-suckle	grass	P voc, M ho to P from gully, nosing interaction, M eventuallyho beside fence, presents & P suckles
2022-12-02	14:20:04	00:26:00	19	2	F	suckle	grass	P suckling, M leaning against the fence
2022-12-02	14:26:24	02:17:00	19	2	F	post-suckle1	grass	A little nosing int, M motioning P tow nipp briefly, M growling softly when adult voc heard
2022-12-02	14:27:52	00:33:00	19	2	F	post-suckle2	grass	M lies down. Eyes closed, still presenting, P looks around, looks at M, not moving
2022-12-02	14:28:54	00:14:00	19	2	F	post-suckle3	grass	M resting, still on side against fence, P looking around
2022-12-02	14:30:14	01:06:00	19	2	F	post-suckle4	grass	M alternately resting & looking around, growls softly as she goes back to rest, P orienting to her, awake but not active
2022-12-02	14:31:38	00:22:00	19	2	F	post-suckle5	grass	M resting, P awake but not active
2022-12-02	14:34:16	02:02:00	19	2	F	post-suckle6	grass	M seems stressed by adult vocs nrby, lunging (gently) at P. P moves slightly away from M at end of video
2022-12-02	14:38:00	00:56:00	19	2	F	post-suckle7	grass	M now resting & not presenting, P nuzz grass, sniffing air, wrig semi sup, seems content
2022-12-02	14:23:56	01:40:00	37	2		presuckle1	wet gully edge	P voc, some nosing interaction, P seeking to suckle, then M ho leaving P in gully water
2022-12-02	14:36:34	01:21:00	37	2		pre-suckle2	wet gully edge	M ret to gully edge tp P, nosing interaction, P voc, seeks nipp, suckles
2022-12-02	14:43:46	04:51:00	37	2		post-suckle1	shallow wat-gully	P foll M into gully, nosing/mouthing int with M 7 P mo, then P expl
2022-12-02	14:45:12	00:51:00	37	2		post-suckle2	shallow wat-gully	P expl w surf and sn air, ~1PBL in front of M, who is watching
2022-12-02	14:45:44	00:02:00	37	2		post-suckle3	shallow wat-gully	M foll P with body spl
2022-12-02	14:52:44	06:55:00	37	2		post-suckle4	shallow wat-gully	intense play session in shallow wat of gully
2022-12-02	14:56:20	03:01:00	37	2		post-suckle5	shallow wat-gully	further play session
2022-12-02	14:56:48	00:19:00	37	2		post-suckle6	shallow wat-gully	Both in ch of gully, M just beh P, watching P, P nose in w, expl
2022-12-02	14:59:34	00:46:00	37	2		post-suckle7	shallow wat-gully	M half ho'd, looks sleepy, not watching P, P nose uw, exploring ch water & bottom of gully
2022-12-02	15:01:18	00:16:00	37	2		post-suckle8	shallow wat-gully	M&P in gully w, distant adult voc, M attendign to voc, P starts to ho
2022-12-02	15:01:56	00:32:00	37	2		post-suckle9	shallow wat-gully	P is ho, M facing other way, attending to distant male voc, Male app along far gully bank, mo, M om and growls at him
2022-12-02	12:04:00	00:40:00	35	2	F?	pre-suckle	grass	M&P on grass, P n M sev times, M n P once, shifts and presents, P suckles
2022-12-02	12:09:00	02:51:00	35	2	F?	inter-suckle1	grass	P voc, initiates nosing interaction (soliciting suckling), M engages in nosing interaction, presents & P suckles
2022-12-02	12:12:46	03:35:00	35	2	F?	inter-suckle1b	grass	M inviting P to play, P responding, but often breaks play contact
2022-12-02	12:17:00	01:27:00	35	2	F?	inter-suckle2	grass	P on grass at edge of gully, M in gully in w, P voc, moving along grass, M paying minimal attention
2022-12-02	12:19:00	00:25:00	35	2	F?	inter-suckle3	grass	M ho from gully to P, presents and P n nipp & suckles - no preliminary nosing
2022-12-02	12:24:00	01:02:00	35	2	F?	inter-suckle4	grass	M&P on grass, P n M's hfl & follher, soliciting suckling, M presents and P suckles
02/12/2022+A109:M109	12:25:00	01:20:00	35	2	F?	inter-suckle5	grass	M&P on grass, M n P & Pn M's rear, seeks nipp, siuckles
2022-12-02	12:27:16	03:51:00	35	2	F?	post-suckle1	grass	M&P on grass, M tries to initiate further interaction, P reluctant and moves away
2022-12-02	12:31:24	01:02:00	35	2	F?	post-suckle2	grass	P crying, re-app M, suckles (noisily)
2022-12-02	12:33:06	02:20:00	35	2	F?	post-suckle3	grass	P crying, re-app M, M re-app P, presents, P n nipp, the turns away
2022-12-02	12:35:46	01:48:00	35	2	F?	post-suckle4	grass	P wrig, sup on grass (fr) beside fence
2022-12-02	12:02:04	02:08:00	36	2	M	post-suckle1	grass	P cries, M engages in nosing int with him while scr him to suckle, P gently bites M's mouth
2022-12-04	14:07:44	03:14:00	38	3	M	post-suckle1	grass	Pwas suckling 14:06:46 (still); P wrig, fr, om & snorting voc beside M, M scr P, then rests
2022-12-04	14:11:24	02:52:00	38	3	M	post-suckle2	grass	P n/nibb M's ffl, M only scr P lightly bkwrds, does not want to interact with P
2022-12-04	14:14:44	03:14:00	38	3	M	post-suckle3	grass	P contually n/nibb M's ffl, mo wants to play, M resting, lightly scr P bkwrds
2022-12-04	14:20:56	01:00:00	38	3	M	post-suckle4	grass	P cont to n/nibb M's ffl, mo, pl mov, M does not respond, cont to scr P lightly bkwrds while she tries to sleep
2022-12-04	15:28:00	01:07 + still seq	39	1		post-suckle1	grass	after suckling, P moves slightly away, M nu muzz/mouth once...M leaves, P watches, Mreturns and settles ~1PBL from P
2022-12-04	14:22:54	00:26:00	40	4	M	suckle	grass	pup suckling; no ID for M, head not visible
2022-12-04	14:25:10	01:49:00	40	4	M	post-suckle1	grass	M still in presenting posn, P wrig sup & n M's ffl, no interaction
2022-12-04	14:27:00	01:30:00	40	4	M	post-suckle2	grass	M still on side, V-V close to P, P wrig sup and V tow M, mo & n her chest, no interaction
2022-12-04	14:32:44	00:16:00	41	2	M	suckle1	grass	P suckle
2022-12-04	14:33:32	00:14:00	41	2	M	suckle2	grass	P suckle
2022-12-04	14:36:40	00:34:00	41	2	M	inter-suckle	grass	P just n nipp & reattaches			0
2022-12-04	14:40:12	02:39:00	41	2	M	post-suckle1	grass	P detached, stays close to M who src bkwards half-heartedly!), otherwise no interaction
2022-12-04	14:44:46	02:41:00	41	2	M	post-suckle2	grass	P has wandered ~3ABL from M, voc softly, app LP (?male), and sits close to him
2022-12-04	14:47:24	00:08:00	42	2	M	suckle1	grass	P suckles
2022-12-04	14:48:20	00:11:00	42	2	M	suckle2	grass	P suckles
2022-12-04	14:49:02	00:31:00	42	2	M	inter-suckle1	grass	P detaches, cries, M mov & presents, P suckles
2022-12-04	14:54:50	00:12:00	42	2	M	suckle3	grass	P suckles
2022-12-04	14:56:08	00:14:00	42	2	M	suckle4	grass	P suckles
2022-12-04	14:57:36	00:42:00	42	2	M	inter-suckle2	grass	P & M brief nosing interaction, P resumes suckle
2022-12-04	15:01:16	01:06:00	42	2	M	inter-suckle3	grass	M n P, presents and P resumes suckling
2022-12-04	15:08:06	05:01:00	42	2	M	inter-suckle4	grass	nosing & play between M&P, then resume suckling inv by M and ends P suckling
2022-12-04	15:17:34	05:02:00	42	2	M	post-suckle	grass	M plinv, P poss stress with pl body contact, though n M sev times
2022-12-06	12:39:36	04:38:00	43	3		pre-suckle	grass	P cried 12:39:28
2022-12-06	12:56:28	06:37:00	43	3		inter-suckle1	grass	M continuously scr P bkwrds, P only orienting ant tow M's head and away. At end M rolls away, changes orientation, nrly 1ABL from P, P gives little voc
2022-12-06	13:03:30	00:45:00	43	3		suckle	grass	P app M and suckles
2022-12-06	13:07:30	00:26:00	43	3		suckle	grass	P stopped suckling, M shifts pos, P suckles
2022-12-06	13:08:54	06:02:00	43	3		inter-suckle2	grass	M continuously scr P tow nipp, P orients only forward, brief nosing contacts to M, both mo M ends up rolling away and scr self
2022-12-06	13:15:12	00:36:00	43	3		suckle	grass	M rolls back tow P who orients to her, M presents, P > her and starts to suckle
2022-12-06	13:16:14	11:14:00	43	3		post-suckle1	grass	M continuously scr P bkwrds, P does not want to suckle, { n chest, n & bits M's ffl								NB M doing a lot of auto scr and has bald patches on old fur
2022-12-06	13:27:44	02:02:00	43	3		post-suckle2	grass	M cont scr P to suckle, P om protests, n mainly chest & ffl
2022-12-06	13:33:34	01:55:00	43	3		post-suckle3(8)	grass	M cont scr P, P tries to make head -body contact w/M
2022-12-06	13:36:10	01:30:00	43	3		post-suckle4(9)	grass	M cont scr P, P tries to make head -body contact w/M
2022-12-06	13:38:26	still series	43	3		post-suckle final	grass	stills to 13:43:06 - P cont to try to make body C & interact with M, but M only scr bkwrds, P gives up & lies down ~0.5 PBL in // and rest
2022-12-09	13:03:14	02:01:00	44	3		pre-suckle	water - mud-puddle	M ho from mud-puddle folld by P, N contact then M presents and P suckles
2022-12-09	13:11:02	03:51:00	44	3		inter-suckle1	mud bank/mud puddle	M ho ~1.5-2ABL from puddle and drinks from another pool. P ret to puddle and expl/swishes in it, then ho
2022-12-09	13:18:38	03:32:00	44	3		inter-suckle2	mud bank/mud puddle	M mo at adj F, checks P, ret to P, nP on mud puddle bank
2022-12-09	13:26:28	04:27:00	44	3		post-suckle	mud bank	M torn between attending to P, who keeps crying, and attending to male who is on far side of mud bank, voc...
2022-12-10	13:15:38	03:57:00	45	3	F	unrelated to suckle1	grass	M invites P to suckle, P engaged in light n contacts, but not interested in suckling
2022-12-10	13:21:24	02:30:00	45	3	F	unrelated to suckle2	grass	P n nipp lightly, then moves away across grass, M foll it, lie close by
2022-12-10	13:22:54	01:00:00	45	3	F	unrelated to suckle3	grass	M&P lie quietly slightly apart
2022-12-10	13:25:02	01:30:00	45	3	F	unrelated to suckle4	grass	M > tow neighbouring MP, n P and altercates mildly with its M
2022-12-10	13:27:56	02:34:00	45	3	F	unrelated to suckle5	grass	P mov independently across grass, M shadowing it, P lies sup - relaxed, M alert (noisy chatter)
2022-12-10	13:39:14	03:43:00	46	1		unrelated to suckle1	grass	P seems to be newborn, wrig, orienting to M, M engages in brief nosing, P expl orienting away from M
2022-12-10	13:41:08	01:36:00	46	1		unrelated to suckle2	grass	P wrig, a little recip son/boh nosing
2022-12-10	13:48:16	06:40:00	46	1		unrelated to suckle3	grass	P first nosing mainly M's chest, then rear flank, pushing nose at M, om & voc., makes head C w/M M once scr P and n its son & chest
2022-12-10	13:49:46	01:10:00	46	1		unrelated to suckle4	grass	P tryign to seek nipp from M's rear fl, voc loudly, M n P's shldr, not presenting
2022-12-10	13:50:38	00:25:00	46	1		unrelated to suckle5	grass	attempting to suck from M's rear flank, M not presenting, 2nd MP close to M's head, 2nd M voc at M
2022-12-10	13:59:40	00:37:00	46	1		unrelated to suckle6	grass	P nose to nipp area, not suckling, M moves away slightly, lies prone
2022-12-10	14:07:20	00:55:00	47	3		suckle	grass	P suckling at start, stops, starts again, M very thin
2022-12-10	14:10:06	02:25:00	47	3		post-suckle1	grass	P stops suckling, moves away from M's rear tow fence, M looks after it, but clearly exhausted - seems old
2022-12-10	14:11:40	00:27:00	47	3		post-suckle2	grass	M still watching P, P crawls out of hole beside fence, not seeking contact with M
2022-12-10	14:12:42	00:17:00	47	3		post-suckle3	grass	M turns away, no longer orienting t P, P still slightly active beside fence, not orienting to M, M
2022-12-10	13:54:08	02:01:00	48	2		post-suckle	grass	M n P, M & P turn away from each other, M turns back to P, P moves away tow fence
2022-12-11	15:20:16	03:25:00	46	1		pre-suckle	grass	P voc, attempts to find nipp, eventually gets there, M keep shsifting posn and does not scr P
2022-12-11	15:29:48	01:45:00	46	1		inter-suckle1	grass	adj male interrupts, M altercates, then N with P, P resumes suckling - 15:35 P still suckling
2022-12-11	15:37:04	00:45:00	46	1		inter-suckle2	grass	P detaches, M n hfl & P n M's hfl then resumes suckling
2022-12-11	15:47:02	07:37:00	46	1		post-suckle1	grass	P detaches when M moves forward to altercate with male, nosing interactions between M&P, then rest
2022-12-11	15:48:10	01:02:00	46	1		post-suckle2	grass	Note start time is wrong -
2022-12-11	14:34:46	05:00:00	49	1		unrelated (not in behav log)	grass	P wrig, mostly sup, auto-scr and wiping face, ~0.5 ABL from M, apparently happy , P > M, M turns tow it, prob n son, M]P str up, n ffl (snapshot), M moves away, P foll, rest
2022-12-11	14:54:42	00:43:00	50	3		inter-suckle	grass	P suckling 14:44:30, detaches, n chest, M shifts forward and P suckles again
2022-12-11	14:57:22	01:22:00	50	3		post-suckle	grass	Unclear, but think Male interrupts and M shifts towards him, P stays behand and settles, ~1PBL from M
2022-12-11	15:09:54	03:00:00	52	3		pre-suckle	grass	nosing interactions folld by P suckling
2022-12-11	15:16:44	03:08:00	52	3		post-suckle	grass	Minimal nosing, M reacting to male, P burping and moves away
2022-12-13	14:00:42	01:09:00	53	3		inter-suckle	grass	P actively engaging M in interaction while voc, M shofts to bring nipp to P
2022-12-13	14:05:16	03:19:00	53	3		post-suckle1	grass-dry gully	P is in dry gully, ~3ABL from M, voc, M>P, nosing interaction & contact
2022-12-13	14:06:40	01:04:00	53	3		post-suckle2	dry gully	Start time wrong. P active, P&M both interactive, nosing, P voc, then P leaves & moves on to grass from gully
2022-12-13	14:08:52	00:33:00	53	3		post-suckle3	P on grass, M in dry gully	P ~1.5 ABL from M, M keeping eye on P, P expl and sn frozen grass near fence
2022-12-13	14:08:08	01:21:00	54	3		inter-suckle1	grass	M has back to P, P trying to suckle on her back, M shifts, presents and P suckles
2022-12-13	14:18:14	01:42:00	54	3		inter-suckle2	grass	P has stopped suckling, > M's head, nosing interaction, P voc, M scr P bkwrds, shifts posn, presents and P suckles
2022-12-13	14:37:24	04:06:00	54	3		post-suckle1	grass	P has detached, voc, cont to voc and seek nipples, M not presenting, moves forwards into dry gully
2022-12-13	14:42:26	03:30:00	54	3		post-suckle2	grass	P foll M, trying to suckle, M not presenting, M>into frozen pool, P not attempting to foll M into pool, gives up and moves away
2022-12-13	14:46:32	01:13:00	54	3		post-suckle3	grass/frozen mud	P continues to move some distance away, prob ~10 ABL, expl grass stalks
2022-12-15	14:15:18	02:34:00	55	5	F	inter-suckle1	grass	P has detached, n M's chest, M scr bkwrads, P rolls away slightly, not attempting to suckle
2022-12-15	14:16:52	01:02:00	55	5	F	inter-suckle2	grass	bkwrds, P noses & C M's head and chest, M scr P, M sup, not presenting...P suckles again 14:18:38
2022-12-15	14:20:52	00:52:00	55	5	F	post-suckle	grass	M scr P bkwrds, P rem at M's head/chest, orienting to M
2022-12-15	14:26:58	02:24:00	56	3		post-mating reunion	grass	M & P both app, P crying, N, P suckles; vidoe 140932 P suckles - snapshot
2022-12-15	14:49:10	02:52:00	56	3		post-suckle	grass	P detaches, M app M, mo, P moves a little further from M, M >away back to water in gully and male foll mo to gully edge, P appears not distressed
2022-12-16	14:04:16	01:17:00	57	5	F	inter-suckle1	grass	intense Npr(mouths) & nosing interaction, M scr P bkwrds, P > rear & resumes suckling
2022-12-16	14:07:12	02:28:00	57	5	F	inter-suckle2	grass	P n M's rear, leans over her rear. Voc, M scr bkwrds, P in C under M's hfl, suckles
2022-12-16	14:08:08	00:34:00	57	5	F	inter-suckle3	grass	M scr P bkwrds, P > rear and suckles
2022-12-16	14:15:02	06:46:00	57	5	F	inter-suckle4	grass	P detaches, moves around M, nosng interactions, P rests orienting away from M
2022-12-16	14:22:38	07:01:00	57	5	F	inter-suckle5	grass/frozen gully	P n M's rear & hfl, then M . Away...lks around, M>frozen gully and chases off 2 LP, P foll her, crying, on to gully, nosing interaction, P lies beside M
2022-12-16	14:29:06	05:51:00	57	5	F	inter-suckle6	grass/frozen gully edge	nosing exchange, lots of N, M twice leaned head over P
2022-12-16	14:30:52	01:17:00	57	5	F	inter-suckle7	grass/frozen gully edge	P foll M, nhfl, M makes body C with P
2022-12-16	14:32:50	01:21:00	57	5	F	inter-suckle8	grass/mud puddle	P > away from M, exploring mud puddle, M starts to foll, but just watches from ~6 ABL
2022-12-16	14:35:14	02:10:00	57	5	F	inter-suckle9	mud puddle	P wallowing in mud puddle, mut app w/M, sev N contacts and P voc
2022-12-16	14:38:44	03:13:00	57	5	F	inter-suckle10	mud puddle	M slides from grass into mud puddle, P foll, n hfl, leans chin against M's head, stays close to M in C
2022-12-16	14:39:52-14:46:04		57	5	F	intersuckle stills & suckle	mud puddle	both in C in puddle, M leans head over P's boh, P n nipples, then suckles (~144604)
2022-12-16	14:48:14	03:30:00	57	5	F	post-suckle1	mud puddle	close tog, P starts head over M's rear, p n hfl & rear fl and V, M n around son
2022-12-16	14:52:26	02:11:00	57	5	F	post-suckle2	mud puddle	close tog, M starts with head over P, M nosing son & soface, some N contact, P not reciprocating play signal
2022-12-16	14:55:12	05:56:00	57	5	F	post-suckle2	mud puddle	M repeated head over P, P sup, mo, flapping at M, M puts ffls on P, strokes/scr P (not bkwrds), some N and nosing exchange
2022-12-16	15:01:14	03:41:00	57	5	F	post-suckle3	frozen gully	M cont to initiate contact & head-over, P gives one head-over , N & nosing exchange
2022-12-16	15:05:04-15:07:26	still series-02:22	57	5	F	post-suckle5-stills	frozen gully	almost continuous body contact, M giving head-over, P often sup, Mo, M also mo, lamost no specific nosing contacts
2022-12-16	15:07:36	01:01:00	57	5	F	post-suckle6	frozen gully	M cont to give head-over, contact, both mo, then lie close, M n R
2022-12-16	15:09:10	02:30:00	57	5	F	post-suckle7	frozen gully	M cont to give head-over, P snorting, flippering and trying to extricate self, P leaves and ho on to grass, M bites its hfl & looks after it. M ho after it and rests ~0.5 PBL behind P, they are tail-tail.
2022-12-17	14:21:32	07:01:00	58	3	M	inter-suckle	grass	Nosing contacts mainly by P, M pushes P away with jerky N, M scr Px2 to nipp
2022-12-17	14:31:58	08:03:00	58	3	M	post-suckle1	grass	Repeated attempts by P to contact, lean head against/over M and mo play biting, M not reciprocating, persists in src bkwrds and presenting
2022-12-17	14:40:12-14:47:20	still series 07:08	58	3	M	post-suckle2	grass	P leaning over/against M, close body M puts ffl over P but does not reciprocate, P nosing contacts to M's body
2022-12-17	15:00:58	02:07:00	59	4	?F	inter-suckle1	grass	P repeatedly n & nuzz M;s face, body & hfl, M leans head over P, cont to present
2022-12-17	15:13:44	02:44:00	59	4	?F	inter-suckle2	grass	P at M's rear, cont to nose/nuzz M's hfl, eventually reattaches- cam zoom issue - end filming

## Sheet: 2023 MP catalogue Donna Nook
Date	Time start	clip duration (min)	MP#	pup stage	pup sex	type	location	Notes
2023-11-03	12:08:42	06:03:00	60	1-nb		presuckle1	grass-mud	This is believed to be first MP interaction post-natal
2023-11-03	12:14:48	03:38:00	60	1-nb		presuckle2	grass-mud	M keeps moving and repositioning; P foll
2023-11-03	12:20:38	01:53:00	60	1-nb		presuckle3	grass-mud	M keeps moving and repositioning; P foll
2023-11-03	12:31:28	01:16:00	60	1-nb		presuckle4	grass-mud	M keeps moving and repositioning; P foll
2023-11-03	12:38:26	00:42:00	60	1-nb		suckle	grass-mud	2 Vs at 12:37 of suckling - first suckle post-natal
2023-11-03	12:40:06	00:57:00	60	1-nb		post-suckle1	grass-mud	M leaves
2023-11-03	12:42:38-44	00:03 - 00:02	60	1-nb		postsuckle2	grass-mud	showing MP distance post-suckle
2023-11-05	15:00:00	01:10:00	61	1		suckle	grass	pup suckling
2023-11-05	15:05:00	00:47:00	61	1		suckle2	grass	M looks at P, still suckling
2023-11-05	15:10:00	01:35:00	61	1		intersuckle	grass	M turns round? M n P, M Scr
2023-11-05	15:22:00	05:30:00	61	1		postsuckle1	grass	P looks around, then nose to/at M's hq
2023-11-05	15:26:00	02:04:00	61	1		postsuckle4	grass	P lying at M's rear, in // very close; M resting
2023-11-05	15:28:00	05:11:00	61	1		postsuckle2	grass	P lying at M's rear, in // very close; M resting
2023-11-05	15:44:00	02:32:00	61	1		postsuckle3	grass	P lying at M's rear, in // very close; M resting
2023-11-05	15:03:33	02:11:00	62	1		postsuckle1	grass
2023-11-05	15:05:53	00:19:00	62	1		postsuckle2	grass
2023-11-06	11:06:45	03:07:00	63	1		presuckle1	grass	M nosing P, then scr P
2023-11-06	11:11:11	01:05:00	63	1		presuckle2	grass	M scr P
2023-11-06	11:13:17	01:03:00	63	1		presuckle3	grass	P moving away from M, then ret tow M
2023-11-06	11:19:01	01:31:00	63	1		presuckle4	grass	P suckles - hidden beh M
2023-11-06	11:39:22	03:55:00	64	1		presuckle	grass - marsh
2023-11-06	11:42:42	02:02:00	64	1		postsuckle1	grass - marsh
2023-11-06	11:45:00	01:03 + stills	64	1		postsuckle2	grass-marsh
2023-11-06	12:10:14	01:32:00	65	1		presuckle	grass just beyond gully
2023-11-06	12:16:31	01:07:00	65	1		intersuckle1	grass just beyond gully	in long grass beyond gully
2023-11-06	12:19:23	01:00:00	65	1		intersuckle2	grass just beyond gully	in long grass beyond gully
2023-11-06	12:26:24	00:38:00	65	1		intersuckle3	grass just beyond gully	in long grass beyond gully
2023-11-06	12:31:23	03:58:00	65	1		postsuckle	grass just beyond gully	M moves away from P, > back to gully and wallows in water; P cries, then settles in long grass
2023-11-07	13:17:11	00:30:00	65	2		intersuckle1	grass beside gully (far side)	This is pup day 3. Sex unknown, but guess female
2023-11-07	13:19:34	01:03:00	65	2		intersuckle2	grass beside gully (far side)
2023-11-07	13:19:34	05:23:00	65	2		postsuckle	grass beside gully (far side)
2023-11-07	12:41:12	03:24:00	66	1		presuckle1	grass
2023-11-07	12:45:16	00:46:00	66	1		presuckle2	grass
2023-11-07	12:51:03	00:57:00	66	1		presuckle3	grass	suckle
2023-11-07	12:54:27	01:46:00	66	1		postsuckle1	grass
2023-11-07	12:56:59	01:00:00	66	1		postsuckle2	grass
2023-11-07	14:20:03	02:01:00	67	1		presuckle	grass
2023-11-07	14:29:03	01:13:00	67	1		intersuckle1	grass
2023-11-07	14:34:00	00:34:00	67	1		intersuckle2	grass
2023-11-07	14:03:00	02:45:00	68	1		postsuckle	grass	video (camcorder) from Barry - suckling (end) folld by postsuckle with no interaction
2023-11-10	14:27:30	01:37:00	69	1-nb	female	presuckle	grass	This is same MP as Ivor Thomson recorded birth at ~13:50
2023-11-10	14:37:08	00:31:00	69	1-nb	female	presuckle	grass	P in grass beside M
2023-11-10	14:38:01	00:24:00	69	1-nb	female	presuckle	grass	leads to suckling
2023-11-10	14:40:50	01:00:00	69	1-nb	female	suckle	grass
2023-11-10	14:42:03	00:23:00	69	1-nb	female	suckle	grass
2023-11-10	14:42:46	05:29:00	69	1-nb	female	intersuckle	grass
2023-11-10	14:52:35	01:00:00	69	1-nb	female	intersuckle	grass
2023-11-10	14:54:40	01:00:00	69	1-nb	female	intersuckle	grass
2023-11-10	14:56:12	01:38:00	69	1-nb	female	intersuckle	grass
2023-11-10	15:01:58	03:50:00	69	1-nb	female	intersuckle	grass
2023-11-10	15:09:40	01:22:00	69	1-nb	female	suckle	grass
2023-11-10	15:11:58	00:44:00	69	1-nb	female	suckle	grass
2023-11-10	15:14:55	01:21:00	69	1-nb	female	postsuckle	grass
2023-11-11	15:02:55	00:47:00	69	1	female	presuckle1	grass	MP 69 is same as MP71 in notebook
2023-11-11	15:05:17	02:03:00	69	1	female	presuckle2	grass
2023-11-11	15:08:03	01:06:00	69	1	female	presuckle3	grass
2023-11-11	15:16:11	02:31:00	69	1	female	postsuckle	grass
2023-11-10	15:25:55	01:20:00	70	1		presuckle	grass
2023-11-11	15:32:37-15:37:24	stills	72	2	female	unrelated1	grass
	15:32:37	02:17:00	72	2	female	unrelated1	grass	mut app pre suckle, M lu at P
2023-11-11	15:40:33	02:59:00	72	2	female	unrelated2	grass	P cautiously app M, eventually suckles
2023-11-14	12:33:29	01:00:00	73	1		intersuckle	grass beside gully (NB camcorder failure caused delay in recording postsuckle).	NB this M giving P mixed messages - both lu & contact
2023-11-14	12:38:02	01:16:00	73	1		postsuckle	grass beside gully; M leaves P (no interaction seen) and > gully & drinks gully water
2023-11-14	12:49:41	03:15:00	74	1	?Female	presuckle1	edge of gully (p on near bank, M in w)
2023-11-14	12:54:03	03:00:00	74	1	?Female	presuckle2	edge of gully, suckling on grass on bank
2023-11-14	13:15:32	stills	74	1	?Female	postsuckle	edge of gully, on bank	P resting, M in gully - stills to show fresh umbilicus - unsure of sex, think female
2023-11-14	13:22:11	05:28:00	75	1	?	presuckle	grass nr far side of gully	extensive nosing and M makes persistent attempts to position herself for P to find nipples
2023-11-14	13:31:47	02:21:00	75	1	?	postsuckle	grass nr far side of gully	nosing, then M distracted by A voc, leaves P to go tow vocs and bites another P - think not injured
2023-11-14	13:34 - 14:05	stills	76	2	?male	suckle	grass nr far side of gully	P suckling for 32 min!
2023-11-14	14:06:49	01:34:00	76	2	?male	postsuckle1	grass nr far side of gully	post suckle MP lie tog in //, P alert, only single N (by M)
2023-11-14	14:09:32	01:07:00	76	2	?male	postsuckle1	grass nr far side of gully	post suckle MP lie tog in //, P alert
2023-11-15	13:20:41	03:57:00	77	1	female	intersuckle	grass beside fence
2023-11-15	13:27:46	00:49:00	77	1	female	postsuckle	grass beside fence	suckled for approx 6.5 min. N interaction then M suddenly left tow gully
2023-11-15	13:28:39	01:11:00	78	2	?male	intersuckle	grass beside fence	M scr P, P resumes suckling
2023-11-15	13:30:44	04:39:00	78	2	?male	postsuckle	grass beside fence	M cont to scr P, P resists, M initiates brief N/face interaction, P not very responsive, M leaves > gully, P not foll
2023-11-15	15:37:02	02:08:00	79	1	?female	unrelated	grass on far side of gully	jets screaming overhead seeming to agitate M
2023-11-15	15:40:07	01:18:00	79	1	?female	unrelated	grass on far side of gully	unclear MP behav, unable to settle to present/interact/suckle?
2023-11-15	15:42:37	01:20:00	79	1	?female	unrelated	grass on far side of gully	a little scr by M, P moves rapidly away from M across grass, then turns back
2023-11-15	15:46:52	02:33:00	79	1	?female	unrelated	grass on far side of gully	a few N and light nosing by M - no resolution - afterwards a couple fo stills showing no further interaction effort
2023-11-16	16:06:10	01:02:00	80	2	?	postsuckle1	gully bank - far side	P was suckling (still-16:04:14),
2023-11-16	16:07:57	01:23:00	80	2	?	postsuckle2	gully bank - far side	M distracted by A vocs - a male and sev females nrby - P foll her, climbing grassy bank
2023-11-16	16:20:36	01:35:00	80	2	?	postsuckle3	gully bank - far side	M > tow them, then Nx2 with P, then snaps lightly at P. P lies on gully bank ~2 ABL from her while she > tow other Af
2023-11-17	11:46:14	01:01:00	81	1	?	presuckle	grass above gully bank, far side
2023-11-17	11:54:49	02:37:00	81	1	?	postsuckle1	grass above gully bank, far side	M sup, scratching vigorously on grass - also "gargling" voc - as if uncomfortable; white goo in her mouth
2023-11-17	11:58:52	02:31:00	81	1	?	postsuckle2	grass above gully bank, far side	pockmarks on M noted - possible pox?	after PnP, two instances of om with tongue flicking
2023-11-17	12:01:50	01:01:00	81	1	?	postsuckle3	grass above gully bank, far side
2023-11-17	12:03:10	01:16:00	81	1	?	postsuckle4	grass above gully bank, far side
2023-11-17	12:04:38	00:39:00	81	1	?	postsuckle5	grass above gully bank, far side
2023-11-17	12:05:47	00:31:00	81	1	?	postsuckle6	grass above gully bank, far side
2023-11-17	12:24:32	stills	81	1	?	postsuckle7	grass above gully bank, far side	resting ~1ABL apart
2023-11-17	12:25:09	03:33:00	82	1	?male	presuckle	grass nr fence	intense N & nosing around muzz and mouth, M tongue flicking, P foll M with erect tail, P n V & > nipp
2023-11-17	12:29:27	00:36:00	82	1	?male	intersuckle1	grass nr fence
2023-11-17	12:30:25	01:55:00	82	1	?male	intersuckle2	grass nr fence
2023-11-17	12:34:01	01:01:00	82	1	?male	intersuckle3	grass nr fence
2023-11-17	12:36:54	03:02:00	82	1	?male	postsuckle1	grass nr fence
2023-11-17	12:40:12	01:31:00	82	1	?male	postsuckle2	grass nr fence
2023-11-17	12:43:08-12:48:25	stills	82	1	?male	postsuckle2	grass nr fence	pup doing "exercises"!
2023-11-18	12:54:45	03:48:00	83	2	?male	intersuckle1	grass above gully bank, far side	P very playful - pl wrig & galumph, mo pl, pl bites M's muzz
2023-11-18	12:58:50	01:09:00	83	2	?male	intersuckle2	grass above gully bank, far side
2023-11-18	13:00:05	01:45:00	83	2	?male	intersuckle3	grass above gully bank, far side
2023-11-18	13:07:00	stillsx2	83	2	?male	intersuckle3	grass above gully bank, far side	P suckling
2023-11-18	13:08:01	02:24:00	83	2	?male	postsuckle	grass above gully bank, far side	close contact & then M leaves rapidly to ~4ABL
2023-11-18	13:35:03	02:00:00	84	1	?	intersuckle	grass, on fence side of gully (not close to fence)
2023-11-18	13:41:25	00:52:00	84	1	?	postsuckle1	grass, on fence side of gully (not close to fence)
2023-11-18	13:43:15	01:30:00	84	1	?	postsuckle2	grass, on fence side of gully (not close to fence)
2023-11-18	13:45:01	00:32:00	84	1	?	postsuckle3-4	grass, on fence side of gully (not close to fence)
2023-11-18	14:18:22	02:18:00	85	2	?male	postsuckle	gully bank -to grass on fence side	poss male P from face colour and appearance
2023-11-18	14:28:52	00:57:00	86	1	?female	intersuckle	grass on far side of gully
2023-11-18	14:30:45	02:50:00	86	1	?female	postsuckle	grass on far side of gully
2023-11-18	14:45:37	01:07:00	87	1	female	intersuckle	grass on far side of gully
2023-11-18	14:48:08	01:29:00	87	1	female	postsuckle1	grass on far side of gully
2023-11-18	14:51:06	00:31:00	87	1	female	postsuckle2	grass on far side of gully	P wrig sup; female P, see still @14:51:41
2023-11-18	15:25:10	01:21:00	88	2	female	intersuckle1	grass above far bank of gully	a lot of recip nosing, M leans against P, P mo at M's nose/mouth/muzz, - play-soliciting-suckling?
2023-11-18	15:26:35	02:12:00	88	2	female	intersuckle2	grass above far bank of gully	intense recip nosing ; intersuck1&2 good examples in snapshots of recip nosing
2023-11-18	15:29:03	00:35:00	88	2	female	intersuckle3	grass above far bank of gully	this 3rd intersuckle - no recip nosing - just P seeking nipp.
2023-11-18	15:32:41	02:07:00	88	2	female	postsuckle1	grass above far bank of gully	recip nosing, P app sleeping LP, then mo at M's muth/chin; M leaves, > male, tail erect
2023-11-18	15:37:27	02:10:00	88	2	female	postsuckle2	grass above far bank of gully
2023-11-21	12:26:28	01:00:00	89	1-nb	male	presuckle1	gully-bank	P born ~12:00, 25min prev, no interaction
2023-11-21	12:29:03	03:37:00	89	1-nb	male	presuckle2	gully - bank	P persistently n M's V, orienting to her, leaning against her,
2023-11-21	12:33-12:53	stills	89	1-nb	male	presuckle3	gully - bank	P moving away from M, starting ~2 PBL and ending up on bank ~8PBL from M, hauled out tow grass; M not moved
2023-11-21	12:56:29	00:31:00	89	1-nb	male	presuckle4	gully-bank	placenta just delivered, M > rapidly down gully through w tow P, looks over at P
2023-11-21	12:56:29	00:31:00	89	1-nb	male	presuckle5	gully-bank	M > through grass to pool, wallows in pool, climbs out > gully bank opposite P
2023-11-21	12:59:52	01:12:00	89	1-nb	male	presuckle6	gully- bank	M > P, repeatedly n P, P turns to her, n her face, M suddenly turns back in to gully, P cries, looks at her, not foll
2023-11-21	13:06:52	01:37:00	89	1-nb	male	presuckle7	gully-in w	P n V, M presents, P foll, seeking, finds nipp & suckles
2023-11-21	13:12:37	00:28:00	89	1-nb	male	intersuckle	gully-in w	P stops suckling, M adjusts posn, P rooting on V for nipp, finds lower nipp and suckles again
2023-11-21	13:13:26	07:14:00	89	1-nb	male	postsuckle	gully-in w	P foll M as she rolls away, M scr P, who then repeatedly n ant-V & ffl as she scr, finally N and rest, P on gully bank, M in w, ~1PBL apart.
2023-11-22	12:32:20	01:34:00	90	3	female	presuckle1	grass beside gully
2023-11-22	12:45:58	05:23:00	90	3	female	presuckle2	grass beside gully
2023-11-22	12:46:12	04:31:00	90	3	female	intersuckle	grass beside gully
2023-11-22	12:53:23	02:30:00	90	3	female	postsuckle1	grass beside gully
2023-11-22	12:55:56	03:13:00	90	3	female	postsuckle2	grass beside gully
2023-11-22	12:59:14	01:30:00	90	3	female	postsuckle3	grass beside gully
2023-11-22	13:01:17	00:32:00	90	3	female	postsuckle4	grass beside gully
2023-11-22	13:01:17	00:32, 00:34, 00:35	90	3	female	postsuckle4-5-6	grass beside gully
2023-11-22	13:17:17	00:40:00	91	1	female	intersuckle1	dry gully	P suckling 12:45-13:17, then brief intersuckle
2023-11-22	13:20:02	02:10:00	91	1	female	intersuckle2	dry gully	nosing exchange & P suckles
2023-11-22	13:23:05	00:43:00	91	1	female	intersuckle3	dry gully	M shifts, P foll, M presents, P suckles
2023-11-22	13:24:21	03:12:00	91	1	female	postsuckle	dry gully	nosing exchange, M rolls away ~1 PBL, P exercises
2023-11-23	14:16:53	03:36:00	92	1	female	presuckle1	grass way beyond gully	male nearby just resting, M wary
2023-11-23	14:21:01	01:12:00	92	1	female	presuckle2	grass way beyond gully	male nearby just resting, M wary
2023-11-23	14:22:30	03:47:00	92	1	female	presuckle3	grass way beyond gully
2023-11-23	14:29:00	03:15:00	92	1	female	postsuckle1	grass way beyond gully	MP nosing exchange; M> tow nrby male and altercates with him
2023-11-23	14:39:02	00:31:00	92	1	female	postsuckle2	grass way beyond gully	P rolls sup, does exercises (female ID), then moves off throught grass AWAY from M
2023-11-23	14:51:44	01:11:00	93	3	?female	intersuckle1	grass by gully bank-far side	M was suckling, then a;ltercates with male, then reunites w/P
2023-11-23	14:53:08	01:32:00	93	3	?female	intersuckle2	grass by gully bank-far side	nosing exchange, M > into gully
2023-11-23	14:54:53	00:30:00	93	3	?Female	intersuckle3	grass by gully bank-far side	M in gully, P looks at her then turns away and ? Along // to gully edge
2023-11-23	14:58:41	still	93	3	?Female	suckling	grass by gully bank-far side	P suckling on grass just above gully bank
2023-11-23	14:58:47	00:46:00	93	3	?female	intersuckle4	grass by gully bank-far side	P n nipp/V, then M > off tow adj male. Think this is female by shape/colour of head - did not see belly
2023-11-23	15:02:52	00:46:00	93	3	?Female	intersuckle5	grass by gully bank-far side	P > M, n nipp, tries to suckle
2023-11-23	15:03:45	still	93	3	?Female	suckling	grass by gully bank-far side	P suckling
2023-11-23	15:06:20	00:23:00	93	3	?Female	intersuckle6	grass by gully bank-far side	P n V, n nipp, suckles
2023-11-23	15:13-15:15	stills	93	3	?Female	postsuckle	grass by gully bank-far side	M lves P (> tow male); then (a5:15) P > tow gully, leaving M asleep, ~2 PBL
2023-11-23	15:04:57	01:01:00	94	3	male	intersuckle	edge of grass by gully, nr fence	P stops suckling, moves slightly away, M n R, P responds by n nipp & suckles again
2023-11-23	15:06:54	03:07:00	94	3	male	intersuckle2	edge of grass by gully, nr fence	M scr, P voc, P n V, P mouths grass stalks
2023-11-23	15:10:30	02:46:00	94	3	male	intersuckle3	edge of grass by gully, nr fence	p mo, n M's son. Thr (P in play mood, M not!)
2023-11-23	15:13:32	00:51:00	94	3	male	intersuckle4	sand by gully, next to grass	P alert, ~1 PBL from M, M resting
2023-11-23	15:14:37	00:38:00	94	3	male	intersuckle5	sand by gully, next to grass	P >M, n her thr, M scr, P heads tow her post
2023-11-23	15:15:39	00:34:00	94	3	male	suckles	sand by gully, next to grass	P > M & suckles
2023-11-23	15:17:48	04:01:00	94	3	male	postsuckle	sand by gully, next to grass	P wrig sup, ffl up, n M's soH/shldr/ffl area sev times, and one lean chin briefly against M; M responds by touching lightly wi/ffl,
2023-11-23	15:31:05	02:43:00	95	1nb	male	unrelated	grass	P born ~15:25; M's hfl and venter bloodstained, amniotic sac emerging; P wet; looking all around, M n its back/R; face suggests male P
2023-11-23	15:38:02	03:03:00	95	1nb	male	unrelated	grass	P very alert, nosing exchange between M&P; placenta emerging
2023-11-23	15:49:29	00:31:00	95	1nb	male	unrelated	grass	P app M again, n her hq, M rubbing hq on grass
2023-11-24	12:16:29	01:19:00	96	1nb	?female	unrelated	grass beside fence	P was born in gully w, born ~50min before obs; intense nosing exchange, P around face mainly, M turns away tow gully
2023-11-24	12:18:21	01:13:00	96	1nb	?female	unrelated	grass beside fence	M returns to P, intense nosing exchange to face area (mainly PnM), M leaves again for gully
2023-11-24	12:20:19	02:59:00	96	1nb	?female	unrelated	grass beside fence	M ret to P, nosing exchange, M presents, but then M ret to gully - stills - M rem in gully
2023-11-24	12:40:35	01:57:00	97	3	?male	unrelated1	gully - muddy water	M inviting contact & play by laying ffl over P and rolling against him
2023-11-24	12:42:58	03:19:00	97	3	?male	unrelated 2	gully-muddy water	intense contact play session, M&P equally
2023-11-24	12:46:56	02:50:00	97	3	?male	unrelated3	gully-muddy water	nosing exchange but less contact & less intense, pl mov by P in w
2023-11-24	12:50:09	01:35:00	97	3	?male	unrelated3	gully-muddy water	M scr, P n ffl
2023-11-24	12:52:17	02:14:00	97	3	?male	unrelated3	gully-muddy water	M scr...rolls away
2023-11-24	12:55:33	00:40:00	97	3	?male	unrelated3	gully-muddy water	P n hfl..foll M
2023-11-24	12:57:04	01:24:00	97	3	?male	unrelated3	gully-muddy water	close contact/play interaction
2023-11-24	12:59:52	01:44:00	97	3	?male	unrelated3	gully-muddy water	M rolls away, P leaves M, > back into muddy w
2023-11-25	13:13:42	06:22 (shared V w/MP99)	98	1	female	intersuckle	grass beside fence	close nosing exchange, P soliciting, using mo
2023-11-25	13:02:50	01:54:00	98	1	female	unrelated	grass beside fence	M lyign beside P, nrly H-H..M lu sev times at P (=go to sleep, I'm resting)?
2023-11-25	13:04:54	00:46:00	98	1	female	unrelated	grass beside fence	M resting, P nuzz grass stalks, M watches
2023-11-25	13:13:06	00:33:00	98	1	female	presuckle1	grass beside fence	M scr P's boh
2023-11-25	13:13:42	04:17 (approx -video with MP99)	98	1	female	presuckle2	grass beside fence	close interaction, P soliciting, mo, contact, buries head in M's V, close nosing by M, M ffl over & brief laying chin on P.
2023-11-25	11:03:36	00:48:00	98	1	female	presuckle3	grass beside fence	P has folld M, M presents, n nipp, suckles
2023-11-25	13:26:58	00:30:00	98	1	female	postsuckle1	grass beside fence	M n boh/toH
2023-11-25	13:29:28	01:00 (approx)	98	1	female	postsuckle2	grass beside fence	M N P lightly, n boh then M leaves - ~3 PBL and both rest
2023-11-25	13:12:12	01:00 (approx)	99	1	?female	presuckle1	grass nr gully	close nosing/nibb by P
2023-11-25	13:13:42	01:15-03:54 (shared w/MP98)	99	1	?female	intersuckle1	grass nr gully	nosing exch, esp by M; P jabs oxter- wound noted
2023-11-25	13:29:28	01:16-01:41	99	1	?female	postsuckle1	grass nr gully	M n hfl and leaves - rest at distance
2023-11-25	13:45:32	03:52:00	100	3	male	unrelated	grass beside fence	play
2023-11-25	13:50:22	00:33:00	100	3	male	unrelated	grass beside fence	end of interaction
2023-11-25	13:59:10	01:22:00	101	1	female	postsuckle	grass fence side of gully	very tiny P, P detaches, moves slightly away, nosing grass, M rem in presenting posn
2023-11-25	14:45:18	00:55:00	102	4+	male	presuckle	grass fence side of gully	P n M's sonto mid-V, soliciting, M presents
2023-11-25	14:45:18	00:30:00	102	4+	male	suckle	grass fence side of gully	P suckling
2023-11-25	14:57:43	01:13:00	102	4+	male	postsuckle	grass fence side of gully	P detached, n M's hfl M moves away (forward), P looks away, lies sup, both rest - end up ~1PBL apart, resting T-T
2023-11-25	14:51:22	01:02:00	103	2	female	presuckle	grass nr fence	P beside M, looking around, no app
2023-11-25	15:13:33	01:09:00	103	2	female	intersuckle1	grass nr fence	suckling interrupted by male app
2023-11-25	15:15:06	00:43:00	103	2	female	intersuckle2	grass nr fence	P reapp M, intese nosing exchange
2023-11-25	15:18:46	01:18:00	103	2	female	intersuckle3	grass nr fence	M ffl & body contact
2023-11-25	15:21:54	00:57:00	103	2	female	intersuckle4	grass nr fence	intense nosing exchange, P searches for nipp, voc, and suckles
2023-11-25	15:23:55	00:30:00	103	2	female	intersuckle5	grass nr fence	P > M, n flank, M presents, P suckles
2023-11-25	15:26:09	00:51:00	103	2	female	intersuckle6	grass nr fence	M rolls away, P > her, cries, suckles
2023-11-25	15:27:12	01:27:00	103	2	female	intersuckle7	grass nr fence	P app M, nosing her, M presents, P suckles
2023-11-25	15:29:52	01:28:00	103	2	female	intersuckle8	grass nr fence	P detached, app, cries, M presents, P suckles briefly
2023-11-25	15:31:24	01:02:00	103	2	female	postsuckle1	grass nr fence	P suckling at start, P detaches, M touches P w/ffl, P lyign head tow mid-V, not suckling
2023-11-25	15:32:55	01:33:00	103	2	female	postsuckle2	grass nr fence	M resting, P wrig - finally content!
2023-11-25	15:37:21	01:15:00	103	2	female	postsuckle3	grass	play
2023-11-25	15:39:00	03:20:00	103	2	female	postsuckle4	grass	play
2023-12-07	14:23:06	01:47 (+ still)	104	3	female	presuckle1	grass	P soliciting suckling by repeatedly n M's mouth/N, then rolls backwards tow nipples,
2023-12-07	14:35:00	03:30:00	104	3	female	presuckle2	grass	wrig, darts head at grass, may n nipp but no proper suckling
2023-11-25	14:31:09	03:30:00	104	3	female	presuckle3	grass	play
2023-12-07	14:35:01	01:14:00	104	3	female	presuckle4	grass	M leans head against P, briefl play-like H-H interaction, P mo
2023-12-07	14:36:47	01:01:00	104	3	female	presuckle5	grass	P n M's face, apparently soliciting, M presents, P lies down, not seeking nipp.
2023-12-07	14:41:38	01:36:00	104	3	female	presuckle6	grass	P n, nuzz M, head/face contact, P leaning head over M, M presents, P suckles
2023-12-07	14:58:11	03:31:00	104	3	female	postsuckle1	grass	P > post tow M's rear, n her hfl, > 0.5 PBL away, nosing grass stalks behind M
2023-12-07	15:03:06	01:09:00	104	3	female	postsuckle2	grass	P wrig semi-sup, raising ffl..then rests on side close to M
2023-12-08	13:38:39	00:49:00	104	3	?female	intersuckle	grass	P detaches, M scr, P reattaches & suckles vigorously
2023-12-07	15:14:19	02:00:00	105	3	?female	unrelated	grass on far side of gully	This is SA male - adopts male "mating" posn, close contact, ffl over P, chin over, mo - one-sided gentle interaction
2023-12-08	13:39:24	02:23:00	106	3	?female	postsuckle	grass	P voc, > M's face, M n P, P n M's face, P cont to cry, then heads away from M ~ 3PBL
2023-12-08	13:57:53	02:45:00	107	3	?female	intersuckle1	grass	M coaxes P to suckle with ffl, head contact, nosing & pl bit son , then presents & P suckles
2023-12-08	14:01:43	02:33:00	107	3	?female	intersuckle2	grass	M n P (son), then rolls away, P leans head over M, starts to seek nipp, suckles
2023-12-08	14:05:43	03:57:00	107	3	?female	postsuckle1	grass	M n P, moves away from P to ~1 PBL, M rests, P wrig
2023-12-08	14:11:30	01:44:00	107	3	?female	postsuckle2	grass	P does "exercises". Snapshot of P sup w/ffls outstretched; both 2-3 PBL apart, M resting
2023-12-08	14:15:46	01:06:00	108	3	male	presuckle	grass	P nuzzling M around face and neck pre suckle
2023-12-08	14:41:06	00:32:00	108	3	male	suckle	grass	P suckles
2023-12-08	14:44:23	07:49:00	108	3	male	postsuckle	grass	prolonged nosing & contact interaction, P in play mood, at end Am app M
2023-12-08	15:02:22	03:20:00	109	3	?female	presuckle1	grass	P voc and solicits suckling by repeatedly n M' face, oxter, V
2023-12-08	15:06:37	00:48:00	109	3	?female	presuckle2	grass	M rolls sup, rubbing self, P > her, M presents, cannot see P beh M
2023-12-08	15:08:09	00:47:00	109	3	?female	presuckle3	grass	P > M , cries, M presents, P > nipp & suckles
2023-12-08	15:19:28	02:29:00	109	3	?female	postsuckle	grass	P detaches, no interaction, M leans chest against P
2023-12-16	15:17:48	00:16:00	110	3	female	suckle	grass	P suckles, large - think female - P
2023-12-08	15:22:21	01:32:00	110	3	female	postsuckle	grass	confirm female from stills. No postsuckle interaction; P does exercises, incl raiaing ffl - and hfl also from stills
2023-12-16	15:32:07	00:29:00	111	3	?male	suckling	grass	P suckles
2023-12-08	15:33:50	02:00:00	111	3	?male	postsuckle	grass	M n P's flank - no other interaction - M agitated by presence of Am, hooting apparently in distress (telling P tp move away?)
2023-12-09	12:57:37	03:44:00	112	3	female	presuckle1	grass	P soliciting suckling by pl signals, repeated nosing, nuzzling of face & neck, and mo, M scr but trying to rest!
2023-12-09	13:03:19	00:49:00	112	3	female	presuckle2	grass	P attempting to app M, M fends P off w/ffl
2023-12-09	13:04:39	01:01:00	112	3	female	presuckle3	grass	M fending off P, scr P, P rests ~<0.5 PBL from M
2023-12-09	13:06:30	02:00:00	112	3	female	presuckle4	grass	M still fending P off w/ffl & scr, P giving repeated ffl-up pl signals, sup & mo
2023-12-09	13:10:17	02:11:00	112	3	female	presuckle5	grass	P repeatedl;y trying to n M's V, M bats P - keeping P at arm's length, scr P; P n ffl sev times
2023-12-09	13:13:33	02:42:00	112	3	female	presuckle6	grass	P cont to make C w/M, who cont to fend off P with light scr, then M shifts, head over P, P n her face/neck, then lies down beside M's head
2023-12-09	13:16:47	01:19:00	112	3	female	presuckle7	grass	P n &nnuzz M's face, son insistently, then appears to rest.
2023-12-09	13:18-13:23:50	stills	112	3	female	presuckle8	grass	Am app & interrupts, then P n nipp and suckles
2023-12-09	13:46:12	01:30:00	112	3	female	postsuckle1	grass	P lying by M's head, P N M sev times & n her chin, M resting
2023-12-09	13:49:38	00:32:00	112	3	female	postsuckle2	grass	P still lying close to M, H-H; M resting, eyes closed, P slightly restless and alert.
2023-12-14	13:32:45	00:42:00	113	3	?female	presuckle	grass beside gully	P > M, seeks nipples, M presents, P suckles, no preamble
2023-12-14	13:41:38	00:42:00	113	3	?female	intersuckle	grass beside gully	P detached, P n M's rear hq and M presents, P suckles
2023-12-14	13:43:48	02:37:00	113	3	?female	postsuckle	grass beside gully	P detached, M moves hq away, then > tow Am, hooting; he is quiet on far side of gully
2023-12-14	13:46-13:48	stills	113	3	?female	postsuckle2	grass beside gully	P doing exercises at edge of gully, incl raising ffl.
2023-12-14	1 day, 0:44:17	01:02:00	114	2	male	suckle	grass beside fence	P detaches, M rolls away, P cries (low, loud cry), > M suckles
2023-12-14	14:47:25	00:59:00	114	2	male	postsuckle	grass beside fence	P detaches, rolls sup, autoscr; M still presenting, sits up to look at P.
2023-12-14	14:49:08	01:00:00	114	2	male	postsuckle2	grass beside fence	P prone, moves away tow fence, ~1 PBL, sev low voc, lies sup, ffls outstretched
2023-12-14	14:55:52-15:27:4114:55:52-15:27:41	video&still series	115	3	male	intersuckle1-6	grass far side of gully	P crying persistently, M presenting, but P not suckling - seemed as if M did not have milk flow. P leand chin/muzz twice on M and M laid chin on P (reassuring, not pl inv); P lay on side, raising ffl; P finally suckled
2023-12-14	15:42:27-15:45:48	video& still series	115	3	male	postsuckle1-3	grass far side of gully	P detaches, looks very content, eyes closed, raises head, om, str head right back, then rests beside M
2023-12-16	13:30:06	00:48:00	116	5	female	presuckle	grass by fence (end of lane)	Recip head-over by M&P, M pl bites, P > nipp & suckles
2023-12-16	13:34:21-13:53:00	stills & 1 7s video	116	5	female	suckle inter & postsuckle	grass by fence (end of lane)	P > nipp, P raises ffl; 7s video of suckling; still of resting post suckle
2023-12-16	13:41:22	05:00:00	117	3	female	intersuckle1	grass nr fence	P crying a lot, lot of play-like interaction but seems to be P begging by head over and M appeasing w/head over
2023-12-16	14:18:22	06:25:00	117	3	female	intersuckle2	grass nr fence	M scr P, P bit ffl. M n P
2023-12-16	14:56:53	05:00:00	117	3	female	intersuckle3	grass nr fence	M scr, P bite ffl, M head over & a lot of mouthing each other
2023-12-16	14:36:27	01:57:00	117	3	female	intersuckle	grass nr fence	P detaches, looks around, wrig/stretches, voc sev times, then rapidly moves away from M to fence and rests
2023-12-18	14:45:28	00:52:00	118	3	male	intersuckle	grass at edge of gully (far side)	still of P suckle (14:41:47), at start P has detached, voc (short, low voc), > M, suckles
2023-12-18	14:49:01	01:37:00	118	3	male	postsuckle	grass at edge of gully (far side)	P lying in C w/M, M lays ffl& lean head over P, N-Pmo & pr - M scr P again, then M leaves rapidly tow Am
2023-12-18	14:52-10-14:56:00	3 video clips	118	3	male	postsuckle2-4	grass at edge of gully (far side)	M > Am, altercation, M rests, P beh her app, nrly n hfl, then turns and moves rapidly away to ~5 PBL & rests
