# Supplementary material for: The Role of Play in the Social Development of Grey Seal (Halichoerus grypus) Pups with Comparative Notes on the Harbour Seal (Phoca vitulina)
Source: Animals (Basel). 2024 Jul 17;14(14):2086. doi: 10.3390/ani14142086 (PMC11273769; doi:10.3390/ani14142086)
Supplement: Supplementary file 1 [file animals-14-02086-s001.zip › Supplementary files S1-S9/S2 Hg-DN-MP behaviour.xlsx]

## Sheet: 2022-MP
Date	time start	MP#	P stage	P sex (M/F)	Type	Time	dist apart	P suckle	n nipple	P voc	M voc	N	PnM	P pl mov	MnP	M scr P tow nipp	M ffl contact	Close Body Contact	M head over P	P head over/against M	P/M mo	Notes
2022-11-24	12:56:36	2	2		unrelated	00:30:00	0			x					R	x						M scr	M rolls away, checks P, P foll, M checks, nrly n face
2022-11-24	12:56:36	2	2		unrelated	01:00:00	<0.25 PBL								mouth, chin							P wrig, M checks, (nP), moves along grass, P foll
2022-11-24	12:56:36	2	2		unrelated	01:30:00	<0.25PBL															M > gully, P foll, M checks P, rolls away
2022-11-24	12:56:36	2	2		unrelated	02:00:00	2ABL															M>w's edge in gully, P foll (~2ABL)
2022-11-24	12:56:36	2	2		unrelated	02:30:00	<0.5 PBL															P app M....M> gully w a little further
2022-11-24	12:56:36	2	2		unrelated	03:00:00	0.5 PBL		x													P app M (n nipp reg sev times)
2022-11-24	12:56:36	2	2		unrelated	03:30:00	0						hfl									M > into gully w, P foll at her hfl
2022-11-24	12:56:36	2	2		unrelated	04:00:00	0						hfl									(Pn hfl) turns away from M, climbs back up from gully, moves rapidly away from M
2022-11-24	12:56:36	2	2		unrelated	04:30:00	4ABL															M lying in w, orienting tow P, P moving purposefully back to muddy depression where they started
2022-11-24	12:56:36	2	2		unrelated	05:00:00	6ABL															P moving up mud bank on to grass, further from M (M out of shot)
2022-11-24	12:56:36	2	2		unrelated	05:30:00	7ABL															7ABL away
2022-11-24	12:56:36	2	2		unrelated	06:00:00	8ABL															M still lying in gully w, orienting tow P, who has moved further on grass, now
2022-11-24	12:56:36	2	2		unrelated	06:20:00	9ABL															P explores dry grass stalks with nose, M not moved
2022-11-24	13:08:22	3	3		unrelated	00:30:00	2ABL			Xxx												M checks P when it voc, voc-check; voc; check and M shifts tow P
2022-11-24	13:08:22	3	3		unrelated	01:00:00	1.5ABL			xxx												M app P as it voc, P voc, M sn hfl (snapshot), cont to cry, shuflling restlessly, M at its rear
2022-11-24	13:08:22	3	3		unrelated	01:30:00	0			X												P cries (on gully bank), turns tow M, M>head (cannot see, prob N), M turns away into gully water
2022-11-24	13:08:22	3	3		unrelated	02:00:00	0.75ABL															M still lying in gully w, facing away from P, P alert but not crying
2022-11-24	13:08:22	3	3		unrelated	02:30:00	0.75ABL															P wrig, neither moved posn, P wrig hfl, M checks P
2022-11-24	13:08:22	3	3		unrelated	03:00:00	0.75ABL															M stretches hfl, alert, P alert, not looking at each other
2022-11-24	13:08:22	3	3		unrelated	03:30:00	0.75ABL															P wrig, M not respond
2022-11-24	13:08:22	3	3		unrelated	04:00:00	0.75ABL															P wrig, M turns away & shofts off in opp dir to P, turns to check P
2022-11-24	13:08:22	3	3		unrelated	04:30:00	1.5ABL															M in w of gully, facing away from P
2022-11-24	13:08:22	3	3		unrelated	05:00:00	1.5ABL															M looks around her (not at P, who is now still), M moves further along gully (to L)
2022-11-24	13:08:22	3	3		unrelated	05:30:00	2.5ABL															M turns to check P, M ho on far bank of gully, M lightly N another P (whose M om growls)
2022-11-24	13:08:22	3	3		unrelated	06:00:00	3.5ABL															M sn alien P again, its M snorts and app , mo, M3 om and moans, turns slightly away from alien P; its M rushes closer, shorting
2022-11-24	13:08:22	3	3		unrelated	06:17:00	2.5ABL															M3 turns away and moves away from alien P (whose M N it) (photo of alien MP N)
2022-11-24	13:26:12	4	2		unrelated																	at 13:20 M4 had gone closer to P because 2md MP has appd P in gully. This location starting point for recording
2022-11-24	13:26:12	4	2		unrelated	00:30:00	1ABL			x												M turns, moves away from P, checks P , P looking up after M, hear crying, but not sure if it is this pup
2022-11-24	13:26:12	4	2		unrelated	01:00:00	1ABL			x												P stretching up to look at M (on bank above P). P cries, M turns to check P (snapshot), M checks P
2022-11-24	13:26:12	4	2		unrelated	01:30:00	1.5 ABL			x												P cries, M checks P, P stretching head right up to M (snapshot), M moves further to L, checks P, P wrig
2022-11-24	13:26:12	4	2		unrelated	02:00:00	1.5 ABL															P wrig, stretches head up & back to look at M, M moves a little further along bank tow L
2022-11-24	13:26:12	4	2		unrelated	02:30:00	1.5 ABL														Pmo	P stretches head up, mo, M facing away, P wrig
2022-11-24	13:26:12	4	2		unrelated	03:00:00	1.5 ABL															P wrig, M facing away
2022-11-24	13:26:12	4	2		unrelated	03:30:00	1.5 ABL															P nosing grass stalks, nosing ground, M out of shot
2022-11-24	13:26:12	4	2		unrelated	04:00:00	1.5 ABL															P nosing grass stalks & ground, M out of shot
2022-11-24	13:26:12	4	2		unrelated	04:30:00	1.5 ABL															P still alert but quieter, nuzz ground & bank, M not moved, still facing away
2022-11-24	13:37:42	5	1		no interaction																	snapshot of placenta close to P
2022-11-24	13:37:42	5	1		no interaction	00:30:00	1PBL															M semi-sup orienting tow P, P orienting away from her
2022-11-24	13:37:42	5	1		no interaction	01:00:00	1PBL															M looks up as Fs hoot, orients tow P again
2022-11-24	13:37:42	5	1		no interaction	01:30:00	1PBL															M alert, orienting to P, P not moving at all
2022-11-24	13:37:42	5	1		no interaction	02:00:00	1PBL															neither M nor P moving
2022-11-24	13:37:42	5	1		no interaction	02:30:00	1PBL															neither M nor P moving
2022-11-24	13:37:42	5	1		no interaction	03:00:00	1PBL															neither M nor P moving
2022-11-24	13:37:42	5	1		no interaction	03:30:00	1PBL															neither M nor P moving
2022-11-24	13:37:42	5	1		no interaction	04:00:00	1PBL															neither M nor P moving
2022-11-24	13:37:42	5	1		no interaction	04:30:00	1PBL															neither M nor P moving
2022-11-24	13:37:42	5	1		no interaction	05:00:00	1PBL															neither M nor P moving
2022-11-24	13:37:42	5	1		no interaction	05:30:00	1PBL															neither M nor P moving
2022-11-24	13:49:54	6	3		suckle		0	x														2:31 of P suckling before 13:55:58 viodeo of post-suckle
2022-11-24	13:55:58	6	3		post-suckle	00:30:00	0	x														P suckling at start, moving from nipple to nipple
2022-11-24	13:55:58	6	3		post-suckle	01:00:00	0		x							x						P rolls over, still nose to M's belly, M scr P's neck, tow nipples, P n from nipp to nipp
2022-11-24	13:55:58	6	3		post-suckle	01:30:00	0		x	x			chest			x					Pmo	P rolls over again tow M's head, groans, M scr P's boh tow nipp, P n nipps,, str up, howls, mo, rollign tow M's head, M scr P, P nose to M's chest, voc, M scr (snapshot)
2022-11-24	13:55:58	6	3		post-suckle	02:00:00	0			x			chest			x						M scr P's boh vigorously tow nipp, P voc, not moving tow nipp, P wrig, sup, voc, nose to M's chest (snapshot), P wrig, voc, head up (snapshot)
2022-11-24	13:55:58	6	3		post-suckle	02:30:00	0			x			ffl (nibb)			x						P rolls sup, M scr P, M's ffl in P's mouth (snapshot), P rolls over to upright posn
2022-11-24	13:55:58	6	3		post-suckle	03:00:00	0		x	x			V			x						M still scr P backwards, P sitting upright, voc (snapshot), P nose to M's V (snapshot), P n both nipples again
2022-11-24	13:55:58	6	3		post-suckle	03:30:00	0			x			chest			x						P detaches, voc. P's nose to M's chest, M scr P, still presenting, P moves away from nipp past M's head (snapshot)
2022-11-24	13:55:58	6	3		post-suckle	04:00:00	<0.5 PBL			x			son									P on side belly facing M, voc, M looking tow P (snapshot), P leans tow M n her son
2022-11-25	13:53:10	7	2	?M	post-suckle	00:30:00	0	x														P n to M's belly at start (suckling?), P detaches & M looks up
2022-11-25	13:53:10	7	2	?M	post-suckle	01:00:00	<0.25 PBL															P facing M, M wipes face and lays head down again
2022-11-25	13:53:10	7	2	?M	post-suckle	01:30:00	<0.25 PBL															P snuffles ground, M looks up, P shuffles tow M's head (P very black face), M scratches head, checks P
2022-11-25	13:53:10	7	2	?M	post-suckle	02:00:00	<0.25 PBL															M scratches ground (as if scr P backwards), rolls on to side, still presenting, P still facing M's head
2022-11-25	13:53:10	7	2	?M	post-suckle	02:30:00	<0.25 PBL															M head up, half watching P, P alert, moving head around
2022-11-25	13:53:10	7	2	?M	post-suckle	03:00:00	<0.25 PBL															M checks P and lays head down again, still presenting, P looks at M's belly but not moving
2022-11-25	13:53:10	7	2	?M	post-suckle	03:30:00	<0.25 PBL									x						P shuffles forward tow M's head, M checks P and scr it, P rapidly moves forward away from M
2022-11-25	13:53:10	7	2	?M	post-suckle	04:00:00	<0.5 PBL															M checks P, orienting to its tail, P alert not moving further
2022-11-25	13:53:10	7	2	?M	post-suckle	04:30:00	<0.5 PBL															M facing away from P, P shuffles forwards
2022-11-25	13:53:10	7	2	?M	post-suckle	05:00:00	1PBL					N, N									Mmo	P wrig, snuffles ground, jerks head, turns back tow M's head, M swings head round to P, m open (snapshot), N touching, N (snapshot) again
2022-11-25	13:53:10	7	2	?M	post-suckle	05:30:00	0														Mmo	after N, M opens & closes mouth (goldfish style!), P looks away, M mo again, growls audibly with slightl lunge at P, P moves rapidly away (snapshot)and P moves rapidly away, P alert, looking around)
2022-11-25	13:53:10	7	2	?M	post-suckle	06:00:00	2 PBL															M scratches shldr, P turns towM
2022-11-25	13:53:10	7	2	?M	post-suckle	06:30:00	1PBL															M scratches shldr, P shuffles closer to M, M growls, P stops moving, P gives little cry (?), moves closer to M, noses ~5cm apart (snapshot)
2022-11-25	13:53:10	7	2	?M	post-suckle	07:00:00	0					N, N, N, N, N,	nose								Mmo	MP N (mutual) (snapshot), N again, N again, P n M's top of nose, M growls and lunges gently at P, mo
2022-11-25	13:53:10	7	2	?M	post-suckle	07:30:00	<0.25 PBL															P looks away (after M growled and lu), snuffles ground, alert,
2022-11-25	13:53:10	7	2	?M	post-suckle	08:00:00	1.5 PBL															P alert, facing away from M, M scr shldr, P faces M and then faces away
2022-11-25	13:53:10	7	2	?M	post-suckle	08:30:00	1.5 PBL															P shuffles a little further away from M
2022-11-25	13:53:10	7	2	?M	post-suckle	09:00:00	1.5 PBL															P stopped moving, M scr shldr,
2022-11-25	13:53:10	7	2	?M	post-suckle	09:30:00	1.5 PBL															P turns round and moves bacl tow M, M scr shldr, P watches
2022-11-25	13:53:10	7	2	?M	post-suckle	10:00:00	0.5 PBL					N, N										P shuffling tow M's belly, M growls and lu gently (M's head out of shot), P head up def (snapshot), N (snapshot)
2022-11-25	13:53:10	7	2	?M	post-suckle	10:30:00	0					N										N again, P moves around M's head, P moving head, alert
2022-11-25	13:53:10	7	2	?M	post-suckle	11:00:00	<0.25 PBL															P active just in front of M's head, more often looking away from M
2022-11-25	13:53:10	7	2	?M	post-suckle	11:30:00	<0.25 PBL															P snuffling ground just in front of M
2022-11-25	14:40:16	8	3		intersuckle ?	00:30:00	0															at start heads tog (N?) then M leans chin over P's boh (snapshot), P stretches upmto M P om, M puts fl on P (snapshot), P rolls over on side then prone back to M, M leans chin over P's boh
2022-11-25	14:40:16	8	3		intersuckle ?	01:00:00	0								boh, boh, boh						Pmo, Mmo	P turns to M (think mo) M n boh, mo, M shifts forward, P foll, M n boh with mouth open (play bite) (snapshot), P turns to M, M mo boh again , P turns to M, n her shldr
2022-11-25	14:40:16	8	3		intersuckle ?	01:30:00	0		x				shldr, shldr									M shifts forward, P foll, n shldr, M rolls over, presents, P foll, P n nipp reg (snapshot)
2022-11-25	14:40:16	8	3		intersuckle ?	02:00:00	0			x		N (mouths)	son, chin, son		son							P moves away from nipp tow M's head, M scr P (2 snapshots for L side ID), body contact as M clasps P (snapshot), P moves under M's chin, M n son (snapshot), P playbites M's son str head upm heads tog, M mouths P, heads tog, mouths tog (snapshots), P mouths M's chin and son, P cries, head up, M turns tow P's rear
2022-11-25	14:40:16	8	3		intersuckle ?	02:30:00	0			x												P cries while orienting to M's shldr
2022-11-25	14:40:16	8	3		intersuckle ?	03:00:00	0			x												P rolls over on side, cries, head to M's shldr, M str up, moves past P's rear
2022-11-25	14:40:16	8	3		intersuckle ?	03:30:00	<0.25 PBL		x	x												P cries a orients tow M's nipp reg , n nipp
2022-11-25	14:40:16	8	3		intersuckle ?	04:00:00	0	x														P starts suckling
2022-11-25	14:40:16	8	3		intersuckle ?	04:30:00	0	x														P still suckling
2022-11-25	14:56:28	8	3		post-suckle	00:30:00	0					N	son		son							at start P beside M, n her son, M N and n son, M looks around, shakes head, nuzz ground beside P
2022-11-25	14:56:28	8	3		post-suckle	01:00:00	0															M appears to nuzz/push at P's shldr (can't see), both nuz griound tog (?) M looks around,
2022-11-25	14:56:28	8	3		post-suckle	01:30:00	<0.25 PBL						ffl, son		boh		xxx, P	x			Pmo	M moves tow L, P moves with her, in //, heads almost tog close to ground, P n M's ffl, M n P's boh (snapshot), scr P, P touches M with ffl, om pl bits M's son (snapshot), M scr P again (not backwards), looks around, scr P again (snapshot), P nuz M's son, M ffl on P still
2022-11-25	14:56:28	8	3		post-suckle	02:00:00	0										x				Pmo	P moves forward, still almost in C , P str head up, mo (snapshot), M turns to P, scr P briefly
2022-11-25	14:56:28	8	3		post-suckle	02:30:00	0								back			x			Pmo	M turns back so head at P's rear, P turns round to M, in C, M n? P's back, P str head up mo, turns to M, jerks head, mo
2022-11-25	14:56:28	8	3		post-suckle	03:00:00	0					N (mouths, mo; snapshot)									Pmo	tog, P turns to M, mo (snapshot), and mo mouths touchign again, M moves along grass, P turns to foll
2022-11-25	14:56:28	8	3		post-suckle	03:19:00	1PBL															P is foll M, P lies on side (snapshot)
2022-11-25	14:57:10	9	3		pre-suckle	00:30:00	0						shldr									P n M's shldr at start, pushing, requesting suckling, M rolls over & presents
2022-11-25	14:57:10	9	3		pre-suckle	00:36:00	0	x														P suckles
2022-11-25	14:57:54	9	3		suckle	00:15:00	0	x														P suckles
2022-11-25	15:01:52	9	3		intersuckle	00:30:00	0	x					n chest									P suckling at start, looks up, shifts away from nippes, seems to be nuz M's chest
2022-11-25	15:01:52	9	3		intersuckle	01:00:00	0						n chest									M still presenting, P nuz M's chest then looks away
2022-11-25	15:01:52	9	3		intersuckle	01:30:00	0						n chest			X						M scratches face, P still orienting to M's chest, M scr P backwards, then M shifts forwards
2022-11-25	15:01:52	9	3		intersuckle	02:00:00	0						n chest									P n M's chest, M scr P backwards, P cont to nuz M's chest (snapshot), M scratches face
2022-11-25	15:01:52	9	3		intersuckle	02:30:00	0	x					n chest/abdo									P returns to nipples, starts suckling
2022-11-25	15:01:52	9	3		intersuckle	03:00:00	0	x					n chest, abdo, chest, ffl									P stops suckling n M's chest, M shifts forward, presents again, P gives little cry and starts to suckle again
2022-11-25	15:01:52	9	3		intersuckle	03:30:00	0	x														P suckling
2022-11-25	15:01:52	9	3		intersuckle	03:35:00	0	x														P suckling
2022-11-25	15:03:48	9	3		post-suckle	00:30:00	<0.25 PBL			x		N (mouths)	n chest, n abdo under ffl, mo son				x				Pmo	P jabbing nose at M, M presenting, M scr P's boh, P mo, N with M (snapshot), P jabs nose at M's son, P cries, om again, cries, om against M's chest, M ffl on P (snapshot), M's chin on P's head (snapshot), mouths together (snapshot), M shifts to body contact, lookign up (snapshot)
2022-11-25	15:03:48	9	3		post-suckle	01:00:00	0			X												M shifts away from P and P also looks in opp dir, still almost in body C, P wrig, cries softly
2022-11-25	15:03:48	9	3		post-suckle	01:30:00	<0.25 PBL											x				P teetering at edge of bank, M turns back to P, in C
2022-11-25	15:03:48	9	3		post-suckle	01:34:00	0											x				P looking over bank into gully, M still in C
2022-11-25	15:04:36	9	3		post-suckle contd	00:31:00	1 PBL															P now in gully, wrig, lyign // to M, M alert and eye on P
2022-11-26	11:44:28	10	1		unrelated	00:30:00	0		xx													P n nipp reg at start, detaches, M shifts, still presenting, P n nipp reg, detaches
2022-11-26	11:44:28	10	1		unrelated	01:00:00	<0.25 PBL															M shifts away from P, turns back on P, M shifts facing P, P > tow M
2022-11-26	11:44:28	10	1		unrelated	01:30:00	0.5 PBL					N lightly										P app M's head, N lightly
2022-11-26	11:44:28	10	1		unrelated	02:00:00	<0.25 PBL															P orienting tow M's neck, P shifts closer to M's face
2022-11-26	11:44:28	10	1		unrelated	02:30:00	< 0.25 PBL															P lyign close to M's muzzle
2022-11-26	11:44:28	10	1		unrelated	03:00:00	<0.25 PBL								n side of R						Mmo	P moves scross M's head, looks at M, M alert, orienting to P, P app M's face, M om lu gently (snapshot), M omlu again, P turns away
2022-11-26	11:44:28	10	1		unrelated	03:30:00	<0.25 PBL								n s of shldr, n hfl							M orienting to P, P at rt angles to M orienting to her M shifts round so she is oriented just past P's rear, P turns to move tow her, M n hfl
2022-11-26	11:44:28	10	1		unrelated	04:00:00	<0.25 PBL															Pstruggles tow M, M shifts so back tow P, moves beh P's rear, back to P
2022-11-26	11:44:28	10	1		unrelated	04:30:00	0.5 PBL															M shifts to ~1.5 PBL from P, back to P, P struggle closer - to ~0.5 PBL
2022-11-26	11:44:28	10	1		unrelated	05:00:00	0.5 PBL															P struggles tow M's boh and then tow her back
2022-11-26	11:44:28	10	1		unrelated	05:30:00	<0.25 PBL															P orienting to M's back, M with back to P
2022-11-26	11:44:28	10	1		unrelated	05:40:00	<0.25 PBL															still ditto
2022-11-26	11:52:38	11	4	F	pre-suckle	00:30:00	0						abdo, under ffl, ffl, chest			x						P nose to M's abdo, M scr P backwards, P orienting to M's sbdo then chest, n chest,
2022-11-26	11:52:38	11	4	F	pre-suckle	01:00:00	0		x				abdo			x						P nuz abdo, M rolls into presenting posn, P n nipples, detaches, M sits up, scr P, lie H-T, M presents
2022-11-26	11:52:38	11	4	F	pre-suckle	01:30:00	0						P n ffl& chest, abdo			x						M scr P backwards, lanugo flying
2022-11-26	11:52:38	11	4	F	pre-suckle	02:00:00	0	x	x							x						M cont to scr P back, P n abdo, nipp area, P suckles
2022-11-26	11:52:38	11	4	F		02:05:00	0	x														P suckles
2022-11-26	12:01:54	11	4	F	suckle	00:32:00	0	x								x						M scr P backwards to suckle, P still suckling (poss not very actively)
2022-11-26	12:02:42	11	4	F	suckle	00:50:00	0	x								x						P has detached, M scr P backwards, P suckles
2022-11-26	12:04:10	11	4	F	post-suckle	00:30:00	0									x						P has detached, M scr P backwards, P shifts slightly further away from nipples
2022-11-26	12:04:10	11	4	F	post-suckle	01:00:00	<0.25 PBL									x						P facing away from nipples. M continuously scr P backwards, P quiescent, orienting away from nipples
2022-11-26	12:04:10	11	4	F	post-suckle	01:30:00	<0.25 PBL		x							x						M cont to scr P, P n nipples lightly then orients away, M cont to scr P, looks up and around
2022-11-26	12:04:10	11	4	F	post-suckle	02:00:00	0					N			son							M has turned to be H-H , N P, turns away then jerks back to P's head, P turns away, M moves slightly away from P, checks P, n son, looks around
2022-11-26	12:04:10	11	4	F	post-suckle	02:30:00	0.75 PBL															M looking around, P quiescent, burping! M app another M who is app her, mo,
2022-11-26	12:04:10	11	4	F	post-suckle	02:44:00	1 ABL															2 Ms briefly mouth grapple
2022-11-26	12:14:22	12	1		pre-suckle	00:30:00	1.25 PBL					Npr, Npr										M in gully looking at P, P on grass looking at M, P app M, initiates N (snapshot), P> M again iniatiates N
2022-11-26	12:14:22	12	1		pre-suckle	01:00:00	0					Npr, Npr										MP still Npr at start, M looks around, P inches closer, N (M initiates), M looks up & around, ho on to grass beside P
2022-11-26	12:14:22	12	1		pre-suckle	01:30:00	<0.25 PBL						hfl									M ho further (she is wet), P foll, n M's hfl (snapshot), P app nipp reg, M presents, P not touching abdo
2022-11-26	12:14:22	12	1		pre-suckle	02:00:00	<0.25 PBL		x			N										P app M further as she shifts, P n nipp briefly, M checks P, lies down, presenting, M lifts head to P, N
2022-11-26	12:14:22	12	1		pre-suckle	02:30:00	<0.25 PBL
2022-11-26	12:16:44	12	1		pre-suckle	00:30:00	0								boh, boh,	x						P orienting to M's chest at start, M scr P backwards, M n P's boh
2022-11-26	12:16:44	12	1		pre-suckle	01:00:00	0								boh	x						M still scr P's boh backwards, M n boh
2022-11-26	12:16:44	12	1		pre-suckle	01:30:00	0									x						M scr boh continuously, P not moved, P looks up at M
2022-11-26	12:16:44	12	1		pre-suckle	02:00:00	0								M n top of face	x						M cont to scr P backwards from top of head, boh, and n P's forehead, M rolls away from P P looks at M, P moves after M a little way
2022-11-26	12:16:44	12	1		pre-suckle	02:30:00	1PBL					N, N										M turns back to P , N (snapshot), N, P moves slightly more tow M, M moves away across grass, P looks after her
2022-11-26	12:16:44	12	1		pre-suckle	03:00:00	1PBL															P foll M, M presents, M shifts so that nipples beside P's head, P moves slightly // to M, not nosing nipple reg
2022-11-26	12:16:44	12	1		pre-suckle	03:30:00	<0.25 PBL						abdo									M shifts again, presenting, P facing wrong way, P app M's chest, n abdo
2022-11-26	12:16:44	12	1		pre-suckle	04:00:00	0		x													P n mid-abdo, not nipp reg, M shifts again to "help", P n nipp reg, moves away from nipp
2022-11-26	12:16:44	12	1		pre-suckle	04:30:00	0								face	x						M sits up, n P's face, scr P's boh backwards, cont to scr boh vigorously, P not responding
2022-11-26	12:16:44	12	1		pre-suckle	05:00:00	0									x						M scr P vigorously, P not responding... Continuing
2022-11-26	12:16:44	12	1		pre-suckle	05:30:00	0									x						M cont to scr P, M N P lightly, cont to scr P vigorously
2022-11-26	12:16:44	12	1		pre-suckle	06:00:00	0								shldr	x						M scr P, n shldr, cont to scr P, P facing away from M, head still beside M
2022-11-26	12:16:44	12	1		pre-suckle	06:30:00	0					N	chest			x						M cont to scr P, now P's rump, P orients to M's head, n M's chest lightly, M turns to P, N, M sgrokes vigorously
2022-11-26	12:16:44	12	1		pre-suckle	07:00:00	0					N, N			son	x						P orients tow M's ffl,moves head away from scr, facing forward, M cont to scr, N P
2022-11-26	12:16:44	12	1		pre-suckle	07:30:00	0						chest, chest			x						M still scr, lanugo flying, P lightly n chest, M cont to scr, P lightly n chest, n chest again
2022-11-26	12:16:44	12	1		pre-suckle	08:00:00	0					N, N				x						M strokign continuously, P moves head, str up to M, N (snapshot), N again, P pushing, M shifts posn behind P
2022-11-26	12:16:44	12	1		pre-suckle	08:30:00	1PBL															M looking around, P struggles after M tow her chest
2022-11-26	12:16:44	12	1		pre-suckle	09:00:00	0.5 PBL															P moves tow M, belly, M presenting, M shifts to better posn for P, P at least n nipp reg
2022-11-26	12:16:44	12	1		pre-suckle	09:08:00	0		x													P seems to be n nipp reg (cannot see)
2022-11-26	12:39:20	13	3		suckle	00:30:00	0	x														P suckling at at start
2022-11-26	12:40:58	13	2		post-suckle	00:30:00	<0.25 PBL															P has just detached, M looks round to check P, M shifts further away (NN F om voc), P now ~0.5PBL from M's abdo, looks around, head up, sniffing air
2022-11-26	12:40:58	13	2		post-suckle	01:00:00	0.25 PBL						hfl, abdo									M moves closer to M, n hfl (snapshot), n M's abdo, M moves away slightly, back to P, P burping, P wrig
2022-11-26	12:40:58	13	2		post-suckle	01:30:00	0.75 PBL															P looks around, M watching P, P wrig
2022-11-26	12:40:58	13	2		post-suckle	02:00:00	0.75 PBL															P facing away from M
2022-11-26	12:40:58	13	2		post-suckle	02:30:00	0.75 PBL								shldr, son/soface							M turns to check P, leans over to P, shifts closer to P, n P's shldr (snapshot), lies // to P
2022-11-26	12:40:58	13	2		post-suckle	03:00:00	<0.5 PBL															M& P lying in //, P turns to M, M distracted by NN F > gully w M > gully w also
2022-11-26	12:40:58	13	2		post-suckle	03:30:00	2PBL															M sliding into gully w, P wrig, semi sup
2022-11-26	12:40:58	13	2		post-suckle	04:00:00	2PBL															M still half into gully, turns to check P, P wrig, sn air..
2022-11-26	12:40:58	13	2		post-suckle	04:30:00	2PBL															P wrig, turning away from M & gully; M still half into gully
2022-11-26	12:40:58	13	2		post-suckle	05:00:00	1ABL															P lies on side, closes eyes...wrig, looks at M, M checks P,
2022-11-26	12:40:58	13	2		post-suckle	05:30:00	1ABL															P has turned round facing away from M, wrig, turns tow M, shifts slightly tow M, wrig & sn air
2022-11-26	12:40:58	13	2		post-suckle	06:00:00	1ABL															P wrig, facing in all dir, looks over at M
2022-11-26	12:40:58	13	2		post-suckle	06:30:00	2PBL															P wrig, turns away from M, M still lying half in gully (snapshot)
2022-11-26	12:40:58	13	2		post-suckle	06:42:00	2PBL
2022-11-26	12:55:36	14	3		unrelated	00:30:00	1ABL															At start P is in gully water, alert, F1 (difft M) is resting at edge of gully. M (F2) out of shot. P looking all around
2022-11-26	12:55:36	14	3		unrelated	01:00:00	1ABL															P looking at M, moves closer to M
2022-11-26	12:55:36	14	3		unrelated	01:30:00	1 PBL															P moves in gully water // to F1 tow her rear, a 2nd F (M) is half in w ~1PBL to L of F1 & ~1PBL behind P
2022-11-26	12:55:36	14	3		unrelated	02:00:00	1 PBL															P moves thru gully w // to F1 (away from MF2), MF2 watching P lazily
2022-11-26	12:55:36	14	3		unrelated	02:17:00	1.25 PBL															P in gully w, behind F1, who is resting at gully edge, back to P, MF2 at gully edge watching P
2022-11-26	12:58:24	14	3		unrelated	00:30:00	1.5 PBL (also from F2)															P actively looking into surf of water
2022-11-26	12:58:24	14	3		unrelated	01:00:00	1.5 PBL (also from F2 - F2 is M)															P cont to explore water surface with whiskers
2022-11-26	12:58:24	14	3		unrelated	01:30:00																P continues exploring w surf - F2 watching P, F1 asleep
2022-11-26	13:02:50	14	3		unrelated	00:30:00	2.5 PBL															F2 is M! P cont to move along gully and MF2 shifts > gully after it, M foll, P moves further away along gully
2022-11-26	13:02:50	14	3		unrelated	01:00:00	2 ABL															P still mov away along gully, expl w surf and sn air
2022-11-26	13:02:50	14	3		unrelated	01:30:00	2.5 ABL															P nearly at far bank of gully, expl w surf w/whiskers
2022-11-26	13:02:50	14	3		unrelated	02:00:00	2.5 ABL															M shifts a bit further into w and P turns round & > tow her, M shifts further into w tow P
2022-11-26	13:02:50	14	3		unrelated	02:30:00	2 ABL					N, N										M shifts furthe rinto gully tow P, P looking at her, M >P and N (snapshot), M&P watch NNF, M N P
2022-11-26	13:02:50	14	3		unrelated	03:00:00	0															P turns away from M into gully w, M watches P, P turns round, looks at M and looks away
2022-11-26	13:02:50	14	3		unrelated	03:19:00	1 PBL															P cont to move in w, M cont to chaperone
2022-11-26	13:06:36	14	3		unrelated	00:30:00	0.75 PBL					N, N (lightly)			s of face, soh/shldr							M shifts over to P, N (snapshot), s of face (snapshot), almost N again, M n son/shldr (snapshot)
2022-11-26	13:06:36	14	3		unrelated	01:00:00	0					N, N, N			shldr, so face							M n shldr more intensly, P N M, M n so face and N again, both look away,
2022-11-26	13:06:36	14	3		unrelated	01:30:00	0.25 PBL								R			x				P turns tow bank, M n rump (snapshot), P mov in front of M, M leans over P (snapshot), P str back to M, jerking head back
2022-11-26	13:06:36	14	3		unrelated	01:50:00	0															M& P still close tog, approx s-s
2022-11-26	13:08:54	14	3		unrelated	00:30:00	<0.25 PBL															at start MP are H-T, P nr M's rear, P moves away down gully w, sn air, turns back tow M
2022-11-26	13:08:54	14	3		unrelated	01:00:00	0.75 PBL															M turns round to P, P raises head up, movs tow bank a little
2022-11-26	13:10:18	14	3		unrelated	00:30:00	0						t o head		son							M lying in w on side, head str back, P just behind her, M str back, n P's son (snapshot), P starts to ho on far bank
2022-11-26	13:10:18	14	3		unrelated	01:00:00	0.25 PBL															P moves in w // to bank, past M's head
2022-11-26	13:10:18	14	3		unrelated	01:30:00	0.25 PBL					N (lightly, jerkily), then N, N, N										N lightly, then N (snapshot), N, then brush N lightly
2022-11-26	13:10:18	14	3		unrelated	02:00:00	0					N										N (cannot see well), N then both raise heads, M n son,
2022-11-26	13:10:18	14	3		unrelated	02:30:00	0.25 PBL															M turns back to P, P moves tow her, think n shldr, P movs // to M, heads close by
2022-11-26	13:10:18	14	3		unrelated	03:00:00	0.25 PBL						shldr									M shifts forward a little tow NNF, who flippers, P app M, lightly n shldr
2022-11-26	13:10:18	14	3		unrelated	03:17:00							shldr, shldr									P orienting to M, n shldr, P turns back tow bank
2022-11-28	20:32:00	15	3		pre-suckle	00:30:00	1PBL			xxx												at start P voc & app M, movs closer to M's rear, voc
2022-11-28	20:32:00	15	3		pre-suckle	01:00:00	0.25 PBL		x													P > M, n nipp (M presenting), looks away, n nipp
2022-11-28	20:32:00	15	3		pre-suckle	01:30:00	0		x			N			son							P nose at M's nipp, not suckling, M turns right round and Npr (snapshot), M n son. M turns away & presents again
2022-11-28	20:32:00	15	3		pre-suckle	02:00:00	0.5 PBL															M rolls a little further away & presents, P foll, but stops ~0.25 PBL from M
2022-11-28	20:32:00	15	3		pre-suckle	02:30:00	0.25 PBL			x												P cries, M presents ostentatiously, P orienting more to fence
2022-11-28	20:32:00	15	3		pre-suckle	03:00:00	0.25 PBL		x													M moves, shifts , now facing P, rolls, presents, P n nipp
2022-11-28	20:32:00	15	3		pre-suckle	03:11:00		x	x													P n nipp, suckles
2022-11-28	20:39:00	15	3		post-suckle	00:30:00	0.75 PBL															M with back to P, P prone and burping,
2022-11-28	20:39:00	15	3		post-suckle	01:00:00	0.75 PBL					N, N, N										M turns round, checks P, turns round to P and app it, N, P recip with N, N (snapshot)
2022-11-28	20:39:00	15	3		post-suckle	01:30:00	0					N	ffl		soR, son							M shifting, looks around, turns to P, N side of R (snapshot),
2022-11-28	20:39:00	15	3		post-suckle	02:00:00	<0.25 PBL						ffl, ffl		shldr, shldr							M looks around, P n M's ffl, M n P's shldr, P n ffl, n ffl again (snapshot) , n ffl again, M swings round to P, om gentle lu at P, n P's shldr, M looks around, n shldr, P str back in response,
2022-11-28	20:39:00	15	3		post-suckle	02:30:00	<0.25 PBL						ffl, ffl, ffl		son lightly along side of body, soR, son, boh, shldr							M n P's son lightly then all along P's side of body, P turns to M (snapshot), P n ffl, M looks away, P n ffl twice (M jerks back slightly each time), M n lightly s of R, son (snapshot), M n boh (snapshot), shldr, M turns away, looks into gully
2022-11-28	20:39:00	15	3		post-suckle	03:00:00	<0.25 PBL															P str after M, M looking away, checks P, M moves into gully water
2022-11-28	20:39:00	15	3		post-suckle	03:30:00	1.25 PBL															M half into gully, back to P, P looking at her, M crosses gully, spl in w, ho on far side, P orienting tow her but not moving
2022-11-28	20:39:00	15	3		post-suckle	04:00:00	5 ABL															P moves to edge of gully, looks across tow M,
2022-11-28	20:39:00	15	3		post-suckle	04:30:00	5 ABL															M looks back at P who is at edge of gully on nearside, M > further away from gully tow pool on far side, P watching, head up
2022-11-28	20:39:00	15	3		post-suckle	05:00:00	7 ABL															P dips whiskers into gully w, M looks back at P, M > far pool, further from P
2022-11-28	20:39:00	15	3		post-suckle	05:30:00	9ABL															M swimming in far pool, P dips whiskers into gully w, P > half into gully,
2022-11-28	20:39:00	15	3		post-suckle	06:00:00	9 ABL															P now further into gully w, M still swimming in far pool,
2022-11-28	20:39:00	15	3		post-suckle	06:30:00	9 ABL															P still at edge of gully, dipping whiskers into w
2022-11-28	20:39:00	15	3		post-suckle	07:00:00	9 ABL															P dips whiskers into w (snapshot),
2022-11-28	20:39:00	15	3		post-suckle	07:01:00	9 ABL
2022-11-28	20:55:00	15	3		post-suckle	00:30:00	9ABL															P> further into gully w, testing surf with whiskers (snapshot)
2022-11-28	20:55:00	15	3		post-suckle	01:00:00	9ABL															P looks around, > a little further into gully w, still testing surf,
2022-11-28	20:55:00	15	3		post-suckle	01:30:00	8.5 ABL															M str up from pool, watching P (snapshot)
2022-11-28	20:55:00	15	3		post-suckle	02:00:00	8.5 ABL															P in w, nose deeper into w expl bottom
2022-11-28	20:55:00	15	3		post-suckle	02:30:00	8.5 ABL															P shifting in gully, expl w
2022-11-28	20:55:00	15	3		post-suckle	03:00:00	8.5 ABL															P still in same place in gully, expl w, M now not watching
2022-11-28	20:55:00	15	3		post-suckle	03:30:00	8.5 ABL															P still expl w, M now watching, head up
2022-11-28	20:55:00	15	3		post-suckle	04:00:00	8.5 ABL															M ho from pool coming tow gully and P
2022-11-28	20:55:00	15	3		post-suckle	04:30:00	8.0 ABL															M comes closer tow gully, P still expl w
2022-11-28	20:55:00	15	3		post-suckle	05:00:00	7.5 ABL															M watching P, P stil, expl w
2022-11-28	20:55:00	15	3		post-suckle	05:30:00	7.0 ABL															M returns to gully, app P
2022-11-28	20:55:00	15	3		post-suckle	06:00:00	2.5 ABL															M watching P expl w., P suddenly heads tow bank
2022-11-28	20:55:00	15	3		post-suckle	06:30:00	3ABL															P starts to ho on bank, M head up, watching
2022-11-28	20:55:00	15	3		post-suckle	07:00:00	4 ABL															P stays in gully, moving along, away from M
2022-11-28	20:55:00	15	3		post-suckle	07:30:00	5 ABL															P expl gully, then head up, watching (fence?)
2022-11-28	20:55:00	15	3		post-suckle	07:44:00	5 ABL															P still expl gully, M watching from gully w, but not app further
2022-11-28	?	15	3		post-suckle	00:30:00	0						P n M's chest, fflx2, son				P	x	x	x		P n M's chest, fflx2, P leans chin over M's shin, str up tog, chins tog, P taps M w/ ffl, chin over M's son, (snapshot), M sits up leaning against P's chest, P's ffl against M's side (snapshot), P waves ffl, M leans head over boh, P moves away tow bank, ho
2022-11-28	?	15	3		post-suckle	00:57:00	1 PBL															P ho on bank, M watching P
2022-11-28	12:03:06	16	3	F	unrelated1	00:30:00	3 ABL															P disporting self in w, rolling on own axis at surf, waving ffl, nuzz vegetation on bank
2022-11-28	12:03:06	16	3	F	unrelated1	01:00:00	3ABL															P > in O, spl (snapshot, surf, nibb own ffl, )
2022-11-28	12:03:06	16	3	F	unrelated1	01:30:00	3 ABL															P cont disporting self (2 snapshots, 1 w' veg danmgling from ffl), P surf, closer to M
2022-11-28	12:03:06	16	3	F	unrelated1	02:00:00	2 ABL															P > away from M tow bank, cont to disport self, sup in w, waving ffls, nuzz bank
2022-11-28	12:03:06	16	3	F	unrelated1	02:30:00	3 ABL															P cont playing in w
2022-11-28	12:03:06	16	3	F	unrelated1	03:00:00	3 ABL															P cont playing in w, rolling on own axis, waving ffl, nuz bank
2022-11-28	12:03:06	16	3	F	unrelated1	03:30:00	3 ABL															P cont actively playing
2022-11-28	12:03:06	16	3	F	unrelated1	04:00:00	3 ABL															P cont actively playing
2022-11-28	12:03:06	16	3	F	unrelated1	04:30:00	3 ABL															P cont actively playing, expl bottom of pool, surf with mud on nose (snapshot)
2022-11-28	12:03:06	16	3	F	unrelated1	05:00:00	3 ABL															P at surf with mud on nose, shaking head
2022-11-28	12:03:06	16	3	F	unrelated1	05:30:00	3 ABL															P head at bottom again
2022-11-28	12:03:06	16	3	F	unrelated1	06:00:00	3 ABL															P still expl bottom of pool
2022-11-28	12:03:06	16	3	F	unrelated1	06:30:00	3 ABL															P ho half on bank away from M, P > tow M (~1 ABL), M still resting on bank
2022-11-28	12:03:06	16	3	F	unrelated1	06:40:00	0.5 ABL															P now closer to M, still diving tow bottom of pool
28/11/2022+A260:F272	12:15:00	16	3	F	unrelated2	00:30:00	0					N, N(mouths)				M scr P	x	x				MP& P in contact in pool, M scr P (backwards?), leans chin over P (snapshot), N, M chin over P, M scr P, P waves ffl, leans chin/chest against M, M raising ffl (snapshot), M sits up, ffl over P and P with ffl on M (snapshot)
28/11/2022+A260:F272	12:15:00	16	3	F	unrelated2	01:00:00	0										x	x				M has ffl on P, P wrig out of it and disports self beside M, P leans head over M's boh, P wrig under M's chin,
28/11/2022+A260:F272	12:15:00	16	3	F	unrelated2	01:30:00	0					N (mouths)	son			M scr P						P nose touching M's son, N (mouths), M scr P (?backwards?), think M presenting, P just wants to play!
28/11/2022+A260:F272	12:15:00	16	3	F	unrelated2	02:00:00	0					N	son			M scr P	x					M's chin against P, P disports self around M's head, P ffl on M, P n M's son, P str to M, N (can't see), P cont disporting, M str P
28/11/2022+A260:F272	12:15:00	16	3	F	unrelated2	02:30:00	0											x			Pmo	P cont to disport at M's head, M's chin against P's son (snapshot), P str up mo, N (snapshot), P disports self against bank & in w beside M (snapshot), >M, C her chin/chest
28/11/2022+A260:F272	12:15:00	16	3	F	unrelated2	03:00:00	0						son/boh		son/shldr	M scr P		x				P pushes under M's chin, n her son/boh, raises head and head contacts M's son, M scr P (?backwards?), M's nose to P's son/shldr
28/11/2022+A260:F272	12:15:00	16	3	F	unrelated2	03:30:00	0									M scr P	xx					P turns from M, pl mov in w tow bank, lies on side beside M, M puts ffl on P, P's head under M's chin, M sits up, ffl; on P, P orienting tow her son
28/11/2022+A260:F272	12:15:00	16	3	F	unrelated2	04:00:00	0									M scr P						P in C w/ M's chest, P pl mov in w orienting tow M (snapshot), M turns round, P turns also staying heads close
28/11/2022+A260:F272	12:15:00	16	3	F	unrelated2	04:30:00	0						son, boh-pr, shldr, back			M scr P						M lies on side, P moves round to n her chest (snapshot), M rolls over, sits up, P n her son, M sits up, P n her boh (snapshot), n shldr, n back as M sits up
28/11/2022+A260:F272	12:15:00	16	3	F	unrelated2	05:00:00	0					N	ffl, ffl		son, son							M starts to ho, P n her upper ffl, n ffl as M ho, P foll M, also ho, M n son, son, engages P in N ho further, makes str mov in grass,
28/11/2022+A260:F272	12:15:00	16	3	F	unrelated2	05:30:00	<0.25 PBL															P turns and ret to w (snapshot), M ho further and presents, P orients tow her abdo
28/11/2022+A260:F272	12:15:00	16	3	F	unrelated2	06:00:00	<0.25															P ret to w, M still presenting, P disports self in w, nose to bottom, little spl
28/11/2022+A260:F272	12:15:00	16	3	F	unrelated2	06:30:00	0.5 PBL															P in w disporting self..., little spl, M still presenting
28/11/2022+A273:F274	12:22:50	16	3	F	unrelated3	00:30:00	0					N (mouths)	soface, son, son		throat	M scr P		x				M has ret to w, MP in C, M scr P bckws, N (mouths), P n soface, heads in C, M's nose to P's throat, P ffl over M's head, P fr in w, P n son (snapshot), M moves had against P, P n son, P fr around M's head
28/11/2022+A273:F274	12:22:50	16	3	F	unrelated3	01:00:00	0									M scr P		x				Heads tog, P taps M with ffl, P fr in w around M's head, not quite in C, M presents, P > M's head, M strks P bckws, P's head in C with M's throat
28/11/2022+A273:F274	12:22:50	16	3	F	unrelated3	01:30:00	0					N (mouths)						x	x		Mmo	Heads tog, M leans head over P's head, M has mo (snapshot), M str head back, P str up, N (mouths), M leans backwards loose body tone (snapshot), M rolls back, her head foll P who moves away slightly, P fr - rolling sideways,
28/11/2022+A273:F274	12:22:50	16	3	F	unrelated3	02:00:00	0		x				chest, Ffl,			M scr P		x	x			M leans head over P's side, P turns, M's head sup under P's rear, her ffl in air (snapshot), P n nipp while M scr P bkws, P n M's chest, n ffl, while M scr P bkwds, P turns and fr around M's head
28/11/2022+A273:F274	12:22:50	16	3	F	unrelated3	02:30:00	0						mouth, mouth,			M scr P		x	x		Mmo	M lies semi sup, P orienting to her head, P n mouth, M scr P bkwds, M rolls backwards, ffl in air (snapshot), heads in C, M has mo (snapshot), M leans head against P, P n ner mouth, M mo slightly still, then more open, heads tog, just uw
28/11/2022+A273:F274	12:22:50	16	3	F	unrelated3	03:00:00	0						shldr, shldr, boh, mouth,					x	x			heads tog uw, P swishes round, M semi sup, P n her shldr, leans chin against M,s shldr (snapshot), n shldr, boh, (snapshot), ffl on M's son, M sits up, leans back again, heads tog, M leaning head over P's neck, P n mouth, M half ho, P orienting to her neck
28/11/2022+A273:F274	12:22:50	16	3	F	unrelated3	03:30:00	0						son, so face					x				M is half ho, P ho half beside her (snapshot), P n M's son (snapshot*), n soface. Str up to M, Leans back to P m slightly open (snapshot), heads in C, uw
28/11/2022+A273:F274	12:22:50	16	3	F	unrelated3	04:00:00	0					N (mouths) uw	son, shldr, son, son,		shldr			x	x	x		Think mouths tog uw, M surf, P n her son, ffl on her son, M n shldr (snapshot), M leans had over P's neck, P fr around M's head, P n shldr, P leans head over M's neck (snapshot*)
28/11/2022+A273:F274	12:22:50	16	3	F	unrelated3	04:30:00	0								boh	M scr P	x	x	x			heads tog, M n boh, M leaning head over P's neck uw (cannot see), M surf, P surf, ffls touching, M put ffl over P (snapshot), leans chin over P's back, scr P bckwds
28/11/2022+A273:F274	12:22:50	16	3	F	unrelated3	05:00:00	0		x							M scr P						M scr P bckwds, presenting, P n nipp, M scr P bckwds, P fr, movs tow bank beh M, fr, orients tow bank, n M's rear (snapshot)
28/11/2022+A273:F274	12:22:50	16	3	F	unrelated3	05:30:00	0		xx				rear V, rear V, hfl, abdo x 4					x		x		M scr P bckwards, P n nipp (I think) then n M's rear hfl reg (snapshot), n nipp reg, M presenting, P puts ffl on M, sits up & n her rear (snapshot), n her hfl (snapshot), leaning chin on M's rear venter, M moves abdo out of the way, P n her abdo higher up, n abdo x2, , n abdo....
2022-11-29	14:03:00	17	5	F	post-suckle	00:30:00	0					N			son							at start P&M lying prone in C, M turns to P, N (snapshot), M n son (snapshot)
2022-11-29	14:03:00	17	5	F	post-suckle	01:00:00	0					N, N			son, son, son						Mmo	m n shldr, lks around, N P , N P M has mo (growl/groan?)(snapshot), P recoils slightly, M lks around, P shuffles forward, M turns round and n/bites boh (snapshot), nuz son again, pushing at P's son, P puts ffl on M, tapping he shldr, M n son
2022-11-29	13:50:00	17	5	F	pre-suckle1	01:00:00	0			X		N, N, Npr			boh/shldr		x		x			n boh/shldr, N, leans head over P (snapshot), leans chin over P's head, ffl round P, N (snapshot), N , ffl still round P, P ffl at M, voc, N pr, P ffl at M, M turns back to P
2022-11-29	14:03:00	17	5	F	post-suckle	01:30:00	0					N			son, mouth				x			M leans head over P's boh (snapshot), M turns towards gully, then lks back at P, N , M n son, n mouth, M heads to gully (adult moaning distracting her)
2022-11-29	14:03:00	17	5	F	post-suckle	02:00:00	1 PBL															M lks back at P, slides into gully w, P starts to follow across grass
2022-11-29	14:03:00	17	5	F	post-suckle	02:30:00	1 ABL															M lolling in gully w, checks P, P watching M from grass
2022-11-29	14:03:00	17	5	F	post-suckle	03:00:00	1.5 ABL															M still in gully w, turns round to lk at P, P app edge of gully, watching M
2022-11-29	14:03:00	17	5	F	post-suckle	03:30:00	1 ABL					N			son, shldr lightly							M ho beside P, heads beside each other, M lks back across gull, lightly N P and n son, n shldr, lks across gully, distracted, str head and muzzle up
2022-11-29	14:03:00	17	5	F	post-suckle	04:00:00	< 0.25 PBL					N, N-mouths, N										M leans tow P, N, then mouths, P str up, N, M ret to gully w, checks P
2022-11-29	14:03:00	17	5	F	post-suckle	04:12:00	2 ABL															M in gully, P on bank, facing away from gully
2022-11-29	13:50:00	17	5	F	pre-suckle1	00:30:00	0.5 ABL			X		N, N, N, N			son	M scr P						M at gully bank app P, lightly N, lightly N, P voc, loudly, M lks back tow male, > closer to P, N,(snapshot) scr P bckwrds, N P again, n P's son (snapshot),
2022-11-29	13:50:00	17	5	F	pre-suckle1	01:24:00	<0.25 ABL						back									M lking away, P turns tow M, lightly n her back, M turning tow gully (still distracted)
2022-11-29	13:52:00	17	5	F	pre-suckle2	00:30:00	0		X													P at M's rear at start, , nose almost in C with her hfl P n nip, then push hard at each nipp, looks up, M presents, orienting tow nipp, P shifts, prensenting, P n nipp, P goes from one nipp to other
2022-11-29	13:52:00	17	5	F	pre-suckle2	00:44:00	0		x													P n nipp at start..goes from one nipp to other, does not actually suckle in clip, but then suckled
2022-11-29	13:46:00	17	5	F	unrelated1	00:30:00	1 ABL								nR, R							M has just had unsuccessful mating attempt, she > P, n P's R (snapshot), lks back at male, n P's R again, lks round at male,
2022-11-29	13:46:00	17	5	F	unrelated1	00:59:00	0.5 PBL								nR							M agitated, she n P's R, tunrs back to look at gully, agitated, > gully hooting at male, who takes off on far bank, turns to check P
2022-11-29	13:48:00	17	5	F	unrelated2	00:26:00	1.5 ABL															M ret to bank and checks P, keeps looking back at Male, slides back into gully w, P facing away from M, alert, not reacting to her
2022-11-29	13:49:00	17	5	F	unrelated3	00:36:00	2 ABL															M still in gully, checks P briefly, P looking around, sn air, not lking at M
2022-11-29	14:21:00	18	1		pre-suckle	P is approx 15min post-partum. Before video, stills of M & P apart, M orienting to P, then N. Umbilicus and placenta still coming from M.
2022-11-29	14:21:00	18	1		pre-suckle	00:30:00	<0.25 PBL						abdo, chest, abdo									M presenting, P moving past her chest tow posterior, P n abdo (snapshot), M shifts to make nipples closer to P, P cont to n abdo, n chest, M shifts, placenta still coming from M, (snapshot)
2022-11-29	14:21:00	18	1		pre-suckle	01:00:00	0						abdo, abdo, nipp reg									P n abdo, now closer to nipp, cont to n sbdo further to anterior, M cont to shift posn, P now n nipp reg, then too far post,
2022-11-29	14:21:00	18	1		pre-suckle	01:30:00	0		xxxxx				abdo x ~5									P cont to n close to nipp, not quite on nipp (snapshots), P n nipp, then off, n higher up, n nipp, then too post, n nipp, then too high up, nnipp, then too high up, too post, then off, n nipp
2022-11-29	14:21:00	18	1		pre-suckle	02:00:00	0	x	x				abdo									P n too post (snapshot also show placenta), n nipp, then n around nipp reg, attaches (01:50) & suckles
2022-11-29	14:21:00	18	1		pre-suckle	02:08:00	0	x														P suckling properly
2022-11-29	14:28:00	18	1		post-suckle1	00:30:00	1.5 PBL															P lying facing M, M now prone, P looks tow M, M checks P, M turns round to P, looks at NNF lying ~1PBL to side (but not moving) (snapshot for ID R side), turns tow P, closer, turns back tow NNF, P quiescent,
2022-11-29	14:28:00	18	1		post-suckle1	01:00:00	0.75 PBL															M shifts round, facing away from P and // to NNF (with stage 4 P); P alert, looks tow M, and lies down again
2022-11-29	14:29:00	18	1		post-suckle2	00:30:00	0.5 PBL															M inches closer to P, noses orienting, but no contact, M presents
2022-11-29	14:36:00	18	1		post-suckle3	00:30:00	1PBL															P wrig/burping, n own ffl,
2022-11-29	14:36:00	18	1		post-suckle3	01:00:00	1PBL															P wrig, M alert, orienting tow P, P nuz base of grass tuft, lks up, alert, M alert
2022-11-29	14:36:00	18	1		post-suckle3	01:30:00	1 PBL															P alert. Wrig, lking around, shuffling forwards, but not actually moving (still too weak); M alert, orienting tow P
2022-11-29	14:36:00	18	1		post-suckle3	01:39:00	1PBL															P still alert, moving ffl, but not able to move forward, M still alert & orienting tow P
2022-11-30	12:15:20	20	2		post-suckle1	00:30:00	0.5 PBL															P wrig, moves rapidly away from M tow gully, M watches P moving away and then rests
2022-11-30	12:15:20	20	2		post-suckle1	01:00:00	2 ABL															P moving to very edge of gully, M watching
2022-11-30	12:15:20	20	2		post-suckle1	01:10:00	2.5 ABL															P wrig at very edge of gully, M out of shot
2022-11-30		20	2		post-suckle2	00:30:00	2.5 ABL															P wrig at edge of gully, M watching
2022-11-30		20	2		post-suckle2	00:42:00	2.5 ABL															plane noise overhead & seal vocs; P wrig at edge of gully, M still watching
2022-12-01	13:47:00	20	2	F	post-suckle	00:30:00	<0.25 PBL						rear V (just above vagina)									P lyign sleeping/resting. M also resting, P wake up & wrig (noise from other seals) n M's rear V, P wrig
2022-12-01	13:47:00	20	2	F	post-suckle	01:00:00	0		x													P touching M, awake & wrig, om, n nipp, orients away from nipp & M, wrig, v alert
2022-12-01	13:47:00	20	2	F	post-suckle	01:30:00	<0.25 PBL															P wrig, sniffs grass, v. alert, facing away from M, M alert, but resting
2022-12-01	13:47:00	20	2	F	post-suckle	01:38:00	0.5 PBL															P facing away from M, still nuz grass and wrig
2022-12-01	13:39:00	20	2	F	suckle (still)
2022-12-01	13:43:00	20	2	F	inter-suckle	00:30:00	0															at start P has just detached, M still presenting, P wrig, lks around, shuffles forward tow M's head,
2022-12-01	13:43:00	20	2	F	inter-suckle	01:00:00	0						chestx3, fflx2			x		x				P n M's chest just beh ffl, M scr P bkwrds, lks up at heli noise, P n chest as M scr, P strup n ffl as M cont to scr, P n chest, not moving backwards
2022-12-01	13:43:00	20	2	F	inter-suckle	01:30:00	0						fflx2, flank			x		x				M cont to scr P bckwrds, P "bites" M's ff; n her flank, str up & n M's ffl.
2022-12-01	13:43:00	20	2	F	inter-suckle	02:00:00	0						so face/mouth			x						M cont to scr P bkwrds as P moves forward and slightly away, P turns back & n M's so face/mouth (snapshot), M cont to scr P bckwrds, P turns away
2022-12-01	13:43:00	20	2	F	inter-suckle	02:30:00	<0.25 PBL						chest			x						M cont to scr P bkwrds, P n chest,
2022-12-01	13:43:00	20	2	F	inter-suckle	03:00:00	<0.25 PBL					Npr	ffl, muzz, son, chest									P leaps back at M's ffl, P n M's so muzz, P moves forward, then turns to N M (snapshot), P turns right round and n M's son, chest,
2022-12-01	13:43:00	20	2	F	inter-suckle	03:30:00	<0.25 PBL						chest			x						P > M's chest, n chest, M scr P bkwrds,
2022-12-01	13:43:00	20	2	F	inter-suckle	04:00:00	<0.25 PBL						ffl, chest, abdo			x						M scr P bkwrds, P bites M's ffl! M cont scr P bkwrds, P n her chest, turns away, n her abdo,
2022-12-01	13:43:00	20	2	F	inter-suckle	04:18:00	<0.25 PBL	x	x													P n nipp, suckles
2022-11-30	12:42:16	21	2		pre-suckle	00:30:00	0.5 PBL			xxxxxx		N										P orients tow M, cries, M orienting tow P, but not moving, P cries twice more, N (snapshot), P str tow M again, cries again x3, shifting tow M
2022-11-30	12:42:16	21	2		pre-suckle	01:00:00	0			xx			fflx2, shldr			x						P n to of M's ffl, cries again x2, n her shldr, lks away, turns back n ffl again (snapshot), M shifts, scr P's head bckwrds,
2022-11-30	12:42:16	21	2		pre-suckle	01:30:00	<0.25 PBL						ffl		shldr	x						M lightly scr P bkwards, P orients tow ffl, M orients tow P, side, M n P's shldr, scr P backwrds on P's head and snout, P recoiling, n M's ffl (snapshot),
2022-11-30	12:42:16	21	2		pre-suckle	02:00:00	< 0.25 PBL					N mouths,	son bites, hfl bites			x					Pmo	M cont to scr P's face bckwrds, looking at P, N mouths (snapshot), P mo at M's muz, cries, P leans into M and bites her son (snapshot), M shiftes forward and presents , P n mo (biting) her hfl...
2022-11-30	12:42:16	21	2		pre-suckle	02:24:00	0	x	x													M shifts further, P n nipp and suckles, but moving from one nipple to the other
2022-11-30	12:54:56	21	2		post-suckle	00:30:00	<0.25 PBL								s o face, shldr, son							P lying just at M's head, M leans in & n P, side of face/neck (can't see), P turns to face gully, M likewise, lie in //, M n shldr lightly, n shldr & n son reg (can't see detail)
2022-11-30	12:54:56	21	2		post-suckle	01:00:00	0.25 PBL								son							P lying by M's head, orienting into gully, M alert, looking across gully, n P's son reg, lks across gully, P turns tow M (snapshot)
2022-11-30	12:54:56	21	2		post-suckle	01:30:00	0.25 PBL					N										P still lying by M's head, P&M pointing tow gully, P wrig a little, leans tow M, M leans into P N (think - can't see detail). M moves into gully w (adult seal vocs coming from there),
2022-11-30	12:54:56	21	2		post-suckle	01:36:00	0.5 PBL															M half in gully, facing across gully tow adult vocs, P behind her
2022-11-30	13:36:08	22	2		unrelated	just before video							side of face				x	x		x		before video, stills show MP in close contact, ffl on each other, nosing contacts - then M distracted by male
2022-11-30	13:36:08	22	2		unrelated	00:30:00	0.25 PBL															P>M closer (nrby P crying, but this P, I think), M is presenting, P n chest, P voc, M shifts position, P n nipp (snapshot), leans tohead against M, n nipp
2022-11-30	13:36:08	22	2		unrelated	00:44:00	0															P lies with top of head against M's nipp reg, not attempting to suckle, P wrig
2022-11-30	N/A	23	1		unrelated	still shot of P	5ABL						newborn P lying beside post, M in pool ~10m away, M watching P
2022-11-30	12:14:38	24	2		unrelated	00:30:00	0															M lying sup (snapshot for ID), P beside M, looking away, moving away
2022-11-30	12:14:38	24	2		unrelated	00:37:00	<-.25 PBL															P orienting away from M, active, struggling tow edge of gully
2022-11-30	14:07:06	25	4	F	post-suckle	00:30:00	<0.25 PBL			x continuous			abdo (post to nipp)									P lying at M's rear, head to M's rear, voc loudly, continuously, M is presenting, M also voc at something ahead, P turns tow nipp (n abdo post to nipp, turns away, nuz grass,
2022-11-30	14:07:06	25	4	F	post-suckle	01:00:00	<0.25 PBL			x, freq												P lying at M's rear, alert, looking around, voc, still voc, moves past M's rear, turns tow M's hfl, M voc, flippers (at NN??), P cont moving away from M tow fence, still voc, M cont to voc
2022-11-30	14:07:06	25	4	F	post-suckle	01:30:00	1 ABL															M cont to voc (at male, moving further along gully) P moves further away from M tow fence, and settles against fence
2022-11-30	14:07:06	25	4	F	post-suckle	01:34:00	1.5 ABL															P quiet beside fence
2022-11-30	12:29:30	26	4	M	unrelated1	00:30:00	<0.25 PBL								R, flank,	x		x	x	x		at start, M half in pool, orienting to P, who is in pool, M slides into w alongside P, n P's rump, flank, turns round to P, think leans over P's boh (can't see), P turns, M scr P backwards, , lying on side in w, P turns and leans chin against M,
2022-11-30	12:29:30	26	4	M	unrelated1	01:00:00	0						son			x		x	xxx			P flaps ffl at M while M strks P bckwrds (snapshot), M leans head over P's side (snapshot), slides off P, P turns to M, think n son, M "leaps" over P again, head & shoulders over P, off, leans over P again,
2022-11-30	12:29:30	26	4	M	unrelated1	01:30:00	0											x	x			P orients to pool bank, now h-t in //, then heads tog, M leans over P again (snapshot), off, P > tow edge of pool,
2022-11-30	12:29:30	26	4	M	unrelated1	02:00:00	1 PBL						so muz, chin,						x	x		P orienting to edge of pool, M behind him, P turns back toM, n her side of muzzle (snapshot), str up to M, n her chin (snapshot), in chest c, P leans chin against/over M, M leans head over P's rump (snapshot)
2022-11-30	12:29:30	26	4	M	unrelated1	02:30:00	0					N	shldr,				xx, P		x			M leaning head over P at start, N as they manoeuvre tog, P n M's shldr (snapshot), P taps M with ffl, M puts ffl on P (play) (snapshot), P semi sup (play), M puts ffl entirely over P P leans tow M, waving ffl,
2022-11-30	12:29:30	26	4	M	unrelated1	03:00:00	0										x	x	x			M taps P with ffl, leans head over P, chins tog as they manoeuvre, P starts to ho, M just behind, still in C, M looks up reacting to adult voc, P turns back to M in pool
2022-11-30	12:29:30	26	4	M	unrelated1	03:30:00	0											x				M lyign beside P on side, P orienting to bank,
2022-11-30	12:29:30	26	4	M	unrelated1	04:00:00	0			x		N-mouths,	chest				x	x	xx			P n M's chest, heads tog, N(mouths) (snapshot), M puts ffl over P, head over P's back, leans right over P (P voc?), P str back, heads in C,
2022-11-30	12:29:30	26	4	M	unrelated1	04:30:00	0			x						x		x				In V-V C at start, M scr P bckwards, P voc(?), h-t orientation,
2022-11-30	12:29:30	26	4	M	unrelated1	05:00:00	0									x		x				M lies sup, P turns tow bank, P attempts to ho, M still str bckwrds
2022-11-30	12:29:30	26	4	M	unrelated1	05:30:00	0			x		N						x			Pmo	lie tog, facing bank, prone, P starts to ho, then turns to M, N, P voc, mo (snapshot), "catching" M's ffl as she waves it at him, P voc, P Mo at M's face, P leans against bank, mo, M looks over him up bank,
2022-11-30	12:29:30	26	4	M	unrelated1	06:00:00	0					N,N (muzz contact)			R						Pmo	lie tog, P str up to M, mo (snapshot), P leans back to M, muz tog, P muz tog again, P ho completely, M watching just behind him in pool, M n his so R (snapshot),
2022-11-30	12:29:30	26	4	M	unrelated1	06:08:00	0															P turns back to M & pool
2022-11-30	12:32:12	26	4	M	unrelated2	00:30:00	0															Tog at edge of pool, M facing out, P facing in, P> further into pool,
2022-11-30	12:32:12	26	4	M	unrelated2	01:00:00	0.5 PBL															Still nrby at edge of pool, P head submerged, back only vis, M facing out of pool, P shuffles forwards, expl uw,
2022-11-30	12:32:12	26	4	M	unrelated2	01:30:00	0.75 PBL															M orienting tow P, P expl uw,
2022-11-30	12:32:12	26	4	M	unrelated2	02:00:00	1 PBL															M still orienting tow P, P expl surf and uw, P > back tow M, // to her and <0.25 PBL
2022-11-30	12:32:12	26	4	M	unrelated2	02:09:00
2022-11-30	12:35:14	26	4	M	unrelated3	00:30:00	0											x	x			at edge of pool at start, P half in pool, M on mud at edge, leaning over P (snapshot), M n P's rump as P> further into pool, M "leaps" forward on to P, contact again, M looks all around as P > in pool
2022-11-30	12:35:14	26	4	M	unrelated3	00:59:00	0.25 PBL															P moves around in pool, just in front of M, M distracted by voc coming from adults out of shot
2022-11-30	13:02:56	27	3	M	suckle	00:30:00	0	x														P suckling at start, Male interrupts, voc, M turns away from P tow male, M mo voc at him, P n M's shldr, M turns back tow P,
2022-11-30	13:02:56	27	3	M	suckle	01:00:00	0															M scr P bckwrds on its head, voc to male & male still voc, P voc, n M's shldr, P continuously n shldr, seeking nipp
2022-11-30	13:02:56	27	3	M	suckle	01:05:00	0															P cont to n M's shldr, seeking nipp
2022-11-30	13:17:58	27	3	M	post-suckle1	00:30:00	0		x													P has just stopped suckling, head turned slightly anterior to nipp, M moves slightly & P seeks nipp, goes from one nipp tpo other, looks up, M shifts, raising rear,
2022-11-30	13:17:58	27	3	M	post-suckle1	01:00:00	<0.25 PBL															P lies at M's head end, on side wrig a little
2022-11-30	13:17:58	27	3	M	post-suckle1	01:30:00										x						P cont to lie on side, wrig slightly, looks at M, M not movedm M scr P's neck bckwrds slightly
2022-11-30	13:17:58	27	3	M	post-suckle1	02:00:00										x						M scr P's head backwards slightly,
2022-11-30	13:17:58	27	3	M	post-suckle1	02:30:00							ffl			x						M still scr P backwards, P n her ffl,
2022-11-30	13:17:58	27	3	M	post-suckle1	02:47:00																M still scr P bckwrds, P not moving back
2022-11-30	13:20:16	27	3	M	post-suckle2	00:30:00	0						ffl sev times, chest, abdo		shldr	x						P nose close to M's V at start, M presenting, M scr P backwards, P keeps nosing M's ffl, M persists, P n chest, n abdo, M n P's shldr
2022-11-30	13:20:16	27	3	M	post-suckle2	01:00:00	0						ffl, chest,									P n M's ffl, chest under ffl, M shifts forward so P closer to nipp, P now too far too rear, M looks up & snorts, looking at P,
2022-11-30	13:20:16	27	3	M	post-suckle2	01:30:00	<0.025 PBL						hfl, R									at start P facing too far back, M presenting, n M's hfl, M shifts, P shifts behind M's hfl & n her rear just above hfl,
2022-11-30	13:23:04	27	3	M	post-suckle3	00:29:00	<0.25PBL															P just beh M, M facing ahead, P shuffles closer to her head, in //
2022-11-30	13:23:04	27	3	M	post-suckle3	01:45:00	<0.25 PBL															P lying just beh M's hfl
2022-11-30	13:25:18	27	3	M	post-suckle4	00:30:00	0															P lying just beh M's rear, M prone, M shifts forward, P n her hfl, rump, hfl, M lks round to P,
2022-11-30	13:25:18	27	3	M	post-suckle4	01:00:00	0															M moves forward, P foll, n her hfl, M's tail up (snapshot), M raises rear and moves forward a little more, M presents, P shifts to foll
2022-11-30	13:25:18	27	3	M	post-suckle4	01:30:00	1 PBL															M presents again, rolls sup (snapshot)
2022-11-30	13:25:18	27	3	M	post-suckle4	01:37:00	1 PBL															M now with back to P , P orienting to M
2022-11-30	13:25:48	27	3	M	post-suckle5	00:22:00	2PBL															P alert at start, P alert, wrig
2022-12-01	13:13:42	28	4	M	unrelated1	00:30:00	0								boh x 4		x	x	x		Mmo (pl bite)	at start MP in C in pool, M on top of P (pl), seems to be holding P in ffl (snapshot), M leaning over P n boh, snapshot), heli noise, M leaning over P again (snapshot), n boh, M mo pl bit at P's boh (snapshot), n boh as p's head submerged, P surf beside M, flapping ffl at her
2022-12-01	13:13:42	28	4	M	unrelated1	01:00:00	0					N	throat, so face			x		x	x	x	Pmo	P str up, [atting M w ffl
2022-12-01	13:13:42	28	4	M	unrelated1	01:30:00	0.25 PBL					N, N, Npr	son		to of head			x	xx		Mmo (pl bite)	P at surf, chewing bit of ?weed, M leaps on top of him gently, leans over his back (snapshot), heads tog, Mmo (snapshot), P str up, N, M n top of head, leaning over P (snapshot), N, heli noise cont, Npr..M turns away, P n her son
2022-12-01	13:13:42	28	4	M	unrelated1	02:00:00	<0.25 PBL						shldr									lie // to one another slightly apart, heli noise cont, P>M, n shldr, M > in w, P foll at her side, not in C
2022-12-01	13:13:42	28	4	M	unrelated1	02:30:00	0.25 PBL															M turns to P, Mmo (snapshot),at P's nose/mouth, heads tog, P flaps ffl at M, sep slightly, P> closer to M, M lightly N him, N again (snapshot)
2022-12-01	13:13:42	28	4	M	unrelated1	03:00:00	0					N						x	x	x	Mmox3, Pmo	M suddenly leaps at P's head, mo , P also mo (snapshot), Mmo (snapshot), N, M mo, P leans head over M, Pmo
2022-12-01	13:13:42	28	4	M	unrelated1	03:03:00	<0.25 PBL															M&P lie in //, P's T at M's head, quietly
2022-12-01	13:18:50	28	4	M	unrelated2	00:30:00	2 ABL															P at surf, frolicking, bobbing up & down, ffl spl, swish rear from side-to-side, app M, cont fr & spl (snapshot)
2022-12-01	13:19:18	28	4	M	unrelated3	00:22:00	<0.025 PBL															M& P noses ~5cm apart, mut orienting, sep to ~0.5 PBL
2022-12-01	13:19:18	28	4	M	unrelated3	01:00:00	2 ABL															P cont to fr, half ho on bank edge closer to M, who is lying on side not watching P
2022-12-01	13:19:18	28	4	M	unrelated3	01:30:00	1.5 PBL					N	abdo		shldr, boh, R, son			x				M turns round to P, slides past P in C, P n her abdo/flank, M n P's shldr (snapshot), boh, R, son (snapshot), N briefly,
2022-12-01	13:19:18	28	4	M	unrelated3	02:00:00	0											x				Think M pushes head under P, P's ffl in air (snapshot), P swims away , M orienting after him, P expl water at surf and uw
2022-12-01	13:19:18	28	4	M	unrelated3	02:30:00	1 ABL															P expl w > ~2ABL, then app M to ~0.5 PBL, M orienting to P
2022-12-01	13:19:18	28	4	M	unrelated3	02:47:00	0.5 PBL															M&P mut orienting, aeroplane noise overhead, cont mut orienting, not app further
2022-12-01	13:21:10	28	4	M	unrelated4	00:30:00	<0.25 PBL						s o head		shldr, boh							M&P facing each other, P bobs about, bobs tow M, M n shldr (snapshot), P n s o head, M suddenly jerks head at P, n boh, P looks away & sep to ~0.25 PBL
2022-12-01	13:21:10	28	4	M	unrelated4	01:00:00	0.25 PBL		x													M seems to be nuz bottom of pool, P at surf orienting to her, P > tow her rear, M presenting, heli noise, think P n nipp reg, P turns away
2022-12-01	13:21:10	28	4	M	unrelated4	01:30:00	0								shldr				x		Mmo	M leans head over P, mo (snapshot), spl, M's head uw, M n shldr, P moves away slightly, expl w as he goes, M orienting to him
2022-12-01	13:21:10	28	4	M	unrelated4	01:35:00	0.5 PBL
2022-12-01	13:22:58	28	4	M	unrelated5	00:30:00	<0.25 PBL					N										M & P mutually orienting, mut app, N (snapshot), rapid head mov by M & P > tow bank, P ho, M watching
2022-12-01	13:22:58	28	4	M	unrelated5	01:00:00	1 PBL											x		x	Mmo	P turns back into w, M watching head uw, app close to M, M mo, P head up, slightly defensive? (snapshot), M rolls over on side, P leans chin over M's throat, M waves ffl in air (snapshot)
2022-12-01	13:22:58	28	4	M	unrelated5	01:30:00	0															P leaves & goes to ho again, M watching , head foll P (snapshot), M rolls over in w and P ret to w
2022-12-01	13:22:58	28	4	M	unrelated5	01:35:00	1ABL															P bobbing about in w, M back to P facing bank
2022-12-01	13:23:54	28	4	M	unrelated6	00:30:00	1 PBL						chest									M's head uw, , P expl surf & uw, bobbing up and down as expl, M watching uw, P lks at bank , n M's chest lightly, M's head still us orienting to P
2022-12-01	13:23:54	28	4	M	unrelated6	00:48:00	0.75 PBL
2022-12-01	13:25:46	28	4	M	unrelated7	00:30:00	<0.25 PBL						throat		flank			x				M&P in w at edge of pool, M now sup, orienting to P, P orienting to M (snapshot), P>M, n her throat, M's head uw, P moves into h-h C with M, M n P's flank,
2022-12-01	13:25:46	28	4	M	unrelated7	01:00:00	0					N-mouths, N-mouths			s o face, back,			x			Pmo, Mmo	M n P's s o face, n P's back, N-mouths (snapshot), M&P have mo, heads tog, P waving ffl, N-mouths, P has ffl on M (snapshot)
2022-12-01	13:25:46	28	4	M	unrelated7	01:31:00	0						R		shldr							M's nose to P's shldr, M turns & > pool edge, half ho beside another F, P foll, nose to rump (snapshot), M's chin on bank looking at F
2022-12-01	13:26:32	28	4	M	unrelated8	00:22:00	1 PBL															P beside M in w at edge of pool, loud heli noise, P attempts to ho
2022-12-01	13:27:36	28	4	M	unrelated9	00:30:00	0.25 PBL															at start M&P in w at edge of pool, P > tow M, the > away slightly & starts to ho
2022-12-01	13:27:36	28	4	M	unrelated9	00:42:00	0.75 PBL															P lks at M, shifts in w a little
2022-12-01	14:01:00	31	3		unrelated	00:30:00	0						ffl bit (x2)			x	x	x				At start M&P have just ho'd from pool and are wet. Lying in C heads tog, M with ffl over P, P wrig, M presents & scr P bkwrds, , P n her ffl and her chest, P rolls sup slightly away from M, P rolls back to M, M scr P bkwrds, P bites her ffl (snapshot), M scr P backwards and P rolls away from her (think it is male)
2022-12-01	14:01:00	31	3		unrelated	01:00:00	<0.25 PBL						ffl bit			x					Pmo, Mmo	M scr P bkwrds, ffls touching, P bites/n M's ffl, M scr P bkwards, P wrig, moving only tow M's head, P mo tow M's face (3snapshots), "mouth wrestle), P rolls over on back, M reaches to P,
2022-12-01	14:01:00	31	3		unrelated	01:30:00	0					N	son, mouth, so face					x	x		Pmo	N (snapshot), P mo slightly while nose-to-nose, nibb M's mouth (affectionately), P nson, str up & n M's mouth (snapshot), P scratches M's shldr, str up & n M's sof face, son (snapshot), M turns and leans over P (snapshot (also for ID), M rolls right over P and off, lies sup (snapshot), leans back to P (snapshot)
2022-12-01	14:01:00	31	3		unrelated	02:00:00	0					N	so mouth, son, son, son, mouth, mouth, mouth, so muzz				xx		xx		Pmo, Pmo, P jerks head, mo, Mmo, Pmo,	N, M still sup, P reaching tow her, P n side of mouth as M rolls a little closer, P n son (snapshot), M pats P w/upsidedown ffl, Pmo (snapshot) str to M and n her son, P str head back, Pmo (snapshot), P jerks head, n M's son, n M's mouth (snapshot), n M's mouth again (snapshot), jabs nose at M's mouth again, M still relaxed/sup, P pl jerks head back, mo, lies on side, M touches him with ffl (snap…
2022-12-01	14:01:00	31	3		unrelated	02:30:00	0															P's rear V in C with M at start, M rolls away (snapshot), M rolls, slightly further, ends up sup (~2PBL apart), P not moved,
2022-12-01	14:01:00	31	3		unrelated	03:00:00	2PBL															M rolls back tow P, P wrig, facing away from M, M lies sup
2022-12-01	14:01:00	31	3		unrelated	03:30:00	0.5 PBL															P moves away slightly tow grass bank, M not moved, still sup, P nuz grass at edge of gully bank, lies back in gully just in front of M
2022-12-01	14:01:00	31	3		unrelated	04:00:00	0.5 PBL															M still sup, not moved, P active & alert, looking up bank at grass
2022-12-01	14:08:00	32	5	M	intersuckle1	00:30:00	0									x						P has just detached, M still presenting, P wrig & cries, orienting to nipp but not touching, M looks up, scr (in air), P backwards, cont...
2022-12-01	14:17:00	32	5	M	intersuckle2	00:48:00	0	x								x						M cont to scr P bkwrds, P >nipp and suckles
2022-12-01	14:19:00	32	5	M	post-suckle1	00:30:00	<0.25 PBL			x												P has just detached, lies semi-sup facing away from M, M watching. P wrig, cries, wrig,
2022-12-01	14:19:00	32	5	M	post-suckle1	01:00:00	<0.25 PBL			x												P facing away from M, wrig, cries, wrig to M's rear
2022-12-01	14:19:00	32	5	M	post-suckle1	01:30:00	0.25 PBL															M scr P bkwrads in air (P too far away!), P is now in narrow gully, nuzz grass on bank,
2022-12-01	14:19:00	32	5	M	post-suckle1	01:30:00	0.25 PBL															M scr P bkwrads in air (P too far away!), P is now in narrow gully, nuzz grass on bank,
2022-12-01	14:19:00	32	5	M	post-suckle1	01:57:00	1 PBL															M rolls over sup, P cont to nuzz grass on gully bank
2022-12-01	14:22:00	32	5	M	post-suckle2	00:30:00	0					Nx3	throat, mouth, chest ffl			x						at start P>M and is n her throat, M still presenting, M scr P bkwrds gently, P n her mouth, N, P n chest (snapshot), M N P, M scr P bkwrds, P N M, P n ffl
2022-12-01	14:22:00	32	5	M	post-suckle2	01:00:00	0					N	abdo, chest, ffl-bite			x						N again as M cont to scr P bkwrds, P n abdo, chest (snapshot for ID), M scr P bkwrds, P bites ffl (snapshot), both have ffl contact as m cont to scr P bkwrds
2022-12-01	14:22:00	32	5	M	post-suckle2	01:30:00	0						fflx6, ffl-bite			x						P n ffl, M scr P bkwrds, P ffl back at M's ffl, n ffl, P lies on side, nffl, nffl, nffl, nffl, biteffl,
2022-12-01	14:22:00	32	5	M	post-suckle2	02:00:00	0						ffl			x						(snapshot of thr/chest for ID), M cont to scr P bkwrds, P n ffl, P bats back at M's ffl, still lying on side
2022-12-01	14:22:00	32	5	M	post-suckle2	02:30:00	0						ffl-bite, holds ffl in mouth			x					Pmo	M cont to scr P bkwrds, P leans head on M' s ffl, mo, bites M's ffl gently (snapshot), M cont to scr bkwrds, P holds ffl in mouth! (snapshot)
2022-12-01	14:22:00	32	5	M	post-suckle2	03:00:00	0						ffl-bite. Abdo, ffl-pl bite,			x						M cont to scr P bkwrds, P gently bite ffl (snapshot), P rolls sup, turns back to M, n sbdo, P attempts to bite ffl again, M sits up, turns round to P (snapshot)
2022-12-01	14:22:00	32	5	M	post-suckle2	03:30:00	0					N lightly brush	mouth, son (pl bite)		ffl (mouths), ffl nibb			x	xx		Mmo	P n M's mouth/so face (snapshot), P wrig & pats M, M str head back, mo half, M leans over P's throat (snapshot), M has P's ffl in her mouth, M leans right over P. throat/chest again (snapshot), nibb ffl, takes ffl in mouth (snapshot), P pl bites M's son, pattign M and M str back, N lightly,
2022-12-01	14:22:00	32	5	M	post-suckle2	04:00:00	0					N-mouths,	son (pl bite), son- gentle bite, chin-gentle pl bite, son-pl bitex3		ffl, ffl(nibb/nuzz)			x	x		Mmo, Pmo	M str back to P, throats in C (snapshot), N(mouths), M head over P's son (snapshot), M nibb P's ffl, P n & plbits M's son, M mo slightly (snapshot), Pmo at M's son, Mmo (snapshot), P cont to gently om pl bite son, M str back to P, P plbites her chin, pl bites her son (snapshot), M str back to P, N, M nibb ffl, P nuzz son (snapshot), P cont to pl bite/nuzz her son
2022-12-01	14:22:00	32	5	M	post-suckle2	04:30:00	0								V, chest, throat, throat, chest							M is str back to P, M n P's V (snapshot), P pats her, M n chest/V, M n thr, P sup, pats M's face, M leans back n P's throat, nuzz chest, M rolls over on to side (?presenting)
2022-12-01	14:22:00	32	5	M	post-suckle2	04:38:00	0															M rolls away from P, now sup, P foll her
2022-12-01	14:27:00	32	5	M	post-suckle3	00:30:00	0						so face, mouth, flank, ffl-pl bites		ffl (mouthing)x2			x	x		Pmo	at start P n/om M's so face, n M'smouth, M leans over P's boh, P roll on to side, M takes his ffl into her mouth (snapshot), M takes head away, mouths P's ffl again, P lies sup, waving ffls in the air (snapshot), M rolls away slightly, P n her under ffl (flank), P pl bites M's ffl,
2022-12-01	14:27:00	32	5	M	post-suckle3	01:00:00	0						son, so head, eye						x	x	Pmox2, Mmox2,	P has mo tow M's son, M leans back, slight om, leans head over P (2x snapshot), pr....(snapshot), P wrig out from under M's head, P n her so head, n eye (snapshot), M mo (snapshot), M jerks head, P has mouth wide open pl bite son (snapshot), P leans head over M's top of head (snapshot)
2022-12-01	14:27:00	32	5	M	post-suckle3	01:30:00	0					Npr	eye, ear, mouth, so mouth, son-pl bite,		son					x	Mmo	P n M's eye again, M looks away (heli noise?), n P's son, P leans chin against M's so head (snapshot), n M's ear reg, M jerks head, Mmo, P n mouth, Npr..P n so mouth,
2022-12-01	14:27:00	32	5	M	post-suckle3	02:00:00	0					Npr (mouths), N	eye								Mmox2	Npr-mouths (snapshot), while moving head from s-s, Mmo both raising heads, M jerks head at P, mo, heads not tog, P n eye, N, P looks past M, P wrig beside M's head
2022-12-01	14:27:00	32	5	M	post-suckle3	02:25:00	0															P moves along M's side, M rolls away, P foll (snapshot for ID), M gently bites hfl of ????!
2022-12-01	14:19:00	32	5	M	suckle	00:13:00	0	x														P suckles, stops, looks up, reattaches
2022-12-01	14:11:00	33	3		post-suckle	00:30:00	<0.25 PBL					N										P has just detached, M no longer presenting, M moves over to P and N (snapshot)
2022-12-01	14:11:00	33	3		post-suckle	01:00:00	0					N, Npr			chin							M n chin, N, N again...pr, P cries, orienting to M's son, P moves to lie prone, //to M
2022-12-01	14:11:00	33	3		post-suckle	01:30:00	<0.25 PBL														Pmo	M sit up more, rolls away from P (~1 ABL), M lies prone, P lks around, raises head & cries/snorts, om
2022-12-01	14:14:00	34	5	F	unrelated	00:30:00	<0.25 PBL															P lks around, > closer to M's ffl, P nuz grass, M prone
2022-12-01	14:14:00	34	5	F	unrelated	01:00:00	<0.25 PBL															P nuz grass, lks up & around, M still prone
2022-12-01	14:14:00	34	5	F	unrelated	01:30:00	<0.25 PBL					N	flank(nrffl), to muzz		son		x					P > closer to M, n her flank nr ffl, M presents, Pats P's head, M str back n P's son lightly, heads nrly tog, N, P n M's to muz (snapshot)
2022-12-01	14:14:00	34	5	F	unrelated	02:00:00	0					N	chest, son,		throat, son		x					M n M's chest reg, M swings head round to P, mo (snapshot), P rolls over on side facing M, M's nose beside her throat, Ns touch as M swings head, M's nose against P's son, P head up, P n son (I think) , M rolls on to side with back to P, P head over M's son (snapshot), M mo (snapshot), M touches P w/ffl, lie back heads tog (NB M has broken 3rd claw on R ffl, P pats M, son, pats sev times (>1:50),…
2022-12-01	14:14:00	34	5	F	unrelated	02:30:00	0								rear V					x	Mmox2	M leans head backwards beside P.s V, P still waving ffl, M n P's rear V, P sup, touching M as she waves her ffl (snapshot), M sits up, >forward (better ID snapshot)
2022-12-01	14:14:00	34	5	F	unrelated	02:51:00	1 PBL															P not foll, still sup, M lies prone, P waves ffl, hear cry, but don't think it is this P
2022-12-02	12:04:00	35	2		pre-suckle	00:30:00	<0.25 PBL			x			so face, son, top of muzz, boh, son, flank, son		son			x		x		at start M&P tog on grass by fence, P leans tow M, M leans tow P, P n M's so face, son, top of muzz, M n son (snapshot), P str back so chin/nose in C with top of M's head (snapshot), n top/boh, M moves forward slightly, P cries softly, M lks tow P, M moves forwards, P n son, P n flank as she passes, M presents
2022-12-02	12:04:00	35	3		pre-suckle	00:40:00	<0.25 PBL	x														P orienting to nipp (snapshot), M shifts, P suckles (snapshot)
2022-12-02	12:09:00	35	2		inter-suckle1	00:30:00	0.25 PBL								R							At start P orienting to M's nipp, M presenting, M turns roundto P, n its R (snapshot), P turns tow M's ffl and away
2022-12-02	12:09:00	35	2		inter-suckle1	01:00:00	0.5 PBL			x sev												P lying on side, wrig, M no longer fully presenting, P voc loudly, M turns to lk at P, P voc sev times and wrig, almost sup, voc
2022-12-02	12:09:00	35	2		inter-suckle1	01:30:00	0.75 PBL			x sev							P					P wrig, orienting tow M, voc loudly, M looks round at P, P ;lies sup, voc, M half presenting (snapshot), P rolls on to side, voc loudly, M not lking, P cont to voc, M turns round to P (snapshot), P pats M's head/face, M lks away
2022-12-02	12:09:00	35	2		inter-suckle1	02:00:00	0.25 PBL			x		N, N	so facex2		muzz, son							P voc, M turns rought round & n P's so muzz (snapshot), N, P n ner so face, N (snapshot), Mn son (snapshot & ID R side), P n so face (snapshot), P str up to M's face (snapshot), M lks away, P str up to her again (snapshot),
2022-12-02	12:09:00	35	2		inter-suckle1	02:30:00	0.25 PBL						ffl,		so head			x	x			M n P's so head (snapshot) and turns round, P orienting to her flank, then P n M's ffl (snapshot), M turns round to P leaning over its head with her chin (snapshot),
2022-12-02	12:09:00	35	2		inter-suckle1	02:51:00	<0.25 PBL	x	x				flank, flank									M shifts forward, P n her flank, M turns round to P, think in C (snapshot), P n flank, M shifts round, presenting, P n nipp (snapshot), M presents fully & P suckles (snapshot)
2022-12-02	12:12:46	35	2		inter-suckle1b	00:30:00	0						V, V, so muzz, shldr, shldr, son, shldr, mouth, muzz		face/head		x	x	x	x	Mmo	At start P is n M's V, nuzz M's V further up anter, M turns round to P (snapshot) n P's face/head (snapshot), P n her so muzz (snapshot), P n shldr, M leans chin over P's head (snapshot), P n shldr, son, shldr, M puts ffl on P, P's head aganst her chest, P n M's mouth, Mmo (snapshot), P n M's muzz, heads tog,
2022-12-02	12:12:46	35	2		inter-suckle1b	01:00:00	0					N			son, shldr, R, hfl							M n son, shldr, P > away to gully edge, M watches, M foll P, n R (snapshot), M lks away, n P's hfl, M n grass, N (snapshot)
2022-12-02	12:12:46	35	2		inter-suckle1b	01:30:00	0.75 PBL		x			N, N	muzz		boh		x	x		x		P recip N (snapshot), n M's muzz (snapshot), N (snapshot), M n boh, M lk out over gully, P str tow M, M rolls away, presenting, P>tow her, P wrig on grass then > straight to nipp (snapshot), turns away after n both nipp, tow M's ant, M touches P with ffl, and turns so P's chin over her shldr (snapshot)
2022-12-02	12:12:46	35	2		inter-suckle1b	02:00:00	0						flank, muzz, so head		shldr, so mouth, shldr, son		x, x	x	x, x	x, x		P cont head over M's shldr, then M leans head over P's head (snapshot), P leans against M's V/flank (snapshot), P n flank, M puts fl on P (snapshot), M leans head over P's shldr (snapshot), P extricates self, M n shldr, P n so muzz (snapshot), sep, then M n P's so mouth (snapshot), n P's shldr, P n M's so head, M mo n P's son (snapshot), M lays head down in front of P (snapshot), pats P's head (s…
2022-12-02	12:12:46	35	2		inter-suckle1b	02:30:00	0					N						x	x, x		Pmo	M jabs nose at P both have raised ffl (snapshot), M shifts beside P, P flipper at her, both str up chests tog (snapshot), M head over P's boh, P srt back mo (snapshot), P rolls on to back in gully w (snapshot), P tries to ho M still head over P's rump (snapshot), P > beh M on to grass, M still lking into gully (seemed as if intense play too stressful for P?), M > into gully w,
2022-12-02	12:12:46	35	2		inter-suckle1b	03:00:00	2 ABL			x												M in gully w, P on grass, adult voc nrby, P cries softly, M > tow adult vocs,
2022-12-02	12:12:46	35	2		inter-suckle1b	03:30:00	2 ABL			x												M lks over at P, P cries softly ....cont to cry... M lks at it, then lks over at adult voc direction,
2022-12-02	12:12:46	35	2		inter-suckle1b	03:35:00	2ABL			x												M lking over at adult voc dir, P crying softly
2022-12-02	12:17:00	35	2		inter-suckle2	00:30:00	1ABL															M in water of gully at start, P on edge of grass/mud of gully orienting to M, P voc tow M, sec times, M lks at P, P shuffles along gully edge
2022-12-02	12:17:00	35	2		inter-suckle3	00:30:00	1ABL															M in water of gully at start, P on edge of grass/mud of gully orienting to M, P voc tow M, sec times, M lks at P, P shuffles along gully edge
2022-12-02	12:17:00	35	2		inter-suckle3	01:00:00	1 ABL															P cont to shuffle along gully edge, stops, voc, M turns tow P (snapshot), P voc, voc with om, voc, turns to lk at M, M not moving or lking,
2022-12-02	12:17:00	35	2		inter-suckle3	01:27:00	1 ABL															P nuzz mud of gully edge, ho on to grass, still voc softly, M lking away
2022-12-02	12:19:00	35	2	?F	inter-suckle4	00:25:00	0.25 PBL	x	x													P on grass by fence, M ho from gully beside it, P orients to nipp, M turns round to look at P, M presents, P n nipp, suckles
2022-12-02	12:24:00	35	2	?F	inter-suckle5	00:30:00	0		x				hflx3, R									At start P is n nipp (snapshot), P moves away, lightly n hfl, M rolls away, P foll, n hfl, M raises hfl away, P foll again, n hfl, n R,
2022-12-02	12:24:00	35	2	?F	inter-suckle5	01:02:00	0	x														M rolls slightly away, on side, P orienting to her nipp reg, P > nipp & immed suckles (snapshot)
2022-12-02	12:25:00	35	2	?F	inter-suckle6	00:30:00	1 PBL						hfl, boh		back, shldr, back							M&P on grass, M looking out over gully, P beside fence, M turns to lk at P, P>tow her rear, n M's hfl (snapshot), M turns, n P's back (snapshot), P n boh, M n shldr (snapshot), M n back again, P str back to M's son (snapshot), P n bit of rubbish on grass beside M,
2022-12-02	12:25:00	35	2	?F	inter-suckle6	01:00:00	0.25 PBL	x	x				rear V		R, tail							P > slightly away from M, M turns round to lk at P, n P's R & tail ..pr..(snapshot), P n M's rear V, n nipp, M presents, P n nipp, suckles
2022-12-02	12:25:00	35	2	?F	inter-suckle6	01:20:00	0	x														P suckles (snapshot)
2022-12-02	12:27:16	35	2	?F	post-suckle1	00:30:00	<0.25 PBL								Rpr		x	x	x			M turns round to P, n P's Rpr..(snapshot)..and back.. P turns to her, M pats P, leans head over/against P briefly, P moves away slightly, tow fence,
2022-12-02	12:27:16	35	2	?F	post-suckle1	01:00:00	0.25 PBL			x					tail							M n tail (snapshot), M lks out over gully, P wrig (lking at fence, cries, wrig,
2022-12-02	12:27:16	35	2	?F	post-suckle1	01:30:00	<0.25 PBL								Rx3						Pmo	M n R (snapshot)...pr, Pmo (snapshot), P wrig, M n R (snapshot), P str back, P wrig, M n R again,...pr, P str back (snapshot),
2022-12-02	12:27:16	35	2	?F	post-suckle1	02:00:00	<0.25 PBL								R			x	x			P cries, M n R, ... M leans head over P, P wrig away tow fence (snapshot), M looks after P (she is disappointed!).
2022-12-02	12:27:16	35	2	?F	post-suckle1	02:30:00	1.25 ABL															P wrig by fence, turns round tow M,
2022-12-02	12:27:16	35	2	?F	post-suckle1	03:00:00	1ABL			x												moves tow M, cries, M turns to lk at P, rolls over tow P, rolls away again, P crying
2022-12-02	12:27:16	35	2	?F	post-suckle1	03:30:00	1.5 PBL			x					R		Xx					P cries urgently, moves tow M, M rolls right over to P, P n her ffl (snapshot), M reaches both ffl out to "grasp" P, who turns away slightly (snapshot), P moves away along fence, M pats it, ffl on P, M n R, P str back,
2022-12-02	12:27:16	35	2	?F	post-suckle1	03:51:00	<0.25 PBL															P settles beside fence, M n R, turns away slightly tow gully
2022-12-02	12:31:24	35	2	?F	post-suckle2	00:30:00	0.5 PBL			x												P wrig against fence, M rolls slowly away tow gully bank, P cries loudly, turns away from fence, tow M, cries loudly, M glances at it
2022-12-02	12:31:24	35	2	?F	post-suckle2	01:02:00	2ABL	x		x			rearV									P cries loudly and urgently , shuffling tow M, M glances at P, M rolls closer to P, turns and presents (snapshot), P n her rear V, n nipp, suckles
2022-12-02	12:33:06	35	2	?F	post-suckle3	00:30:00	0															P moves away from M's rear, moves tow gully
2022-12-02	12:33:06	35	2	?F	post-suckle3	01:00:00	0.75 PBL						hfl									P moves tow M, n her hfl, M lifts her hfl out of the way, rolling away slightly,
2022-12-02	12:33:06	35	2	?F	post-suckle3	01:30:00	0.5 PBL			x			flankx2, hfl									M rolls tow P, P n her rear flank, M rolls over, presenting, P str head back, M prone again, P cries, orienting tow her, n flank, cries, n hfl,
2022-12-02	12:33:06	35	2	?F	post-suckle3	02:00:00	0			x												M rolls over slightly (half presenting), P cries, moves slightly tow nipp, then turns tow fence (milk bar empty?), P n M's rear V
2022-12-02	12:33:06	35	2	?F	post-suckle3	02:20:00	<0.5 PBL		x													P n rear V, n rearV again (snapshot), (nipp? Can't see)
2022-12-02	12:35:46	35	2	?F	post-suckle4	00:30:00	0.75 PBL															At start M on side, still presenting, P on side, V facing her, P wrig on back (fr) (snapshot), cont to wrig supine
2022-12-02	12:35:46	35	2	?F	post-suckle4	01:00:00	0.25 PBL															P cont to wrig by fence, sup, brushes against M's hfl (snapshot), she moves out of way, P cont to wrig
2022-12-02	12:35:46	35	2	?F	post-suckle4	01:30:00	0.75 PBL															P cont to wrig sup by fence, rubbing back on grass,
2022-12-02	12:35:46	35	2	?F	post-suckle4	01:48:00	0.75 PBL
2022-12-02	12:02:04	36	2	M	post-suckle	00:30:00	0.25 PBL			x		N			son	x						At start M is still presenting, P prone in // to her, P? cries, M turns round to face P, n P's son (snapshot), scr P tow nipp (snapshot), scr grass when P is slightly out of reach!! M turns to P, N (snapshot)
2022-12-02	12:02:04	36	2	M	post-suckle	01:00:00	0.25 PBL			x		N, N-mouths	P n mouth/gentle bitesx2		R	x						Mut N(mouths) (snapshot), then P mo & voc as their mouths touch (snapshotx2), M scr P, and N again (snapshot), P again bites M's chin, crying (snapshot), both lie down again, not in C, P wring & cries, M str to him, N, M n R while scr him (snapshot)
2022-12-02	12:02:04	36	2	M	post-suckle	01:30:00	0.25 PBL			x						x						P shuffles tow gully, still crying, M still scra air & grass..M leans to him..... (snapshot for ID)
2022-12-02	12:02:04	36	2	M	post-suckle	02:00:00	0.25 PBL								hfl							M n P's hfl (snapshot), ...M rolls sup (snapshot for ID)
2022-12-02	14:23:56	37	2		pre-suckle1	00:30:00	<0.25 PBL			x (mo)		Nx3	shldr, son		shldrx3, flank						P mo (voc)	M n P's shldr (snapshot), n flank, N (snapshot), n shldr , N, N (snapshot), M n shldr, P n M's shldr, P voc, mouth slightly open (snapshot), P voc leans tow M's son, n son (snapshot), P turns away from M,
2022-12-02	14:23:56	37	2		pre-suckle1	01:00:00	0.25 PBL			x, x, x					flank, muzz, soface, hfl							P moves around past M's face, voc, M n P's flank, P voc, M str up looking over P (snapshot), P voc, turning to M's face, M n P's muzz and then so face (snapshot), M n P's flank, P shifts into w in front of M, M n its hfl lightly (snapshot)
2022-12-02	14:23:56	37	2		pre-suckle1	01:30:00	<0.25 PBL			x, x			flank (seeking nipp)		hfl							P vocx2, M n hfl, R, P moves in w to her nipp reg, n flank, M ho rapidly, P left in water in gully
2022-12-02	14:23:56	37	2		pre-suckle1	01:40:00	E 1ABL															M out of shot, P in gully water, looking around
2022-12-02	14:36:34	37	2		pre-suckle2	00:30:00	1PBL			x,x,x,x		Nx3, mut muzz			son							M on grass and P on sand at gully edge at start, M app P, lightly N, M n son (snapshot), P cries and M immed looks at P, N, P criesx3, lightly N again, muzz touch, P voc, M moves on to grass, P foll,
2022-12-02	14:36:34	37	2		pre-suckle2	01:00:00	<0.25 PBL						flank (seekign nipp), hfl									P foll M on to grass, n her rear flank, seeking nipp, M moves further tow fence, P foll as M turns round // to fence (snapshot), P n hfl,
2022-12-02	14:36:34	37	2		pre-suckle2	01:21:00	0.75 PBL	x	x													M moves forward, P foll, (plane noise, M presents, P n nipp reg, suckles
2022-12-02	14:43:46	37	2		post-suckle1	00:30:00	1ABL			x												at start M in Ch looking away, P still on grass nr fence, orienting to M, P cries and starts to foll M, crossing sandbank tow M's rear (snapshot for ID)
2022-12-02	14:43:46	37	2		post-suckle1	01:00:00	0.5 PBL															P now catching up with M's rear, sniffs air tow M's hfl, sits beside M's hfl, moves a little further into w and M turns to P in w (snapshot),
2022-12-02	14:43:46	37	2		post-suckle1	01:30:00	0			x, x			son		shldr							M n P's shldr (snapshot), P n son, P turns slightly away and shifts tow M's rear, cries, lying H-T, // to M, <0.25PBL, cries, moves further on past M (snapshot for ID Lside),
2022-12-02	14:43:46	37	2		post-suckle1	02:00:00	<0.25 PBL			x "chirps"					hflx2							M turns round to P's rear, n P's hfl, both lie there, M n hfl again, P "chirps" and moves a little further in w away from M,
2022-12-02	14:43:46	37	2		post-suckle1	02:30:00	0.75 PBL					N	mouth									P turns tow M, M turns right round tow P, M&P N, P n mouth (snapshot)
2022-12-02	14:43:46	37	2		post-suckle1	03:00:00	0.5 PBL					mouths tog									Pmo, M/lu (pl)	both heads up mouths tog pr....P mo at M (pl) M omlu at P (snapshot of om), P turns away,
2022-12-02	14:43:46	37	2		post-suckle1	03:30:00	0.25 PBL															Both in w, M orienting to P's rear,
2022-12-02	14:43:46	37	2		post-suckle1	04:00:00	0.25 PBL															P shuffling in w away from M, P looking around, taking in new experience of being in w?
2022-12-02	14:43:46	37	2		post-suckle1	04:30:00	0.25 PBL															P jabbing at w surf and wet sand at gully w's edge, M just behind, orienting to it
2022-12-02	14:43:46	37	2		post-suckle1	04:51:00	0.25 PBL															M still wallowing in w behind P, who is gradually moving further from M as it expl
2022-12-02	14:45:12	37	2		post-suckle2	00:30:00	1.25 PBL															at start both in w-gully, P shufflign through w away from M, P expl w, M str head up, then watchign P, P nose in and uw, expl
2022-12-02	14:45:12	37	2		post-suckle2	00:51:00	1.0 PBL															P sn air and expl w surf, M watching
2022-12-02	14:45:44	37	2		post-suckle3	00:02:00	0.25 PBL															M hastily catching up, w splashing, with P in w in front of her
2022-12-02	14:52:44	37	2		post-suckle4	00:30:00	<0.25 PBL					Npr										M&P in gully w, M's nose just beh P's hfl (snapshot), P turns round to M, N (snapshot), repeated N (pr), M lks up, alert, P expl w,
2022-12-02	14:52:44	37	2		post-suckle4	01:00:00	0.25 PBL					N, N	face	x	R							P turns round away form M , M foll P, spl (snapshot), N catches up with P, n rump (snapshot), P little head toss, turns round to M and n her face, toMuzz (snapshot), N, (plane noise), P sharply turns round (away from M),
2022-12-02	14:52:44	37	2		post-suckle4	01:30:00	<0.25 PBL								R shldr, son		x					P shuffles quite fast thru w away from M, M foll P, catches up with P, P turns round to M (snapshot), P turns round again, M n R (P mov seem playful), M n P's shldr, P n M's son, M touchs P w/ffl (snapshot)
2022-12-02	14:52:44	37	2		post-suckle4	02:00:00	<0.25 PBL					N	chest	x			M, P	x		x	Pmo	M N P and P om lu (pl) at M, M shuffles forwards beside P (snapshot), p puts head over M's boh and M touches P with ffl (snapshot), P pats M's son, noses tog (N) (snapshot), P n M's so chest, P pl mov in w beside M
2022-12-02	14:52:44	37	2		post-suckle4	02:30:00	<0.25 PBL								R, chin/thr			x	x			M leans head over P's back (snapshot) M n R as P wrig, P leans semi-sup, str back to M (snapshot), M n P's chin/thr (snapshot),
2022-12-02	14:52:44	37	2		post-suckle4	03:00:00	0						mouth	x	boh		P	x		x	Mmo	M mo - N (nrly!) (snapshot), P n M's mouth, M n P's boh ( snapshot), P swishes round in w to M's rear, M raises hfl as it > under, M turns right round to P, moves under P so P has head over her boh (snapshot), P put fl over M's boh, lies beside M
2022-12-02	14:52:44	37	2		post-suckle4	03:30:00	0						muz	x	R		P, P	x		x	Mmo	P puts ffl on M (snapshot), P head over M son, M mo (snapshot), P pats M, pl mov in w, P n M's muzz (snapshot), M n P's R,
2022-12-02	14:52:44	37	2		post-suckle4	04:00:00	0						son, boh	x	R, son plbit,			x				P lies semi-sup, M n R (snapshot), P rolls in w, pl mov as turns back to M (snapshot), M pl bits P's son (snapshot), M lies down thro against P's chest (snapshot), P leans head over M's muzz/sohead (snapshot), P pats M (snapshot), P scr M';s son, leans head over M's son (snapshot), n M's boh (M lying on her side), P n son, lies down head in C with M's head (snapshot)
2022-12-02	14:52:44	37	2		post-suckle4	04:30:00	0					N (mouths)pr, N (mouths), N (mouths)	mouth		mouth, mouth (jabs)			x	x	x, x	Mmo, Pmox3	M moves head, N(mouths) pr (snapshot), M n P's mouth, N (mouths again), M sits up, looks around, jabs P's N gently with mo, P chin over M's tohead, M leans momentarily over P, then raises head, P mo leaning chin on M's soface (snapshot), P mo (snapshot), mouths tog, (N) P init,Pmo, P still n M's mouth, P mo (snapshot), P wrig round M's head & chest still in C
2022-12-02	14:52:44	37	2		post-suckle4	05:00:00	0						ffl-pl bite, son-pl bite	x			Px2	x	x	x	Pmo	P on side gives pl mov , mo tow M (snapshot), P pats M, lying in C over her head (snapshot), P pats M, M lies down on side under P, P leans over her chest (snapshot), pl bites at her ffl (fl in air), P mo leaning against M (snapshot), P with ffl on M lies down chest in C , M moves head half over P, heads tog, P pl bits M's son, M lies sup (snapshot)
2022-12-02	14:52:44	37	2		post-suckle4	05:30:00	0						ffl-pl bite	x			M				Pmo	M pats P, P mo pl bites at M's ffl, P str up to reach M's ffl, P turns away from M, still little pl mov in w
2022-12-02	14:52:44	37	2		post-suckle4	06:00:00	0.5 PBL											x	xpr			M foll P, head over P's R (snapshot), head and ffl on P's back/rump (snapshot), leans right over P's rump (snapshot), P turns, M still head over (snapshot), M head right over P who is semi-sup (snapshot)m P extricates self, swishes round to M, lies still for a moment, then starts to ho (snapshot)
2022-12-02	14:52:44	37	2		post-suckle4	06:30:00	<0.25 PBL					N (muzz in C)	face		shldr, hfl							P n M's face, N (I think - can't see), N, muzz in C (snapshot), M n shldr (snapshot), P str back, P turns away, swishes in w, M n hfl (snapshot)
2022-12-02	14:52:44	37	2		post-suckle4	06:55:00	<0.25 PBL														Mmo	P lies semi-sup in w, M just beh (snapshot), M lies on her side just beh P) (snapshot), M lies sup, mo (snapshot), M sits up, 1/2 ho
2022-12-02	14:56:20	37	2		post-suckle5	00:30:00	0					N	fflx2, ffl-pl bite, son, soface, son				P				Pmo, Mmo, Pmo	at start M is lying on side, semisup, ffl in air, head beside P's chest, P pats M's son, M lies semisup, ffl in air, (snapshot) M scr P's face, P n her ffl, n her ffl again, P mo, p mo pl bites at M's ffl (snapshot), P n M's son/soface, N (snapshot), both have heads up tog (snapshot), n M's son, both have mo (snapshot), lie down, , M ffl in air
2022-12-02	14:56:20	37	2		post-suckle5	01:00:00	0						ffl, ffl,	x			x	x		x, x, x	Mmo, Pmo	P str up, n M's ffl, P swished head down to chin over M's face,momentarily, M rolls over, sits up, opens mouth (soft voc?)& closes, P > tow her, M rolls back, semi-sup, P momentarily hade chin over son, pats M's face, mo, P n ffl, leans chin over M;s son (snapshot), P str up to n ffl, mo (snapshot), M pats P's mouth (P n ffl), M lies on side and P leans all way over her face & son (snapshot)
2022-12-02	14:56:20	37	2		post-suckle5	01:30:00	0							x, x							Pmox2, Mmo	Pmo, in C, Pmo, M rolls away, M mo and closes mo again (soft voc??), P swishes head in w, M lks up to grass, P pl mov in w again, P half ho beh M
2022-12-02	14:56:20	37	2		post-suckle5	02:00:00	0										P, M, M	x				P is under M's hfl! (snapshot), P pats M's rear, M turns round, heads tog, M pats P (snapshot), P lies semi-sup, M ffl on P (snapshot)
2022-12-02	14:56:20	37	2		post-suckle5	02:30:00	0					N	mouth									M shifts forward slightly, P struggles forward to her head, turns and almost N (snapshot), N P n mouth (snapshot)
2022-12-02	14:56:20	37	2		post-suckle5	03:00:00	<0.25 PBL						soface		soface						Mo-lu	P n M's soface, M nuzz P's soface, M slightly open (snapshot), mo wider and gentle lu at P, M sits up and P lies in w,
2022-12-02	14:56:48	37	2		post-suckle6	00:19:00	0.25 PBL															Both in ch of gully, M just beh P, watching P, P nose in w, expl
2022-12-02	14:59:34	37	2		post-suckle7	00:30:00	0.25 PBL															M half ho'd, looking up to grass, P still in w, orienting tow M, plane noise, M sniffs air, P turns with back to M
2022-12-02	14:59:34	37	2		post-suckle7	00:46:00	0.75 PBL															P wrig in w, nose uw, facing away from M, M still half ho'd, not watchign P, looks sleepy! P nuzz ground at bottom of channel
2022-12-02	15:01:18	37	2		post-suckle8	00:16:00	1 PBL															M & P both in gully water, distant adult voc, M seems distracted by it, P starts to ho
2022-12-02	15:01:56	37	2		post-suckle9	00:32:00	1 ABL															P is ho, M facing other way, attending to distant male voc, Male app along far gully bank, mo, M om and growls at him
2022-12-04	14:07:44	38	3	?M (snapshots)	post-suckle1	00:30:00	0						ffl			x						At start P is resting on side, back in C with M, M scr P (snapshot for Lside ID), M lies down on side, resting, P lightly brushes M' ffl w/nose, M scr P
2022-12-04	14:07:44	38	3	?M (snapshots)	post-suckle1	01:00:00	0.25 PBL			x			ffl. Ffl-plbite			x					Pmo/pl lu	M is scr P, P n M's ffl (snapshot), M lightly scr P (snapshot), P pl bites M's ffl (snapshot), M lies down (snapshot for Rside ID), P mo ;little lu at M, moand cries (snapshotx2)
2022-12-04	14:07:44	38	3	?M (snapshots)	post-suckle1	01:30:00	0.5 PBL			x (snorting)			chest			x					Pmo	P still mo, wrig, mo wrig, ?biting grass, leans back tow M, n her chest, M still resting on side, M scr P, P mo (snapshot), (also P makes snorting noise with mouth open, M sits up, scr P
2022-12-04	14:07:44	38	3	?M (snapshots)	post-suckle1	02:00:00	<0.25 PBL			x (snorting)				x		x					Pmo	M&P look at each other, M scr P, P lies down, P lks up (snapshot for ID), P voc (snorting noise w/mouth open), P fr/wrig, mo,
2022-12-04	14:07:44	38	3	?M (snapshots)	post-suckle1	02:30:00	0.25 PBL															P cont facing away from M, small wrigs, M resting
2022-12-04	14:07:44	38	3	?M (snapshots)	post-suckle1	03:00:00	0.25 PBL															P cont to wrig, str head back, rubbing back on grass, (snapshot for P V - think it's F),
2022-12-04	14:07:44	38	3	?M (snapshots)	post-suckle1	03:14:00	0.5 PBL															P rolls closer to M, head near her hfl,
2022-12-04	14:11:24	38	3	?M	post-suckle2	00:30:00	1 PBL															M resting, P sup, P wrig, still sup,wipe face,
2022-12-04	14:11:24	38	3	?M	post-suckle2	01:00:00	0.75 PBL															P orienting tow M, on side, wrig, mo slightly, scr grass,
2022-12-04	14:11:24	38	3	?M	post-suckle2	01:30:00	1 PBL						ffl			x						P moves tow M, n her ffl,
2022-12-04	14:11:24	38	3	?M	post-suckle2	02:00:00	<0.25 PBL						ffl			x						P cont to n M's ffl..pr and M flips her ffl (scr mov) lightly (sleepily) as it does so...cont...
2022-12-04	14:11:24	38	3	?M	post-suckle2	02:30:00	<0.25 PBL						ffl			x						Continue P n/? Nibb M's ffl & M cont to make v light scr mov as she rests
2022-12-04	14:11:24	38	3	?M	post-suckle2	02:52:00	<0.25 PBL						ffl			x						P cont to n M's ffl, M cont to make light scr mov
2022-12-04	14:14:44	38	3	?M	post-suckle3	00:30:00	<0.25 PBL						ffl (nibb), chest			x						P still nibb/nose M's ffl, P n chest, M sits up, lightly scr P, nibb M's ffl, M lightly scr P bkwrds
2022-12-04	14:14:44	38	3	?M	post-suckle3	01:00:00	0						ffl			x						P nose to M's chest, P n ffl, M scr P bkwrds, P rolls away, sup, M watches
2022-12-04	14:14:44	38	3	?M	post-suckle3	01:30:00	<0.25 PBL							x							Pmo	P sup, wrig, mo, M rests, P > M, n chest (snapshot), M still trying to rest,
2022-12-04	14:14:44	38	3	?M	post-suckle3	02:00:00	0						chest, abdo, ffl			x						P n chest & M scr P lightly bkwrds, P n abdo, P > M;s head, bites her ffl (P wants to play!),
2022-12-04	14:14:44	38	3	?M	post-suckle3	02:30:00	0						ffl-sev			x						P n ffl, m slightly open, M scr own chest, trying to rest, scr P lightly, P n and then bites ffl again (snapshot),
2022-12-04	14:14:44	38	3	?M	post-suckle3	03:00:00	<0.25 PBL						ffl-sev, chest			x						P moves away slightly from n ffl, n M's chest, M scr not raising her head, P n ffl sev times, M still scr bkwrd,
2022-12-04	14:14:44	38	3	?M	post-suckle3	03:14:00	<0.25 PBL						ffl-sev			x						P cont to n/nibb M's ffl, M remains resting and lightly scr P bkwrds
2022-12-04	14:20:56	38	3	?M	post-suckle4	00:30:00	<0.25 PBL						ffl			x						P still n/nibb M's ffl, M lightly flipping it away, then leans over & scr P's boh lightly bkwrds,
2022-12-04	14:20:56	38	3	?M	post-suckle4	01:00:00							ffl	x		x					Pmo	P wrig backwards away from M, mo (snapshot), ret to M, n ffl, M cont to rest, lightly flipping P with ffl.
2022-12-04	15:24:00	39	1		suckle	still																P suckling
2022-12-04	15:28:00	39	1		post-suckle1	00:30:00	<0.25 PBL								mouth/muzz							M shifts round to P, (snapshot) - n muzz/mouth (can't see detail)
2022-12-04	15:28:00	39	1		post-suckle1	01:07:00	0.25 PBL			x												M watches as P moves slightly away, wrig on side. Umbilicus still fresh (snapshot). Think P voc but not sure
2022-12-04	15:29:40	39	1		post-suckle2	still1	1PBL															M alert, P curled into U, facing away from M
2022-12-04	15:33:10	39	1		post-suckle3	still3	1PBL															M & P half alert, looking generally tow each other
2022-12-04	15:33:36	39	1		post-suckle4	still2	2.5 ABL															M leaves P
2022-12-04	15:33:48	39	1		post-suckle5	still4	3 ABL															M leaving P a bit further
2022-12-04	15:34:40	39	1		post-suckle6	still5	1 ABL															M returns tow P
2022-12-04	15:35:48	39	1		post-suckle7	still6	1 ABL															M ret tow P
2022-12-04	15:35:58	39	1		post-suckle8	still7	1PBL															M > past P
2022-12-04	15:36:04	39	1		post-suckle9	still8	1PBL															M settles nr P
2022-12-04	15:36:08	39	1		post-suckle10	still9	1PBL															M&P both alert
2022-12-04	14:22:54	40	4		suckle	00:26:00	0															P suckle
2022-12-04	14:25:10	40	4		post-suckle1	00:30:00	<0.25 PBL															M still on side presenting, ffl raised, P V facing her, P rolls over sup (slightly away from M)(snapshot)
2022-12-04	14:25:10	40	4		post-suckle1	01:00:00	0.25 PBL															P wrig sup & on side,
2022-12-04	14:25:10	40	4		post-suckle1	01:30:00	<0.25 PBL						ffl									P str up & n M's ffl, M still extending ffl to P, P wrig, nose closer to M's V,
2022-12-04	14:25:10	40	4		post-suckle1	01:49:00	<0.25 PBL						ffl			x						P lying //to M, V-V, P lightly n M's ffl (snapshot), M v lightly scr P
2022-12-04	14:27:00	40	4		post-suckle2	00:30:00	<0.25 PBL						chest								Pmo	P&M still lying V-V slightly apart, P raising ffl (pl) om tow M's chest (snapshot), n M's chest (snapshot)x2,
2022-12-04	14:27:00	40	4		post-suckle2	01:00:00	<0.25 PBL															M&P still V-V in //, P still moving, M's ffl still in air tow P, P rolls sup, ffls extended, wrig, sup (snapshot)
2022-12-04	14:27:00	40	4		post-suckle2	01:30:00	0.25 PBL															P rolls back slightly tow M, so V-V. ffl waving in air (snapshot).
2022-12-04	1432-14:33	41	2	?M	suckle			x														two brief clips of P suckle. Dark P - M?
2022-12-04	14:36:40	41	2	?M	inter-suckle	01:34:00	<0.25 PBL	x	x													M sits up, lks at P, P n nipp, reattaches
2022-12-04	14:40:12	41	2	?M	post-suckle1	00:30:00	<0.25 PBL									x						P has just detached, M sits up, M n grass beside P, Porients to M's V, P n grass, M scr P bkwrds (snapshot),
2022-12-04	14:40:12	41	2	?M	post-suckle1	01:00:00	<0.25															P moves slightly away, lks around
2022-12-04	14:40:12	41	2	?M	post-suckle1	01:30:00	0.75 PBL															P moves slightly, sn air,
2022-12-04	14:40:12	41	2	?M	post-suckle1	02:00:00	0.75 PBL									x						moves tow M chest (snapshot, M scr P bkwrds,
2022-12-04	14:40:12	41	2	?M	post-suckle1	02:30:00	<0.25 PBL									x						M still scr P bkwrds, P n grass
2022-12-04	14:40:12	41	2	?M	post-suckle1	02:39:00	<0.25 PBL															moving slightly away from M
2022-12-04	14:44:46	41	2	?M	post-suckle2	00:30:00	3ABL															P actively mov, expl,
2022-12-04	14:44:46	41	2	?M	post-suckle2	01:00:00	3ABL															P turns to move back slightly tow M
2022-12-04	14:44:46	41	2	?M	post-suckle2	01:30:00	3ABL															P app sup LP (snapshot)....n LP's R (LP wakes up- snapshot), LP (?M, very dark) lies down again
2022-12-04	14:44:46	41	2	?M	post-suckle2	02:00:00	3ABL															P n LP's R, LP just screws up hfl (snapshot), think voc softly
2022-12-04	14:44:46	41	2	?M	post-suckle2	02:30:00	3ABL															P goes closer to LP' shfl, n R nr hfl, voc, turns slightly away from LP
2022-12-04	14:44:46	41	2	?M	post-suckle2	02:41:00	3ABL															still lying slightly away from LP
2022-12-04	14:47-14:48	42	2	M	suckle		0	x
2022-12-04	14:49:02	42	2	M	inter-suckle1	00:31:00	0	x		x			abdo									P still in suckling posn, raises head, chin against M, cries loudly (snapshot), M moves forward, P foll, M presents, P n lower abdo, suckles
2022-12-04	14:54-14:56	42	2	M	suckle	00:12:00	0	x														P suckling in both clips
2022-12-04	14:57:36	42	2	M	inter-suckle2	00:30:00	0	x					flank, shldr		flank							M n P's flank, P n M's flank (snapshot)m P n M's shldr (snapshot), M rolls away, P foll, M presents, P suckle
2022-12-04	14:57:36	42	2	M	inter-suckle2	00:42:00	0	x								x						M scr grass - allthough P still suckling
2022-12-04	15:01:16	42	2	M	inter-suckle3	00:30:00	0								boh/ rear Vx2, boh & flank							M sits up, P's head beside her ffl, M turns round, n boh (can't see) (snapshot for ID), M n underneath P's V/grass, think n boh, V again, M n grass (snapshot), M turns to n P's boh and rear flank
2022-12-04	15:01:16	42	2	M	inter-suckle3	01:00:00	0	x														M raises head, lks around, n grass, (snapshot to show P's V - male?), M rolls away, P foll her abdo, P suckles
2022-12-04	15:01:16	42	2	M	inter-suckle3	01:06:00	0	x														P suckles
2022-12-04	15:08:06	42	2	M	inter-suckle4	00:30:00	<0.25 PBL			x												At start P is just beh M, M moves away slightly, lks around, P gives high pitched voc, M turns back round to P,
2022-12-04	15:08:06	42	2	M	inter-suckle4	01:00:00	0.75 PBL					Nx2	shldr, mouth				x, x	x	x, x			Lying in // both alert, M rolls back close to P (snapshot), P n her shldr (snapshot), P n M's mouth (snapshot), N lightly N again as heads mov, in C s-s, M leans head over P (snapshot), M lays ffl over P (snapshot), P semisup, M leans ffl & chin/head over P's flank (snapshot)
2022-12-04	15:08:06	42	2	M	inter-suckle4	01:30:00	0								flankx2		x	x	x			P sup, M still has ffl over it, full V-V contact (snapshot), M lays chin/head on P's flank, P semisup, ffl in air (snapshot), M sits w/ffl over P's hfl still in C (snapshot), P strugg to sit up, M rolls off P, P's HQ still in C (think male - urine stain), M n rear flank as P rolls over upright, n flank
2022-12-04	15:08:06	42	2	M	inter-suckle4	02:00:00	0			x			sonx2(jab)		hfl, R,							P wrig away from M, M n hfl (snapshot), P cries, M n R, P cries (high pitched - plaintive?), P turns round to M, jabs nose at her son, jabs nson, then lies down beside M (P stressed by the close contact with M?)
2022-12-04	15:08:06	42	2	M	inter-suckle4	02:30:00	0.25 PBL									x						P turns back to M, M scr boh & n P's shldr (snapshot), P orients to her post, nrly in C, M cont to scr bkwrds
2022-12-04	15:08:06	42	2	M	inter-suckle4	03:00:00	<0.25 PBL						son			x						M cont to scr bkwrds, P raises head (snapshot), n M's son (snapshot), M scr bkwrds, P orienting tow rear abdo, but not attempting to suckle
2022-12-04	15:08:06	42	2	M	inter-suckle4	03:30:00	0						flank, shldr, thr, abdo	x		x				x	Pmox2	P n M's flank, raises head against M's flank (snapshot), n shldr, in contact, P n M's thr (snapshot), M scr bkwrds, P leans chin against M, M scr P, P n abdo (snapshot), P lies sup, waving ffls, slightly away from M, (snapshot showing P's V with penile opening?), P sup, mo (snapshot), P wrig, sup (pl mov), mo, then rights self (snapshot), P mo lu tow M, think n her ffl reg (can't see)
2022-12-04	15:08:06	42	2	M	inter-suckle4	04:00:00	0						chest			x		x	x			M scr P bkwrds, P n her chest (snapshot), P waves ffl, M head over P's head (snapshot), P waves ffl, M lies beside P, on her side, P waves ffl at her, M rolls slowly slightly away, P orients to her and M lks back at P,
2022-12-04	15:08:06	42	2	M	inter-suckle4	04:30:00	0.25 PBL															M str up, lks around, P > tow M's rear V, n grass, I think, sits up > tow M's flank
2022-12-04	15:08:06	42	2	M	inter-suckle4	05:01:00	<0.25 PBL	x					flank									P > M, n flank, M rolls over, presenting, think P n nipp/suckle
2022-12-04	15:17:34	42	2	M	post-suckle	00:30:00	<0.25 PBL			x		N	boh			x						P lying // to M, cries & moves up tow her head, M scr P bkwrds, P moves so noses almost tog (snapshot), cries, think N (cannot see), P n M's boh,
2022-12-04	15:17:34	42	2	M	post-suckle	01:00:00	0			x			chin/thr			x						Think P n M's chin, head under M's chin (P n thr?), P cries high pitched "sq", and voc again, M scr P bkwrds, P cont voc, M scr P bkwrds
2022-12-04	15:17:34	42	2	M	post-suckle	01:30:00	0						chin/thr		muzz (pl bite), shldr		x				Mmo, Pmo	P's head in C w's M's chin (snapshot), think P n M's chin/thr, P head up as M cont to scr bkwrds, M mo (snapshot), pl bites P's muzz, lays ffl on P n P's shldr (snapshot), scr bkwrds, P raises head, mo slightly (snapshot)
2022-12-04	15:17:34	42	2	M	post-suckle	02:00:00	0						muzz, son, muzz		muzz		x	x	x, x			P rolls semisup, ffl wave, P n muzz, M's ffl over P (snapshot), M head over P (snapshot), P waves ffl, M head over again (snapshot), P wrig, n M's son, muzz (can't see well), n son, M n P's muzz, M lies sup, M rolls so back to P
2022-12-04	15:17:34	42	2	M	post-suckle	02:30:00	<0.25 PBL															M sits and looks up, rolls back to P, M is sup, in C, P waves ffl, M sits up, looks around, lies down head next to P
2022-12-04	15:17:34	42	2	M	post-suckle	03:00:00	<0.25 PBL						boh		rear flank							P moves forward slightly past M's head, turns round, n M's boh (snapshot), moves forward round M's nose, M n rear flank (snapshot)
2022-12-04	15:17:34	42	2	M	post-suckle	03:30:00	0								rear flank, hflx3							M still n P's rear flank (snapshot), n hfl (snapshot), n P's R/hfl, M rolls sup, head in C with P's rear, M sits up, n P's hfl, n hfl again,
2022-12-04	15:17:34	42	2	M	post-suckle	04:00:00	0								hflx2							M n P's hfl at start, M lks up, sn air, n hfl , (P twitches hfl), P moves forwards slightly head away from M,
2022-12-04	15:17:34	42	2	M	post-suckle	04:30:00	<0.25 PBL			x					R							P voc, facing away from M, think burping!
2022-12-04	15:17:34	42	2	M	post-suckle	05:02:00	<0.25 PBL															P moves slightly away from M, think nuzz grass, M watches,
2022-12-06	12:39:36	42	3		pre-suckle	00:30:00	<0.25PBL			x						x					Pmo	P has cried (still) app M (12:39:28); at start of clip P orienting to M's son, M scr P bkwrds, P mo-wide, cry (snapshot),
2022-12-06	12:39:36	42	3		pre-suckle	01:00:00	<0.25 PBL						ffl-bite, chest, ffl			x					Pmo	M cont scr bkwrds, P orienting to her chest, P mo at her ffl (snapshot), P n M's chest, M scr P's boh, P n ffl (snapshot)
2022-12-06	12:39:36	42	3		pre-suckle	01:30:00	<0.25 PBL						fflx4			x						P nibb M's lower ffl (under her, on grass - snapshot), P n M's upper ffl , n chest, n upper ffl again, n lower ffl, M scr P bkwrds
2022-12-06	12:39:36	42	3		pre-suckle	02:00:00	< 0.25 PBL						chest			x						M scr P's boh bkwrds, P not move, then n M's chest, P lks away from M
2022-12-06	12:39:36	42	3		pre-suckle	02:30:00	<0.25 PBL						thr, muzz, thr			x						M cont to scr P bkwrds, P n thr and muzz (snapshot), P n thr as M scr,
2022-12-06	12:39:36	42	3		pre-suckle	03:00:00	<0.25 PBL						chest			x						M cont to scr P bkwrds, P's nose pushing under M's chest, M cont to scr bkwrds, P not move, then leans tow M's ant and lks away (snapshot)
2022-12-06	12:39:36	42	3		pre-suckle	03:30:00	<0.25 PBL						muzz			x						M cont to scr bkwrds, P moves forward, n M's muzz, P lks away, moves slightly away
2022-12-06	12:39:36	42	3		pre-suckle	04:00:00	0.25 PBL			x		Npr, Npr	son			x						M scr P's back, P raises head and cries, N (snapshot)..pr as heads move tog (snapshot)pr, P n son (snapshot), M rolls away slightly, semisiup
2022-12-06	12:39:36	42	3		pre-suckle	04:30:00	0.5 PBL	x	x													P cries, M shifts so nipp closer to P, P cries, moves to V and n nipp (snapshot)
2022-12-06	12:39:36	42	3		pre-suckle	04:38:00	0	x														P n nipp and suckles
2022-12-06	12:56:28	43	3		inter-suckle1	00:30:00	0									x						P n M's ffl, M presenting, M scr P bkwrds, P > tow M's head,
2022-12-06	12:56:28	43	3		inter-suckle1	01:00:00	<0.25 PBL						chest			x						M cont to scr P, P looking away from M, M leans closer to P, (snapshot), scr P, P n chest,
2022-12-06	12:56:28	43	3		inter-suckle1	01:30:00	0						ffl- bite			x						M still presenting, scr P, P bites at M's ffl, P moves slightly away, looking away (snapshot)
2022-12-06	12:56:28	43	3		inter-suckle1	02:00:00	0						chest			x						M cont to scr P, P looking away from M, M leans closer to P, (snapshot), scr P, P n chest,
2022-12-06	12:56:28	43	3		inter-suckle1	02:30:00	0						chest			x						M still scr P, P still orienting to her ant, not lking at M, M wipes face, nibb her own ffl claws (smells of P's skin/lanugo?), M lks up, scr self, P n chest (snapshot)
2022-12-06	12:56:28	43	3		inter-suckle1	03:00:00	<0.25 PBL									x						(snapshot for ID), M cont to scr P who moves forward and away from M
2022-12-06	12:56:28	43	3		inter-suckle1	03:30:00	0									x						M scr P continuously, P still orienting away, ant,
2022-12-06	12:56:28	43	3		inter-suckle1	04:00:00	0			x		N lightly, not touching				x						P's R and hfl still in C with M's V, M cont to scr, P voc, high pitched. P turns head back to M, and orients to ground, then lightly N (snapshot)
2022-12-06	12:56:28	43	3		inter-suckle1	04:30:00	0									x						M scr, P moves slightly away
2022-12-06	12:56:28	43	3		inter-suckle1	05:00:00	<0.25 PBL									x						M still scr P, P orienting away,
2022-12-06	12:56:28	43	3		inter-suckle1	05:30:00	<0.25 PBL					N				x						M still scr P, P orienting away, P turns back to N M (snapshot), noses not quite touching
2022-12-06	12:56:28	43	3		inter-suckle1	06:00:00	<0.25 PBL						chest			x						M cont to scr P's back/rump, M rolls away. Rolls back to P so think P's nose in C w/her chest
2022-12-06	12:56:28	43	3		inter-suckle1	06:30:00	0															M rolls again, completely changing orientation, presents, P facing away from her~0.5 PBL,
2022-12-06	12:56:28	43	3		inter-suckle1	06:37:00	1.75 PBL			x												P now orienting to M, little high voc
2022-12-06	13:03:30	43	3		suckle	00:30:00	1.5 PBL	x		x												P starts to app M, P gives little voc, M presents and P immed suckles
2022-12-06	13:03:30	43	3		suckle	00:45:00		x														P suckles
2022-12-06	13:07:30	43	3		suckle	00:26:00		x														P has stopped suckling, M shifts posn and P suckles again (snapshot)
2022-12-06	13:08:54	43	3		inter-suckle2	00:30:00	<0.25 PBL						chest			x						P str tow M's chest, M scr P bkwrds, P str to her ffl, P n M's chest, M scr, P looks away
2022-12-06	13:08:54	43	3		inter-suckle2	01:00:00	0.25 PBL						upper abdo			x						M scr at P's son, P shying away slightly (snapshot), M stops scr, P n upper abdo (snapshot), M scr again,
2022-12-06	13:08:54	43	3		inter-suckle2	01:30:00	0.25 PBL						chest			x				P head against M		M scr, P looking away and ant, P n chest (snapshot), P's head against M's chest (snapshot),
2022-12-06	13:08:54	43	3		inter-suckle2	02:00:00	0									x				P head against M		P's head still against M's chest, M scr P, P turns head away,
2022-12-06	13:08:54	43	3		inter-suckle2	02:30:00	0.25 PBL						chest			x						M scr P, then scr self and P n M's chest (snapshot)
2022-12-06	13:08:54	43	3		inter-suckle2	03:00:00	0									x				P head against M		P's head against M's chest, M scr, P leans head away (snapshot), M cont to scr
2022-12-06	13:08:54	43	3		inter-suckle2	03:30:00	<0.25 PBL						thr			x						M cont to scr, P moves forward, P n thr
2022-12-06	13:08:54	43	3		inter-suckle2	04:00:00	<0.25 PBL			x					boh	x					Pmo	M scr, n P's boh, M scr, P str up mo to M, M scr self, P cries, lking at M
2022-12-06	13:08:54	43	3		inter-suckle2	04:30:00	<0.25 PBL						mouth			x					Mmo	P n M's mouth (snapshot), M's mouth slightly open, scr P, leans tow P, M's mouth slightly open (snapshot)
2022-12-06	13:08:54	43	3		inter-suckle2	05:00:00	0.25 PBL					N				x					Pmo	M scr P and P scr own ffl in time, M scr own thr, P leans tow her, N (snapshot), scr P, P has mo (snapshot), M rolls over P, contact, & changes posn, still presenting, P facing away,
2022-12-06	13:08:54	43	3		inter-suckle2	05:30:00	0.25 PBL															P's tail orienting to M, M scr own son, P orients tow M, M rolls away, back to P, P sn grass, M rolls again, facing P, scr own son,
2022-12-06	13:08:54	43	3		inter-suckle2	06:02:00	1 ABL															P turns to face M, M still facing P, scr own son
2022-12-06	13:15:12	43	3		suckle	00:30:00	1ABL															M rolls back tow P who orients to her, M presents, P > her and starts to suckle
2022-12-06	13:15:12	43	3		suckle	00:36:00
2022-12-06	13:16:14	43	3		post-suckle1	00:30:00	0						chest			x						at start P still in suckling posn, but has stopped, and M scr it bkwards, P n M's chest
2022-12-06	13:16:14	43	3		post-suckle1	01:00:00	<0.25 PBL						chestx2			x						P n M's chest, M scr P's boh, P >tow M's head, n chest,
2022-12-06	13:16:14	43	3		post-suckle1	01:30:00	<0.25 PBL									x						M scr P's boh & shldr, P str to M's face
2022-12-06	13:16:14	43	3		post-suckle1	02:00:00	0									x						P's head in C w/ M's chest, M scr bkwrds,
2022-12-06	13:16:14	43	3		post-suckle1	02:30:00	<0.25						chest			x						M still scr bkwrds, P lying // to M, head level with hers, M scr own shdlr/flank, P turns tow her (snapshot), n M's chest, M cont scr bkwrds,
2022-12-06	13:16:14	43	3		post-suckle1	03:00:00	<0.25 PBL						chest			x						M scr at P's shldr, P n chest,
2022-12-06	13:16:14	43	3		post-suckle1	03:30:00	<0.25 PBL									x						M cont to scr P,
2022-12-06	13:16:14	43	3		post-suckle1	04:00:00	<0.25 PBL						chestx2, ffl			x						M cont to scr P, str head back, mo n M's upper chest, n/jabs at M's ffl, P buries head in M's chest,
2022-12-06	13:16:14	43	3		post-suckle1	04:30:00	0						chestx2, ffl, abdo			x						M scr, P n chest, ffl (snapshot), n chest, buries head under chest & abdo,
2022-12-06	13:16:14	43	3		post-suckle1	05:00:00	0.25 PBL					N				x						M scr cont, P also flippers, P str up to M (snapshot), N lightly,
2022-12-06	13:16:14	43	3		post-suckle1	05:30:00	<0.25 PBL									x					Pmo-pr (leaps at M))	P mo (snapshot), muzz orienting to each other, P cont mo, then lies head down , still mo (snapshot), leaps up at M, mo, M still scr, P leaps at M's mouth, mo (I think saying I don’t want to suckle, stop scr!), P turns away from M<, M cont to scr P's back
2022-12-06	13:16:14	43	3		post-suckle1	06:00:00	<0.25 PBL						ffl, chest, mouth, son, chest			x					Pmo	P n chest, underneath of ffl, M cont to scr, P mo (snapshot), n M's chest, so face (snapshot), P lightly n mouth, P n son, n chest
2022-12-06	13:16:14	43	3		post-suckle1	06:30:00	<0.25 PBL						chest			x						M scr, P turns head away, P n chest, burying head (snapshot), P movs forward,
2022-12-06	13:16:14	43	3		post-suckle1	07:00:00	0.25 PBL						so face, muzz			x						M scr, P > round to in front of M's head, M sits up, scr her head & boh, P n her so face (snapshot), muzz
2022-12-06	13:16:14	43	3		post-suckle1	07:30:00	0					N-mouthsx2	so face								Mmo	P n her so face, M raises head, mouths tog, (snapshot)), think P n so fcae (can't see) then N mouths tog - snapshot), , M scr own shldr, mouths tog again, M mo (snapshot), M sits up,
2022-12-06	13:16:14	43	3		post-suckle1	08:00:00	0															M scr own boh, shifts posn so her back to P,
2022-12-06	13:16:14	43	3		post-suckle1	08:30:00	<0.25 PBL								eye reg							M lies down, back to P, P orient to M, M n P's eye reg,
2022-12-06	13:16:14	43	3		post-suckle1	09:00:00	0						chest					x	x			M scr own boh, leans head back brief head contact, touches P's boh w/her chin, M leans head against P (snapshot), leans head back, P n her upper chest, M lies resting now
2022-12-06	13:16:14	43	3		post-suckle1	09:30:00	0.5 PBL									x						P > back tow M, M reaches ffl out and sscr P 3x, presents and scr P continuously,
2022-12-06	13:16:14	43	3		post-suckle1	10:00:00	<0.25 PBL						fflx3. chestx2, abdo, ffl			x						P now facing bkwrds, P n ffl, n ffl, n chest, n ffl (snapshot), n lower chest/abdo, M scr, P n abdo, M scr, P n ffl,
2022-12-06	13:16:14	43	3		post-suckle1	10:30:00	<0.25 PBL						chestx2, ffl-bites			x						M scr P n ffl, P n chest, M scr vigorously, P bites M's ffl, P n chest,
2022-12-06	13:16:14	43	3		post-suckle1	11:00:00	<0.25 PBL						chest, ffl abdo, ffl-bites, chestx2, ffl, abdo			x						M scr, P n chest, ffl, abdo, mo biting at M's ffl (snapshot), n chest, M scr own boh, P orienting to abdo (snapshot), P n chest, ffl, abdo as M cont to scr
2022-12-06	13:16:14	43	3		post-suckle1	11:14:00	<0.25 PBL									x						M scr P, P not mov tow nipp.
2022-12-06	13:27:44	43	3		post-suckle2	00:30:00	<0.25 PBL						chestx5, mid-V, chest			x						M still presenting at start, P orienting to her mid-V, P n chest, P n chest, n chest, M scr own boh, P n chest higher up, n chest, n mid-V, M scr P bkwrds, P n chest, snapshot of P lking at M,
2022-12-06	13:27:44	43	3		post-suckle2	01:00:00	<0.25 PBL						mid-Vx3, chest, ffl-bites, chest			x						P n mid-V, (snapshot) M scr P (snapshot), P n mid-V, M scr, P n mid-V, P n chest, P bites M's ffl (snapshot), n chest,
2022-12-06	13:27:44	43	3		post-suckle2	01:30:00	<0.25 PBL						ffl, mid-V, mid-V, chest, ffl-om, chest			x					Pmo	P mo n M's chest, ffl, mid-V, P movs away slightly, M scr own boh, P orients to her chest/lower ffl, n mid-V, chest (snapshot), M scr P bkwrds, P om at her ffl, P buries head in M's chest, M cont to scr P bkwd.
2022-12-06	13:27:44	43	3		post-suckle2	02:00:00	0		x							x						M scr P's boh bkds, P n lower abdo, n nipp area (snapshot), M cont to scr P, P not n nipp
2022-12-06	13:33:34	43	3		post-suckle3(8)	00:30:00	0						ffl-bites gently			x		x		x		P leanign head against M at start, M scr P's thr, P cont to lean head against M, P gently bites M's ffl
2022-12-06	13:33:34	43	3		post-suckle3(8)	01:00:00	0		x				ffl-nibb			x		x		x		P still leaning top of head against M's mid-V, P nibb M's ffl as she scr bkwds, P briefly n nipp reg, leans head against M again, nibb her ffl,
2022-12-06	13:33:34	43	3		post-suckle3(8)	01:30:00	0						rearV			x		x		x		P leaning head against M (see also stills) (snapshot), P tries to lean head against M, M scr it and P nibb own ffl, M cont scr bkwrds, P buries nose under M's rearV (snapshot), M cont scr P.
2022-12-06	13:33:34	43	3		post-suckle3(8)	02:00:00	0						rearV			x						P's muzz buried under M's rearV, M still scr bkwrds
2022-12-06	13:36:10	43	3		post-suckle4(9)	00:30:00	0						chestx2, fflx2			x						P's so face in C w/M's rear V beside nipp at start (snapshot), M scr P, P turns ant, n M's chest, M scr, P n her ffl, chest, ffl (snapshot)
2022-12-06	13:36:10	43	3		post-suckle4(9)	01:00:00	<0.25 PBL						fflx4, ffl-bites, chest, mid-Vx2, rear V			x						P n ffl , mid-V, ffl, chest, mid-V, chest, str up to n M's ffl (snapshot), then mo nibb ffl, bites ffl, n midV, ffl, chest, M scr P, P n rearV (not quite nipp), M scrP
2022-12-06	13:36:10	43	3		post-suckle4(9)	01:30:00	0									x						M cont scr P, P's nose nrly against M's rearV but passive
2022-12-06	13:36:10	43	3		post-suckle4(9)	stills	0						ffl-bites, mid-V					x		x		P continues trying to make C w/M, incl putting ffl on her and leaning so face/son against her - till 13:43:06 when P detaches from M and lies down ~0.5PBL from her, in //.
2022-12-09	13:03:14	44	3		pre-suckle	00:30:00	<0.25 PBL															M&P have just ho'd tog, both covered in mud up to their backs (snapshot)!
2022-12-09	13:03:14	44	3		pre-suckle	01:00:00	<0.25 PBL															P foll M as she ho,
2022-12-09	13:03:14	44	3		pre-suckle	01:30:00			x			N			son							M turns round to P, N (presumed), cannot see P beh M, M n its son, M ho further, presents, P immediately searching for nipples (through mud!!)(snapshot)
2022-12-09	13:03:14	44	3		pre-suckle	02:01:00		x														P vigorously suckling (mud and all)
2022-12-09	13:11:02	44	3		inter-suckle1	00:30:00	0			x					shldr/flank, back, boh							P has stopped suckling. M rolls away from P, rolls back to P, n P's shldr/flank (snapshot), P cries, M n back, boh,
2022-12-09	13:11:02	44	3		inter-suckle1	01:00:00	0															M&P heads tog orient back tow mud puddle, P puts ffl on M, M rolls away from P, P heads back to mud-puddle
2022-12-09	13:11:02	44	3		inter-suckle1	01:30:00	1.5 ABL															M turns round and foll P as it > back to mud puddle, P > thru w in mudpuddle, expl bottom (snapshot)
2022-12-09	13:11:02	44	3		inter-suckle1	02:00:00	1.5 ABL															P cont to explore mud puddle, M relaxed on bank,
2022-12-09	13:11:02	44	3		inter-suckle1	02:30:00	1.5 ABL															P wallowing in mud puddle (snapshot)
2022-12-09	13:11:02	44	3		inter-suckle1	03:00:00	2.0 ABL							x								P swishing around in mud-puddle, M has turned away to another puddle and is drinking from it (snapshot), P still wallowing in mud-puddle
2022-12-09	13:11:02	44	3		inter-suckle1	03:30:00	2.0 ABL															P still moving about in puddle
2022-12-09	13:11:02	44	3		inter-suckle1	03:51:00	2 ABL															P ho half from puddle
2022-12-09	13:18:38	44	3		inter-suckle2	00:30:00	0.5 PBL								R							P is ho, folld closely by M, n its R (snapshot), ho in // ~1PBL apart,
2022-12-09	13:18:38	44	3		inter-suckle2	01:00:00	1PBL															M has mo (snapshot), the mo again, > tow adj F, voc (both Fs have mo),
2022-12-09	13:18:38	44	3		inter-suckle2	01:30:00	0.5 PBL															M&P tail-to-tail, M turns to check P, adj F is ~0.5 ABL away from her, M pauses, P > tow M's hfl, nosing in mud puddle,
2022-12-09	13:18:38	44	3		inter-suckle2	02:00:00	<0.25 PBL															M > closer to adj F, > past her head, mo, but seems quite relaxed, mo at F then checks P,
2022-12-09	13:18:38	44	3		inter-suckle2	02:30:00	0.5 PBL															P is orienting to M beh her rear, M still oriented tow adj F, M. round in front of adj F so they are H-H, P orienting to her, now ~1ABL behind her, P turns away and ho, M turns round to P,
2022-12-09	13:18:38	44	3		inter-suckle2	03:00:00	1ABL								Rpr							M > P n P's R (snapshot), ..pr, M ho
2022-12-09	13:18:38	44	3		inter-suckle2	03:32:00	<0.25 PBL															M ho with P just at her rear, M turns round to P (n..? - can't see, M blosking P).
2022-12-09	13:26:28	44	3		post-suckle	00:30:00	0						son, flank, R									M turning round to P, think P n son, then P n flank (snapshot), M moves forward. P n her R, M suddenly rushes off to L, voc at male (snapshot),
2022-12-09	13:26:28	44	3		post-suckle	01:00:00	1.25 PBL															M rolls over, flipp at male, rolls back tow P, then rolls away from P tow male
2022-12-09	13:26:28	44	3		post-suckle	01:30:00	1ABL			x					R, flank, flank							M rolls back to P, n its R (snapshot), P om voc, om voc again (snapshot), still voc turns to M, M n its flank (snapshot), P cont to cry, om, leaning back tow M, M n its flank, M moves slightly and presents briefly, P cries,
2022-12-09	13:26:28	44	3		post-suckle	02:00:00	0			x			son									M&P heads tog, think P n M's son, M rolls away, rolls backl tow male (who is oriented away), p moves further away from puddle, crying loudly
2022-12-09	13:26:28	44	3		post-suckle	02:30:00	1.5 ABL			x												P cont to move away from M & puddle, M turns and catches up with P foll P, P cries, M still distracted by male, now on far side of mud puddle and M rolls backwards tow him, P voc, male voc, M rolls between them ffl in air (snapshot)
2022-12-09	13:26:28	44	3		post-suckle	03:00:00	1PBL			x												P moves further away, crying, male moving on far side of puddle, mo, voc, M between them (snapshot), P cries..pr, M rolls back tow P, M pauses
2022-12-09	13:26:28	44	3		post-suckle	03:30:00	0.75 PBL			x					flank							P cries, M rolls back tow male, P cries....M rolls back to P, n P's flank (snapshot),
2022-12-09	13:26:28	44	3		post-suckle	04:00:00	0															M turns tow male now voc and orienting tow her, M rolls tow him, away from P
2022-12-09	13:26:28	44	3		post-suckle	04:30:00	1PBL			x												P cries, M rolls back tow it, rolls away again tow male,
2022-12-10	13:15:38	45	3	F	unrelated1	00:30:00	0.25 PBL						boh?,									M is nuzz frozen, icy grass, P>M, n her boh (assumed, beh M so cannot see)
2022-12-10	13:15:38	45	3	F	unrelated1	01:00:00	<0.25 PBL					N	flank									Both look up at heli noise, P moves slightly away from M, M lks up and they N, P n M's flank behind ffl
2022-12-10	13:15:38	45	3	F	unrelated1	01:30:00	<0.25 PBL						so head		R							M turns to P, heads close, P n so head (snapshot), M n R (snapshot), M rolls into presenting posn, P rolls backwrds after her
2022-12-10	13:15:38	45	3	F	unrelated1	02:00:00	<0.25 PBL								rearV	x		x				P sup, rolls closer to M, touches her ffl with ffl (snapshot), M n rearV, P sits up, in C with M, M scr bkwrds
2022-12-10	13:15:38	45	3	F	unrelated1	02:30:00	0									x		x				P lying in C with M's V, Mscr bkwrds, P not orienting to nipp, M n P's R/tail (snapshot), M shifts posn and presents again, P rolls over semi sup (think F, tho lanugo still thick - snapshot)
2022-12-10	13:15:38	45	3	F	unrelated1	03:00:00	0											x				P lies sup against M's rear (snapshot - think F), P moves against M's rear & M moves away across grass,
2022-12-10	13:15:38	45	3	F	unrelated1	03:30:00	1.5 PBL															P moves a little sn grass, turns away from M tow fence & icy mud patch
2022-12-10	13:15:38	45	3	F	unrelated1	03:57:00	2 ABL															P lying close to fence , not orienting to M, M watching P - sideways
2022-12-10	13:21:24	45	3	F	unrelated2	00:30:00	<0.25 PBL		x, x				R, R									P n nipp lightly, n nipp, n R as M turns round to P (snapshot), M presents, M rolls back, P n her R, M movs away slightly, looks back at P (snapshot)
2022-12-10	13:21:24	45	3	F	unrelated2	01:00:00	0.75 PBL															M lies semi-sup, resting, P lies on side, M rolls over, back to P,
2022-12-10	13:21:24	45	3	F	unrelated2	01:30:00	0.5 PBL															P heads tow M, then passes M,
2022-12-10	13:21:24	45	3	F	unrelated2	02:00:00	0.25 PBL															P > in front of M, M movs after it, slightly to side
2022-12-10	13:21:24	45	3	F	unrelated2	02:30:00	0.75 PBL															P moves further from M (now ~2ABL across grass) (children squealing beh fence)
2022-12-10	13:22:54	45	3	F	unrelated3	00:30:00	0.5 PBL															M moves past P across grass, P rolls sup,
2022-12-10	13:22:54	45	3	F	unrelated3	01:00:00	0.75 PBL															Neither M nor P moving further, (lot of small children noise)
2022-12-10	13:25:02	45	3	F	unrelated4	00:30:00	0.75 PBL															M om > to neighbouring P, its M om (snapshot), M n alien P, its M om mild lu at her
2022-12-10	13:25:02	45	3	F	unrelated4	01:00:00	1 PBL															2 Ms altercate 2nd P's M on side, ffl wave, both om, 2 Ms remain noses ~12"
2022-12-10	13:25:02	45	3	F	unrelated4	01:30:00	1 PBL															further altercation between Ms - mouthing, om, growling,
2022-12-10	13:27:56	45	3	F	unrelated5	00:30:00	1 PBL															P wrig a little, M still closer to 2nd P & its M.
2022-12-10	13:27:56	45	3	F	unrelated5	01:00:00	2 PBL															M orienting tow P , P orienting away from M, lying quietly, (noisy chatter from people)
2022-12-10	13:27:56	45	3	F	unrelated5	01:30:00	2 PBL								flank, shldr							P moves rapidly across grass away from M (tow fence and M immed foll it (snapshot), M n rear flank (snapshot), M n shldr, P movs away rapidly tow fence, M str up, lking tow fence (snapshot also for ID), M pauses beh P, n its R, lks up tow fence,
2022-12-10	13:27:56	45	3	F	unrelated5	02:00:00	1 PBL					N										P still in front of M, not moving, M moves between P and fence, M > P, lightly N (snapshot),
2022-12-10	13:27:56	45	3	F	unrelated5	02:34:00	0.5 PBL															P lies sup, very relaxed! (snapshot), M looks away tow 2nd P (now some distance away)
2022-12-10	13:59:40	46	1-nb		unrelated1	00:30:00	0															P 's nose at nipp, not suckling, M rolls slightly away, P lying on side
2022-12-10	13:59:40	46	1-nb		unrelated1	00:37:00	0.5 PBL															P wrig, lying on side, orienting to M, M lying prone
2022-12-10	13:39:14	46	1-nb		unrelated2	00:30:00	0.5 PBL					N, N			son, boh							Snapshot of MP showing P's V, P wrig, (snapshot of V), P nibb own ffl, M n its son (snapshot), N (snapshot), N, M n boh (all M init),
2022-12-10	13:39:14	46	1-nb		unrelated2	01:00:00	0.25 PBL															P wrig, lks at M, (snapshot for ID), M rolls away slightly, lks up,
2022-12-10	13:39:14	46	1-nb		unrelated2	01:30:00	0								boh, son, son							M muzz contact w/ P' muzz (snapshot), M n boh, nuzz son, boh, P n son lightly, P tries to reach to M's son, M rolls away slightly
2022-12-10	13:39:14	46	1-nb		unrelated2	02:00:00	0.75 PBL															M semisup, P wrig, sits up, lies orienting to M
2022-12-10	13:39:14	46	1-nb		unrelated2	02:30:00	0.25 PBL															M lies on side, P wrig orienting tow her,
2022-12-10	13:39:14	46	1-nb		unrelated2	03:00:00	<0.25 PBL															M rolls slightly away so semisup,
2022-12-10	13:39:14	46	1-nb		unrelated2	03:30:00	0.75 PBL															P lks around, orienting away from M,
2022-12-10	13:39:14	46	1-nb		unrelated2	03:43:00	1 PBL															P lking around, orienting away from M, M watching P
2022-12-10	13:41:08	46	1-nb		unrelated3	00:30:00	0.5 PBL						son lightly		boh, boh/son							P wrig, orienting to M, M watching P, P wrig tow M, M n boh (snapshot), boh/son, P n son lightly
2022-12-10	13:41:08	46	1-nb		unrelated3	01:00:00	0.5 PBL															P wrig beside M, wrig its hfl (snapshot), M watching closely, P flaps ffl tow M,
2022-12-10	13:41:08	46	1-nb		unrelated3	01:30:00	0.5 PBL															P wrig slightly, rubbing back in grass, extending hfl, M watching
2022-12-10	13:41:08	46	1-nb		unrelated3	01:36:00	0.5 PBL															cont above
2022-12-10	13:48:16	46	1-nb		unrelated4	00:30:00	<0.25						chest, chestx4		top of H, face							At start M is n P's top/so head (snapshot), n P's face, P rolls over, touches M's muzz w/ffl, wrig, n M's chest lightly (snapshot), P n son, chest (snapshot), P n lower down chest (snapshot), P n chest, again, M lying quietly, P n chest, M rolls away slightly, lks up when male voc,
2022-12-10	13:48:16	46	1-nb		unrelated4	01:00:00	0.5 PBL															P wrig, throwing hfl around! Cont to wrig (think it may be male)
2022-12-10	13:48:16	46	1-nb		unrelated4	01:30:00	0.5 PBL															P cont to wrig, waving hfl around, M watching
2022-12-10	13:48:16	46	1-nb		unrelated4	02:00:00	0.25 PBL						chestx2		chest							M n P's chest as P cont to wrig sup (snapshot), M rolls ver alightly and P's nose touches her chest/upper V (snapshot), P n chest more actively,
2022-12-10	13:48:16	46	1-nb		unrelated4	02:30:00	<0.25 PBL			x												M rolls semisup, P cries (quite a deep cry), voc, waves ffl, M rolls back and looks at him, cont to cry and flap ffl
2022-12-10	13:48:16	46	1-nb		unrelated4	03:00:00	<0.25 PBL						chest, ffl, chestx3			x						P n chest, lightly n ffl, n chest (snapshot), M gives little scr bkwrds, P n chest (snapshot), M rolls back so on her side, presenting, rolls back to P, P n chest, ffl, nose against chest (snapshot), M scr P's nose (snapshot)
2022-12-10	13:48:16	46	1-nb		unrelated4	03:30:00	<0.25 PBL			x			chestx2									P n chest lightly again, n chest (snapshot), M rolls away slightly, P becoming more actively seeking her, voc
2022-12-10	13:48:16	46	1-nb		unrelated4	04:00:00	<0.25 PBL			x			chestx2, thr, thr, son		son. Son/chest			x				P > M n thr/upperchest (snapshot), cries (snapshot), n chest (snapshot), reaches up to M, M n its son (snapshot), P cries, n her thr (snapshot), cires again think n her son (can't see, M n son/chest, body contact (snapshot)
2022-12-10	13:48:16	46	1-nb		unrelated4	04:30:00	0			x			chest, son, chestx2 (pushing), mid-V		sonx2							P cries, chin & thro in C w/M'chest, M n P's son (snapshot), M n son as she sits up and P nher son (snapshot), P cries as pushes muzz into her chest (snapshot), n chest, M rolls over, presenting, P orienting to her V, cries, n mid-V,
2022-12-10	13:48:16	46	1-nb		unrelated4	05:00:00	0			x			chest (pushing), mid-V, rear V									M on side, presenting, P cries and pushes muzz into her chest (snapshot), cries, M shifts so P is nrer her nipp, P n her mid-V (snapshot), M shifts, P orients post, chin against M, n M's rear V (snapshot),
2022-12-10	13:48:16	46	1-nb		unrelated4	05:30:00	0			x			rearfl (om, pushing)x2					x				P om against M.s rearflank (M not fully presenting), (snapshot), cries, om again against M's rear flank, > more post, leans back against M's rear (snapshot), P cries, turns head away, leans against M again, cries
2022-12-10	13:48:16	46	1-nb		unrelated4	06:00:00	0			x			flank (om, trying to suckle)									P cries, facing away from M, n M's fl again (snapshot), P cont to n flank, om,
2022-12-10	13:48:16	46	1-nb		unrelated4	06:30:00	0						flank (om),									P om against M's flank (snapshot), pushing again at M's flank, M not presenting fully, P > round M's rear, M raises hfl overbhim (snapshot)
2022-12-10	13:48:16	46	1-nb		unrelated4	06:40:00	0
2022-12-10	13:49:46	46	1-nb		unrelated5	00:30:00	0			x			rear back/flank									P trying to seek nipples from M's rear back at start, P looks away from under M's hfl and cries loudly, M turns round to him, n son, shldr, P seeks nipp from what he can reach of M's rear V, M lyign prone (snapshot), P omcries
2022-12-10	13:49:46	46	1-nb		unrelated5	01:00:00	0						rear back/flank continuously									Ptries again to seek nipp from M;s rear flank, back (snapshot), om cries, n at her flank, M shifts forward, away, back to P,
2022-12-10	13:49:46	46	1-nb		unrelated5	01:10:00	0.5 PBL															(2nd MP v close to M's head - snapshot), M sn tow P - its M now voc at M, P wrig at M's rear
2022-12-10	13:50:38	46	1-nb		unrelated6	00:25:00	0						rear back/flank									P attempting to suckle from M's rear flank at start, lies back slightly away from M (snapshot), wrig, M not moving & not reacting to 2nd MP - 2nd M's voc has stopped
2022-12-10	13:59:40	46	1-nb		unrelated7	00:30:00	0						rear back/flank									P muz to M's rear flank at start, M slowly rolls away, P lies more quiet;ly, orienting tow her
2022-12-10	13:59:40	46	1-nb		unrelated7	00:37:00	0.5 PBL															M still lying back mostly tow P, P lying more quietly, not attempting to suckle
2022-12-11	15:20:16	46	1		pre-suckle	00:30:00	0.5 PBL															at start M lying on side, resting, facing P, P facing away, wrig eyes closed, adult voc nrby, M lks at P, rests again,
2022-12-11	15:20:16	46	1		pre-suckle	01:00:00	0.5 PBL			x					R							P wrig, M lks at P, P voc (this P?), M n P's R (snapshot), M lies back again and P wipes own head, P voc, M raises head tow P, rests again
2022-12-11	15:20:16	46	1		pre-suckle	01:30:00	0.5 PBL			x			chest, chest		son, son							P turns round tow M, M n its son (snapshot), P n M's chest (snapshot), M presents, P cries, M lks up n its son, P orienting to & n chest
2022-12-11	15:20:16	46	1		pre-suckle	02:00:00	<0.25 PBL						ffl, chest, mid-V, chest		top of H							P n M's lower ffl, M n top of head (snapshot), P n chest again, M presenting, P n mid-V (snapshot), n chest again,
2022-12-11	15:20:16	46	1		pre-suckle	02:30:00	<0.25 PBL						fflx2, chest		son, hfl	x (v tiny)	x					M sits up, lightly n son, lies down again, P n ffl (snapshot) (NB M has not scr P), M touches P with ffl and n P's hfl (P has erect tail) (snapshot), P n chest, mid-V, M makes tiny scr mov (too small to affect P), P orients to chest, n ffl, M rolls sup,
2022-12-11	15:20:16	46	1		pre-suckle	03:00:00	<0.25 PBL						ffl, chest, mid-V									P n ffl & chest (snapshot), cries, n midV (snapshot), P tries to suck on mid-V, seeks nipples going gradually tow nipp, M keeps shifting posn
2022-12-11	15:20:16	46	1		pre-suckle	03:25:00	0	x (attempts)	x				rear V									Finally P reaches nipples (snapshot),tries to suck, though M keeps rolling over and back
2022-12-11	15:29:48	46	1		inter-suckle1	00:30:00	<0.25 PBL															P has been suckling since 15:21; now adj male interrupts, M moves tow him, vocal altercation, leaving P behind, P moves after M's rear
2022-12-11	15:29:48	46	1		inter-suckle1	01:00:00	0.5 PBL					N, Npr			son, boh							M & male still altercating, P oriented to M's rear, M turns back tow P, M N P (snapshot)...Npr (snapshot), M n son lightly, P str up to her nose (snapshot), M n boh (not clear) as P turns tow her,
2022-12-11	15:29:48	46	1		inter-suckle1	01:30:00	0	x					chest		boh	x (v tiny)						P n M's chest, M n boh (snapshot), M gives little scr mov as P searches rearV for nipples, M altercates with male again (snapshot), M still managing to present & P has resumes trying to suckle
2022-12-11	15:29:48	46	1		inter-suckle1	01:45:00	0	x														P suckling
2022-12-11	15:37:04	46	1		inter-suckle2	00:30:00	0	x	x				hfl		hfl							P detaches, M n its hfl (snapshot), P with tail up, P puts ffl on M, half tumbles, orients to her hfl (prob n hfl), lks up, then turns back to nipples, resumes suckling
2022-12-11	15:37:04	46	1		inter-suckle2	00:45:00	0	x														P suckling, going from nipple to nipple (snapshot)
2022-12-11	15:47:02	46	1		post-suckle1	00:30:00	0															P suckling at start, M shifts forwards causing P to detach, P foll nipp (snapshot), M >Male & altercates, A voc, P slightly beh M's hfl
2022-12-11	15:47:02	46	1		post-suckle1	01:00:00	0.25 PBL						hfl									P shifts tow M, n her hfl, vigorous As altercating and P moves away from M's hfl, As cont altercating
2022-12-11	15:47:02	46	1		post-suckle1	01:30:00	0.75 PBL								flank							P now orienting tow M's hfl, M turns back to P, n P's flank (snapshot),
2022-12-11	15:47:02	46	1		post-suckle1	02:00:00	0		x													P n nipp (snapshot), M shifts tow male again, cont altercating, P left beh at M's rear
2022-12-11	15:47:02	46	1		post-suckle1	02:30:00	0.75 PBL					Npr			rear flank							M& male cont alterc, P moves in // with M as they alterc, M turns round to P, shifts tow P and n its rear flank (snapshot), then M turns back to alterc with male, P struggles tow M, N (snapshot)..pr
2022-12-11	15:47:02	46	1		post-suckle1	03:00:00	<0.25 PBL					N	muzz, muzz, chest		boh, foreH,							M&P still oriented nose-nose, P reaches up to M, n muzz, M n P's boh (snapshot), P n muzz, N (snapshot), M n foreH, N, M turns back to male, voc & alterc, P n M's chest as M lies doen again,
2022-12-11	15:47:02	46	1		post-suckle1	03:30:00	0					N, Npr			son							Male moves away from M. M watches, M turns to P, n son, N, (snapshot), M n son, , P reaches to M, N (snapshot), P movescloser tow M, N (snapshot)...Npr, P reaching to M's face..M lies back slightly
2022-12-11	15:47:02	46	1		post-suckle1	04:00:00	0								son							M turns head back to P, lies back, P lks away, then orients back tow M's chest, midV, M n its son (snapshot)
2022-12-11	15:47:02	46	1		post-suckle1	04:30:00	0					Npr	muzzx2, son, mid-V		toH, shldr, son							M n P's topofH (snapshot), P str up to M, N (snapshot)pr, pushing, P n muzz, P str up to M, n muzz, M n shldr, M n son, P n son, M shifts forward (tow other As - voc heard), P n M's mid-V & ground
2022-12-11	15:47:02	46	1		post-suckle1	05:00:00	<0.25 PBL															P n midV, > M's head n M's so face (snapshot), lies down, str up to M, N (snapshot), n M's chest, M mini-scr, P turns tow M's rear, M moves forward, alterc with male,
2022-12-11	15:47:02	46	1		post-suckle1	05:30:00	<0.25 PBL		x				rearV									P n grass at M's rear, n M's rearV (snapshot), n nipp, M moves forward alterc with male,
2022-12-11	15:47:02	46	1		post-suckle1	06:00:00	0		x, x				rearVx2									P n nipp, M mves forward tow male, alterc, P n rear V, nipp, rear v (snapshot),
2022-12-11	15:47:02	46	1		post-suckle1	06:30:00	0															P sn ground around M's rear , as M shifts forward slightly whle alterc with male, M shifts bewteen male and P, P facing away (snapshot)
2022-12-11	15:47:02	46	1		post-suckle1	07:00:00	0.5 PBL															P sn ground, turns tow M's rear,
2022-12-11	15:47:02	46	1		post-suckle1	07:30:00	0.25 PBL					Npr										M turns round to P, N pr(snapshot), P shifts slightly after M as she alterc with male, P orienting to M's hfl (snapshot), P orients slightly away from M, who shifts forward again
2022-12-11	15:47:02	46	1		post-suckle1	07:37:00	0.75 PBL															M lying prone between male and P
2022-12-11	15:48:10	46	1		post-suckle2	00:30:00	<0.25 PBL			x		N, N	muzz		face, son, face, son							Note - start time is wrong - must be later. At start P n M's muzz, M n P's face, P cries, N, (snapshot), M n P's son (snapshot), M sits up (turns back tow male), then as P shifts tow her, criying, M n face (snapshot), P twists head round, M n son, N (snapshot), both turn away slightly
2022-12-11	15:48:10	46	1		post-suckle2	01:02:00	0.5 PBL															M resting (still lying between male and P), P looking around, not tow M, adult voc as male shifts slightly closer tow M
2022-12-10	14:07:20	47	3		suckle	00:30:00	0	x														P suckles, stops, looks around
2022-12-10	14:07:20	47	3		suckle	00:55:00	<0.25 PBL															P looks around, resumes suckling,
2022-12-10	14:10:06	47	3		post-suckle1	00:30:00	<0.25 PBL						rearV									P has just stopped suckling, loks around, moves away slightly to M's rear, M still presenting as if asleep, P lightly n her rearV as it lks around, M looks up briefly,
2022-12-10	14:10:06	47	3		post-suckle1	01:00:00	0.25 PBL															P starting to move slightly further away from M's rear, tow fence,
2022-12-10	14:10:06	47	3		post-suckle1	01:30:00	0.5 PBL															M looks up & checks P, turns round to P, who moves away more rapidly tow fence, M looks elderly & exhausted (snapshot), P reaches fence
2022-12-10	14:10:06	47	3		post-suckle1	02:00:00	2 ABL															M orienting tow P, snapshot for Rside ID, P exploring hole in grass beside fence, lies with chest in hole (snapshot)
2022-12-10	14:10:06	47	3		post-suckle1	02:25:00	2 ABL															M's head now resting on ground - she looks absolutely finished (snapshot)
2022-12-10	14:11:40	47	3		post-suckle2	00:27:00	2 ABL															M watching P, P now crawls out of hole beside fence
2022-12-10	14:12:42	47	3		post-suckle3	00:17:00	2ABL															M turns away from P (snapshot for ID), P not orienting to her
2022-12-10	13:54:08	48	2		post-suckle	00:30:00	0.25 PBL								shldr							M n P's shldr, turns away tow gully, lks back at P, adult voc, M rolls back to P
2022-12-10	13:54:08	48	2		post-suckle	01:00:00	0								son							M' rear in C wiith P's rear; M n its son (snapshot), P moves away from M tow fence
2022-12-10	13:54:08	48	2		post-suckle	01:30:00	0.25 PBL															P orienting to fence, M beh P lying prone, P rolls down slop to fence (people giggle)
2022-12-10	13:54:08	48	2		post-suckle	02:01:00	1.5 ABL															P nuzz muddy ground beside fence,
2022-12-11	14:54:42	50	3		inter-suckle	00:30:00	0	x					chest									P suckling at start, detaches, M raising ffl, P n chest (snapshot), nuzz chest as if trying to suckle,
2022-12-11	14:54:42	50	3		inter-suckle	00:43:00	0	x														M shifts forward, so P in C with nipples, P suckles (snapshot for ID).
2022-12-11	14:57:22	50	3		post-suckle	00:30:00	0					N	chest			x						At start P n M's chest, M scr P , P bats M's ffl, str up to her ffl, N,
2022-12-11	14:57:22	50	3		post-suckle	01:00:00	<0.25 PBL									x						M wipes face, scr P, shifts slightly away tow male, voc,
2022-12-11	14:57:22	50	3		post-suckle	01:22:00	1 PBL															P lies head down, on side, resting
2022-12-11	15:09:54	52	3		pre-suckle	00:30:00	<0.25 PBL						son		shldr, flank, son pr							At start M n P's shldr (snapshot), n P's flank, P n M's son as she turns around (snapshot), H-H contact, M n son pr (snapshot), M shifts forward, turn to look at P
2022-12-11	15:09:54	52	3		pre-suckle	01:00:00	<0.25 PBL					N			son, son							M presents, P > her midV, M rolls back, n P's son, N, M n son (snapshot), N (snapshot), M turns away, P foll
2022-12-11	15:09:54	52	3		pre-suckle	01:30:00	<0.25 PBL						rearV, midV									P foll her, M ascends slope, P struggles up slope to foll her, P n rearV, M presents, P n midV, M presenting
2022-12-11	15:09:54	52	3		pre-suckle	02:00:00	<0.25 PBL		x							x (in air!)						M shifts again, Pmorienting to nipp, M makes scr motion (though ffl far from P!), assume P now n nipp, scr mov at P, presents, shifting again
2022-12-11	15:09:54	52	3		pre-suckle	02:30:00	<0.25 PBL		x							x (in air!)						P suckles, stops, looks around, M scr P in air, - though P already at nipples, M presents in better psn, waving ffl in air in lieu of scr!
2022-12-11	15:09:54	52	3		pre-suckle	02:44:00	0	x														P suckles
2022-12-11	15:16:44	52	3		post-suckle	00:30:00	0			x		N										P detached, M rolls away, P cries (this P?) M turns right round to it, N (snapshot),
2022-12-11	15:16:44	52	3		post-suckle	01:00:00	<0.25 PBL					N			son							M swings right round, n P's son (can't see clearly)snapshot, N (snapshot), M rolls bkwrds,
2022-12-11	15:16:44	52	3		post-suckle	01:30:00	1 PBL									x (in air)						P shifting tow M's rear, ~1PBL away, M waves ffl (scr motion), M looks up, clearly disturbed by male (snapshot), moves rapidly tow male
2022-12-11	15:16:44	52	3		post-suckle	02:00:00	<0.25 PBL						hfl									P n M's hfl, moves post, burping... Beside M's rear
2022-12-11	15:16:44	52	3		post-suckle	02:30:00	<0.25 PBL															P alert at M's rear, M still orienting to male, P moves slightly away from M's rear, still burping
2022-12-11	15:16:44	52	3		post-suckle	03:00:00	0.5 PBL															P moving away from M's rear (snapshot), M swings round to check P (snapshot), P cont to move away, M cont to fl and call at male
2022-12-11	15:16:44	52	3		post-suckle	03:08:00	1.25 ABL			x												P stopped moving, orienting away from M, P cries
2022-12-13	14:00:42	53	3		intersuckle	00:30:00	0			x		N	ffl, face			x						M has cut beneath nostrils and swollen muzz; P sitting beside M's chest, M scr P bkwrds, P n her ffl (snapshot), P voc, turns away forwards, cries, lies in front of M (snapshot), lies sup (snapshot), rolls over & n M's face, scr M's face & N (snapshot), str head back (snapshot), cries
2022-12-13	14:00:42	53	3		intersuckle	01:00:00	0	x	x	x		N(mouths)	chin, cheek,									P lying just in front of M's chest, rolls over in front of M, cries (snapshot), n M's chin (snapshot), n M's cheek, and str up, mouths tog (snapshot), M ffl on P, M rolls sup, P also rolls sup, cries (snapshot), both sit up, M shifts forward to nipp beside P, P n nipp, suckles
2022-12-13	14:00:42	53	3		intersuckle	01:09:00	0	x
2022-12-13	14:05:16	53	3		post-suckle1	00:30-02:00 - video of WP in pool
2022-12-13	14:05:16	53	3		post-suckle1	02:00:00	3 ABL															M looking around, P facing away from M, in dry gully
2022-12-13	14:05:16	53	3		post-suckle1	02:30:00	3 ABL			x												P cries, M app P, comes to edge of gully
2022-12-13	14:05:16	53	3		post-suckle1	03:00:00	0.5 PBL								R, boh, R			x				M > to P in gully, n R (snapshot), M foll P, n boh, stays in C with P (snapshot), P moves forward, M n R (snapshot),
2022-12-13	14:05:16	53	3		post-suckle1	03:19:00	0.5 PBL			x		N	son, muzz									P facing away from M, tow fence, M just behind it, M > to front of P (snapshot), P n M's son , muzz, N (snapshot), P voc,
2022-12-13	14:06:40	53	3		post-suckle2	00:30:00	0			x		N, N	son/so face		muzz							At start N (snapshot), M n muzz, P voc (little high sq from this P!), vocs, M N P, P voc, n M's son/so face (snapshot),
2022-12-13	14:06:40	53	3		post-suckle2	01:00:00	0			x			son/so face					x				P voc, M leans head against P (snapshot), P n M's son/so face (snapshot), P moves away slightly tow grass/fence
2022-12-13	14:06:40	53	3		post-suckle2	01:04:00	<0.25 PBL															P turns back to M
2022-12-13	14:08:52	53	3		post-suckle3	0.33	1.5 ABL															M keeping eye on P from gully, P on grass, sn blades of grass (quite content!)
2022-12-13	14:08:08	54	3		inter-suckle1	00:30:00	<0.25 PBL						back-continuous (suckling attempt)									sitting close to M's back at start (snapshot), n M's back (soliciting suckling) (snapshot (aeroplane noise), P cont nuzz & push at M's back (snapshot)
2022-12-13	14:08:08	54	3		inter-suckle1	01:00:00	<0.25 PBL			x			back-continuous (suckling attempt)									P still continuously nuzz/push at M's back, trying to suckle, M shifts round, but back still to P, P voc softly,
2022-12-13	14:08:08	54	3		inter-suckle1	01:21:00	<0.25 PBL	x														M shifts again, presents, think P suckling
2022-12-13	14:18:14	54	3		inter-suckle2	00:30:00	0.25 PBL			x			chest, muzz			x						Mscr P bkwrds at start , P n ffl, P voc, P> tow M's chest, n M's chest, M touches it with ffl, P n M's muzz, P lks around, voc,
2022-12-13	14:18:14	54	3		inter-suckle2	01:00:00	<0.25 PBL			x			so face,			x					Pmo	P str back to M, ...P cries loudly, str tow M's face (snapshot), n M's so face (snapshot), voc, M lightly scr P, Pmo, > tow M's neck, M scr P
2022-12-13	14:18:14	54	3		inter-suckle2	01:30:00	<0.25 PBL						soH		flank							M n P's flank (can't see), P n M's soH (snapshot), M lies down on side, P orienting to her face/thr, M shifts round, presents
2022-12-13	14:18:14	54	3		inter-suckle2	01:42:00	<0.25 PBL	x	x													P n nipp, suckles
2022-12-13	14:37:24	54	3		post-suckle1	00:30:00	0.25 PBL			x			soH, son			x						P voc, moves tow M's head, rolls over on side, squeaky voc orienting to M, n M's soH/son (snapshot), M scr P bkwrds, P lies back, voc loudly, str to M's thr/chest (snapshot), n M's son (snapshot),
2022-12-13	14:37:24	54	3		post-suckle1	01:00:00	0						so face					x				moves under M's chin , tail up (snapshot), think in body C, P n M's so face (snapshot), M ,moves along, P moves alongside her (snapshot)
2022-12-13	14:37:24	54	3		post-suckle1	01:30:00	<0.25 PBL						rearflank									M moves up gass bank and over ridge, P foll closely, P n M's rear flank (snapshot), seeks nipp (snapshot)
2022-12-13	14:37:24	54	3		post-suckle1	02:00:00	<0.25 PBL			x			rear flank									P cont to n M's rear flank, M not presenting (snapshot), P voc (high pitched, loud) while cont to n her rear flank, looks up (?giving up)
2022-12-13	14:37:24	54	3		post-suckle1	02:30:00	<0.25 PBL			x			mid-flank, rear flank									P n mid flank, loud voc, M lks round to P (snapshot), P n rear flank, P backs off slightly, voc, voc with open mouth,
2022-12-13	14:37:24	54	3		post-suckle1	03:00:00	0.25 PBL			x			hfl, R lightly									P backs off slightly, om voc sev times, n M's hfl lightly, R lightly,
2022-12-13	14:37:24	54	3		post-suckle1	03:30:00	0.5 PBL															P looks around, reverses away from M, M lks round to P,
2022-12-13	14:37:24	54	3		post-suckle1	04:00:00	0.5 PBL															P shifts towrds M again, M slides into dry gully, P watches her, hiccuping
2022-12-13	14:37:24	54	3		post-suckle1	04:06:00	0.75 ABL															P orienting tow M, hiccuping on edge of dry gully
2022-12-13	14:42:26	54	3		post-suckle2	00:30:00	0.5 PBL						R									At start M is returning to P, climbing up gully back to P, P n her R as she passes (snapshot), M cont on past P tow frozen pool, P foll, M looks back to P,
2022-12-13	14:42:26	54	3		post-suckle2	01:00:00	0.25 PBL						rear flank									P foll M as she > tow frozen pool, M sn surface of frozen pool, P n her rear flank (M tail up) (snapshot)
2022-12-13	14:42:26	54	3		post-suckle2	01:30:00	<0.25 PBL						nuzz rear flank, n hfl									P cont to nuzz M's rear flank seeking nipp, M not presenting, P n her hfl, M > into frozen pool, breaking ice,
2022-12-13	14:42:26	54	3		post-suckle2	02:00:00	0.25 PBL						hfl									P orienting to her, n hfl, (can't see clearly)
2022-12-13	14:42:26	54	3		post-suckle2	02:30:00	0.25 PBL						hfl									P wrig just beh M, think n her hfl (can't see) then turns away, >
2022-12-13	14:42:26	54	3		post-suckle2	03:00:00	0.5 PBL															back to dry gully edge, M turns round to check P (snapshot),
2022-12-13	14:42:26	54	3		post-suckle2	03:30:00	1 ABL															M still in pool, watching P, P on edge of dry gully, looking into gully
2022-12-13	14:46:32	54	3		post-suckle3	00:30:00	~5+ ABL															M still in pool, P at least 5 ABL away, movign further away on grass on edge of dry gully (snapshot)
2022-12-13	14:46:32	54	3		post-suckle3	01:00:00	~10 ABL															P now even further away, moving quite rapidly across grass, voc, moves across on to frozen mud, n grass stalk,
2022-12-13	14:46:32	54	3		post-suckle3	01:13:00	~10 ABL															P cont to nose frozen grass stalk (snapshot)
2022-12-15	14:15:18	55	5	F	inter-suckle1	00:30:00	0						mid-V		shldr (pl bite)	x						P nuzz M's mid-V at start, M presenting, M scr P bkwrds, M shifts roundm scr P bkwrds, P reaches upx3 to ffl and om at M's V (tryign to suckle), M pl bites P's shldr,
2022-12-15	14:15:18	55	5	F	inter-suckle1	01:00:00	0									x						P waves ffl at M, M moves forward, scr P backwrds, P moves away from M,
2022-12-15	14:15:18	55	5	F	inter-suckle1	01:30:00	0.25 PBL					N(mouths)	mid-V									P nuzz M's chest, M sup (snapshot), N (mouths), both str up (snapshot), P rolls bkwrds, semisup,
2022-12-15	14:15:18	55	5	F	inter-suckle1	02:00:00	0.25 PBL									x						P sits upright and moves forward (so fat she can scarcely move), M reaches to her, scr bkwrds,
2022-12-15	14:15:18	55	5	F	inter-suckle1	02:34:00	0.25 PBL						chest									P n M's chest (snapshot), P rolls away, lies on side (snapshot)
2022-12-15	14:16:52	55	5	F	inter-suckle2	00:30:00	0						fflx2			x		x			Pmo	M lying sup, P orienting to M's chest, P n her ffl, (snapshot), M scr in air, P str up to her ffl, nffl, P mo, P moves arounf M's head, rolls bacwrds into M's head (snapshot)
2022-12-15	14:16:52	55	5	F	inter-suckle2	01:02:00	0													x		P leanign bkwrds against M.head, P rolls sup (snapshot), M lies sup, not facing P,
2022-12-15	14:20:52	55	5	F	post-suckle	00:30:00	0						thr			x						P at M's face, M src P bkwrds, P fl at her, P str up, n thr
2022-12-15	14:20:52	55	5	F	post-suckle	00:52:00	<0.25 PBL															P wrig on side, orienting to M
2022-12-15	14:26:58	56	3		post-mating	00:30:00	>10m															M has just left male after mating, now app P >10m away, P becomes alert and moves slightly, turning tow M
2022-12-15	14:26:58	56	3		post-mating	01:00:00	>10m			x												M has paused, orienting tow P, P starts to app M, voc,
2022-12-15	14:26:58	56	3		post-mating	01:30:00	~10m			x												M still paused, P voc and moves tow M, M > tow P, lks back at male, P cries, M now ~1PBL from P, P cries, > closer to M, crying
2022-12-15	14:26:58	56	3		post-mating	02:00:00	0			x		Nx3										N between M&P (snapshot), M lks up, P cries, P cont to cry, M lking around, lightly N, P n her muzz, M lks around, P cries, N lightly while P crying (snapshot), M moves slightly away, lking around
2022-12-15	14:26:58	56	3		post-mating	02:24:00	<0.25 PBL	x	x				son, shldr									P n M's son, cries, P n M's shldr, M has back to P (snapshot), M rolls over, presents, P immed n nipples, suckles,
2022-12-15	14:43:32	56	3		inter-suckle	00:30:00	0			x			back, chest									M has shifted forwards slightly, P n ner back, Male ~2.5 ABL ahead, orienting to them & M orienting to him, P cries, nuzz her chest, M prone, P cries urgently, M presents, P suckles immediately
2022-12-15	14:43:32	56	3		inter-suckle	00:45:00	0															Male not app, looking away, P still suckling
2022-12-15	14:49:10	56	3		post-suckle	00:30:00	0															P has detached, rump still in C w/M but facing away. Male still ~1ABL from them, but not interfering
2022-12-15	14:49:10	56	3		post-suckle	01:00:00	0															P not moved further, P moves slightly away as male moves tow them (snapshot)
2022-12-15	14:49:10	56	3		post-suckle	01:30:00	<0.25 PBL			x												P lking around, male & M not moved, P cries, male moves tow them, mo (snapshot), M moves away (tow mating gully), male orients after her, mo (snapshot)
2022-12-15	14:49:10	56	3		post-suckle	02:00:00	~3 ABL															M cont to move tow mating gully, male orienting after her, mo, adult (think m) voc softly, Male foll her a little way, mo, hissing, I think, M> gully water, M foll her (not into w), mo still
2022-12-15	14:49:10	56	3		post-suckle	02:52:00	~5 ABL															P orienting away from M & male, P appears undistressed.
2022-12-16	14:39:52-14:40:38	57	5	F	inter-suckle stills	143952	0						chest									Both in mud puddle, P n M's chest
2022-12-16	14:39:52-14:40:38	57	5	F	inter-suckle stills	144030	0															P str back, both in mud puddle
2022-12-16	14:39:52-14:40:38	57	5	F	inter-suckle stills	144034	0															as above, M turns to P
2022-12-16	14:39:52-14:40:38	57	5	F	inter-suckle stills	144038	0											x	x			M leans head over P's boh
2022-12-16	14:39:52-14:40:38	57	5	F	inter-suckle stills	144052	0															P orients away from M
2022-12-16	14:39:52-14:40:38	57	5	F	inter-suckle stills	144238	0		x													P orients to M's nipp
2022-12-16	14:39:52-14:40:38	57	5	F	inter-suckle stills	144604	0	x														P suckles
2022-12-16	14:39:52-14:40:38	57	5	F	inter-suckle stills	144622	0	x														P suckles (video)
2022-12-16	14:04:16	57	5	F	inter-suckle1	00:30:00	<0.25 PBL			x		N (mouths) prx2	ffl		son	x						P > closer to M, cries, M presents, M turns round to P, n her son (snapshot), gently scr bkwrds, P n her ffl, N (mouths) (snapshot), N (mouths) again,
2022-12-16	14:04:16	57	5	F	inter-suckle1	01:00:00	0			x		N (mouths) pr	chest, ffl (bites)		shldr	x						N (mouths) (P init), M str up, lks around, P cries, I think n her chest (can't see), M n shldr, M scr bkwrds lightly, P bites her ffl, M scr blwrds,
2022-12-16	14:04:16	57	5	F	inter-suckle1	01:17:00	<0.25 PBL	x	x													P> to M's rear, pauses, n nipples, suckles
2022-12-16	14:38:44	57	5	F	inter-suckle10	00:30:00	<0.25 PBL						hfl									P at M's hfl at start, M on grass, P still in mud, P climbs on to grass, n hfl (snapshot),
2022-12-16	14:38:44	57	5	F	inter-suckle10	01:00:00	<0.25 PBL															M moves forward, dips nose into mud beneath
2022-12-16	14:38:44	57	5	F	inter-suckle10	01:30:00	<0.25 PBL						hfl									P n hfl lightly, M slides tow mud, P foll her,
2022-12-16	14:38:44	57	5	F	inter-suckle10	02:00:00	<0.25 PBL						hfl									M slides further into mud, P foll at her rear, at her hfl
2022-12-16	14:38:44	57	5	F	inter-suckle10	02:30:00	<0.25 PBL															P slides after M, keeping close to her rear back,
2022-12-16	14:38:44	57	5	F	inter-suckle10	03:00:00	0								R			x		x		P in C with M's back as M almost in mud puddle, M turns sideways to P, P leans chin against M's toH (snapshot), M turns & n P's R (snapshot)
2022-12-16	14:38:44	57	5	F	inter-suckle10	03:13:00	0															M in mud puddle, P close beside her H-T
2022-12-16	14:07:12	57	5	F	inter-suckle2	00:30:00	<0.25 PBL			x			rear flank, ffl			x						P at M's hfl, M raises hfl and P > under hfl (snapshot), P n M's rear flank, M prone, P cries, P>M's ffl, n ffl (snapshot) as M scr bkwrds lightly
2022-12-16	14:07:12	57	5	F	inter-suckle2	01:00:00	<0.25 PBL			x		N	mid-flank		son							M turns round to P, lightly n son, N (snapshot), M lks around, P cries, P n mid-flank, pushing (snapshot),
2022-12-16	14:07:12	57	5	F	inter-suckle2	01:30:00	0									x		x		x		P leans right over M's rear V (snapshot), M scr P bkwrds, lightly, P > right round M's rear, under her hfl (snapshot)
2022-12-16	14:07:12	57	5	F	inter-suckle2	02:00:00	0						R, hfl					x				M rolls over, P still under her hfl (snapshot), P n her R (just above tail), hfl, M raises hfl (snapshot)
2022-12-16	14:07:12	57	5	F	inter-suckle2	02:28:00	0	x	x				back									P n M's back (M has back to P), M rolls over, presents, P n nipp, P suckles
2022-12-16	14:08:08	57	5	F	inter-suckle3	00:34:00	0	x	x							x						P's rear to M's chest at start, M scr P bkwrds, P > tow M's rear, pauses, n her nipp reg, suckles
2022-12-16	14:15:02	57	5	F	inter-suckle4	00:30:00	0															P still suckling at start, > from nipple to nipple, detaches
2022-12-16	14:15:02	57	5	F	inter-suckle4	01:00:00	<0.25 PBL															P just detached, > tow M's rear, pauses
2022-12-16	14:15:02	57	5	F	inter-suckle4	01:30:00	<0.25 PBL						hflx2			x		x				M still presenting, P moves slightly tow hfl/rear, P n hfl as M lifts hfl (snapshot), M leans hq against P (snapshot, P n hfl, > round M's rear, M again leans hfl/rear against P (snapshot), P wrig under her hfl, M rolls over so presenting to P's side, scr bkwrds in air,
2022-12-16	14:15:02	57	5	F	inter-suckle4	02:00:00	<0.25 PBL						ffl (as M scr)x2, axilla, mouth			x						P > tow H's head, N, M scr P, and P n her ffl, str up to her ffl (snapshot)m P n M's "under-arm", n ffl pr, n M's mouth (snapshot)
2022-12-16	14:15:02	57	5	F	inter-suckle4	02:30:00	<0.25 PBL															P > round M's head, M orienting tow it, P > slightly away from M (~1/2 PBL)
2022-12-16	14:15:02	57	5	F	inter-suckle4	03:00:00	0.5 PBL						backx2									sn grass, sneezes sev times, n M's back, shuffles tow her rear, n back
2022-12-16	14:15:02	57	5	F	inter-suckle4	03:30:00	<0.25 PBL															M shifts forwards, presents on other side, ?sneezes, P lies in // with her
2022-12-16	14:15:02	57	5	F	inter-suckle4	04:00:00	0.5 PBL		x						R	x						P turns to M, n nipples (snapshot), turns tow M's rear, M shifts posn, still presenting, M n P's R (snapshot), P moves away slightly, M scr it lightly bkwrds,
2022-12-16	14:15:02	57	5	F	inter-suckle4	04:30:00	0.25 PBL									x						P has rear facing M, M str up, yawns, scr P's rear, presents
2022-12-16	14:15:02	57	5	F	inter-suckle4	05:00:00	<0.25 PBL															P wrig, M scr own V, P orienting away from M
2022-12-16	14:15:02	57	5	F	inter-suckle4	05:30:00	<0.25 PBL								Rx2, hfl							P burping, M scr own V, M n P's R, hfl, R,
2022-12-16	14:15:02	57	5	F	inter-suckle4	06:00:00	<0.25 PBL			x												P cries, P's tail next to M, P moves round M's rear,
2022-12-16	14:15:02	57	5	F	inter-suckle4	06:30:00	<0.25 PBL			x					R, flank, R							P > tow M's hfl, M moves hfl away, M swings round and n P's R (snapshot), M lks up, P cries, M n P's mid-flank, R, P moves away from M
2022-12-16	14:15:02	57	5	F	inter-suckle4	06:46:00	0.5 PBL															P lying at M's rear, facing slightly away from M
2022-12-16	14:22:38	57	5	F	inter-suckle5	00:30:00	0.5 PBL						hflx2, rearV									Cont from above, P orienting tow M's hfl, > hfl and n hfl, n hfl - M lifts hfl (snapshot), P n rear V, M rolls away from P, P foll her rear, M keeps rolling!, M moves forward, P foll at her hfl
2022-12-16	14:22:38	57	5	F	inter-suckle5	01:00:00	0.25 PBL															M rolls over & presents, P moves forward, not tow M,
2022-12-16	14:22:38	57	5	F	inter-suckle5	01:30:00	1 PBL			x												hear adult F voc, M moves forward, lking up,.... P cries
2022-12-16	14:22:38	57	5	F	inter-suckle5	02:00:00	~3 ABL															M > over to stage 5 F P in frozen gully, voc and attacks it (non-injuriously), P escapes over grass on far side of gully,
2022-12-16	14:22:38	57	5	F	inter-suckle5	02:30:00	~2 ABL															M lks back at own P, M voc, rolls across gully back tow own P
2022-12-16	14:22:38	57	5	F	inter-suckle5	03:00:00	~2 ABL															M > male stage5 P also on far edge of fully and om growls at it (snapshot), om lu at this P, P takes off across grass, FP also moving across grass away from gully (both tow sea)
2022-12-16	14:22:38	57	5	F	inter-suckle5	03:30:00	2 ABL			x												M in gully orienting to P & P orienting to M from grass, M voc (at Ps), sniffs, own P cries, now at edge of gully
2022-12-16	14:22:38	57	5	F	inter-suckle5	04:00:00	2 ABL			x												P cries again at edge of gully, M rolls and rubs herself on gully ice, P voc and tries to move tow her,
2022-12-16	14:22:38	57	5	F	inter-suckle5	04:30:00	2 ABL															M rolls a little tow P, lks at P, P moves on to gully ice,
2022-12-16	14:22:38	57	5	F	inter-suckle5	05:00:00	2 ABL			x												P cries, still about 2 ABL from M
2022-12-16	14:22:38	57	5	F	inter-suckle5	05:30:00	2 ABL			x												P cries, starts to move across gully ice tow M, M watches, scr own V,
2022-12-16	14:22:38	57	5	F	inter-suckle5	06:00:00	2 ABL			x		N, N			son, shldr, flank							P expl ice surface, P cries, > tow M, M str tow P, N (snapshot), M n son (snapshot), P turns, N, M n shldr (snapshot),n flank beh ffl,
2022-12-16	14:22:38	57	5	F	inter-suckle5	06:30:00	<0.25 PBL			x					tail, rear flank							M lks around scr own V, P > round to M's other side, cries, M n its tail, rear flank, P > lies H-T with M, <0.25 PBL from her
2022-12-16	14:22:38	57	5	F	inter-suckle5	07:01:00	<0.25 PBL															P still lying head tow M's rear, <0.25 PBL from her
2022-12-16	14:29:06	57	5	F	inter-suckle6	00:30:00	<0.25 PBL		x				hflx2, chestx2, rearV					x (hfl)				P>M's hfl, nhfl (snapshot), M swings hfl over P & P n hfl, M lays hfl on P (snapshot), M rolls over & presents, P n nipp, n chest (snapshot), n chest, P n rearV
2022-12-16	14:29:06	57	5	F	inter-suckle6	01:00:00	<0.25 PBL					N (lightly)					x					P orienting to nipp, M puts ffl on P (snapshot), pats P (not scr), P >tow her rear and M rolls away, M rolls, swinging rounf, str tow P (snapshot), think touch noses lightly
2022-12-16	14:29:06	57	5	F	inter-suckle6	01:30:00	<0.25 PBL					N										M rolls tow P, N (snapshot),
2022-12-16	14:29:06	57	5	F	inter-suckle6	02:30:00	<0.25 PBL					N	son									P n M's son, N (snapshot), M rolls away, sn ice as she rolls, P > far edge of gully, expl,
2022-12-16	14:29:06	57	5	F	inter-suckle6	03:00:00	1.5 ABL															P climbs on to grass bank (where the LP was), M foll P
2022-12-16	14:29:06	57	5	F	inter-suckle6	03:30:00	1 ABL					N			son							M climbs on to grassy bank ~1ABL to right of P, looks at P (snapshot) both climb right on to grass, M str tow P, N, n P's son (cannot see detail)
2022-12-16	14:29:06	57	5	F	inter-suckle6	04:00:00	<0.25 PBL					Npr			son							M lks up then str to P, n son (snapshot), N..pr (snapshot), M lks away, P > her rear
2022-12-16	14:29:06	57	5	F	inter-suckle6	04:30:00	<0.25 PBL								rear flank							P > gully, ignoring M who is presenting, M n P's rearflank (snapshot)
2022-12-16	14:29:06	57	5	F	inter-suckle6	05:00:00	<0.25 PBL					N(mouths)										P orients to M's chest, M swings round, think N(Mouths)(snapshot), M rolls away, lks around, str tow P, lks into gully
2022-12-16	14:29:06	57	5	F	inter-suckle6	05:30:00	0.5 PBL			x		N	muzz									P cries (squawk!), P still in gully, M on grass leaning over to P (snapshot), N (snapshot), P n muzz,
2022-12-16	14:29:06	57	5	F	inter-suckle6	05:51:00	0.75 PBL															P > along gully edge, M lks up, M orients to P, P orients to gully edge
2022-12-16	14:30:52	57	5	F	inter-suckle7	00:30:00	0.5 PBL						hfl									M on grass, P half on edge of gully orienting to M, M rolls away, P climbs on to grass and foll her, P> M's rear, M moves forward, P foll, orienting to hfl (snapshot), P n hfl (snapshot)
2022-12-16	14:30:52	57	5	F	inter-suckle7	01:00:00	<0.25 PBL											x				M moves hfl away, P > along grass // to M, M leans over to P, rolls over to P so bodies in C (snapshot)
2022-12-16	14:30:52	57	5	F	inter-suckle7	01:17:00	0											x				M lying in C with P, orienting to P, M sits up, P moves away tow edge of grass/w
2022-12-16	14:32:50	57	5	F	inter-suckle8	00:30:00	1.25 ABL															At start P has left grass and is moving along wet mud gully, expl mud surface with nose,
2022-12-16	14:32:50	57	5	F	inter-suckle8	01:00:00	~5 ABL															P expl mud puddle, orienting away from M, dipping nose into water, M starts to move after her
2022-12-16	14:32:50	57	5	F	inter-suckle8	01:21:00	~6 ABL															P still expl mud puddle, M watching
2022-12-16	14:35:14	57	5	F	inter-suckle9	00:30:00	~6 ABL															P in mud puddle (snapshot), M watching, P climbs out of puddle tow M, M > tow P
2022-12-16	14:35:14	57	5	F	inter-suckle9	01:00:00	1 ABL			x		Nx3										M>P, N (beh grass clump), N (snapshot), M lks up, N, P cries, M lks up, P cries
2022-12-16	14:35:14	57	5	F	inter-suckle9	01:30:00	<0.25 PBL)			x		Nx4										N, P lks up, cries, N, cries, cries, N...N
2022-12-16	14:35:14	57	5	F	inter-suckle9	02:00:00	<0.25 PBL			x			toH									both lk up, orienting nose-nose, P n top of H, P's face beside M's, chin against M (snapshot), cries, P > under M's chin, M rolls away,
2022-12-16	14:35:14	57	5	F	inter-suckle9	02:10:00	<0.25 PBL						hfl									M orienting out of mud, P at her rear, P n hfl (beh grass clump)
2022-12-16	14:48:14	57	5	F	post-suckle1	00:30:00	0											x		x		At start- still in mud puddle - P has head over M's rump (snapshot), M leans head back,
2022-12-16	14:48:14	57	5	F	post-suckle1	01:00:00	0						hfl, hfl (nibb), hfl, R							x		P still leaning head over M's rump (snapshot), P auto-scr, then > round to M's hfl & n hfl (snapshot), nibb hfl (snapshot), nhfl & R
2022-12-16	14:48:14	57	5	F	post-suckle1	01:30:00	0								R						P mo	M rolls over, leans hfl & ffl over P (snapshot), P has mo, M lks around, then n P's R (snapshot), hfl over P's head,
2022-12-16	14:48:14	57	5	F	post-suckle1	02:00:00	0						hflx3		back		hfl					P n hfl, n hfl, n hfl, P > slightly away out of mud puddle, M n back,
2022-12-16	14:48:14	57	5	F	post-suckle1	02:30:00	0								flank							M n flank as P ho of puddle, M lks around, ho slightly from puddle,
2022-12-16	14:48:14	57	5	F	post-suckle1	03:00:00	0.5 PBL						rearV		son-pr							P turns to M, n her rearV, M turns round an n P's son pr (snapshot),
2022-12-16	14:48:14	57	5	F	post-suckle1	03:30:00	<0.25 PBL						rear flank, rear V, R									P n rear flank, M rolls over, P n rear V, M rolls over, P n R,
2022-12-16	14:48:14	57	5	F	post-suckle1	03:52:00	<0.25 PBL						rearV									P n rearV (seeking nipp?) M lies prone,
2022-12-16	14:29:06	57	5	F	inter-suckle6	02:00:00	0.5 PBL											x	x, x			M rolls away over ice, P foll her rear, M leans head over P's back (snapshot), P > out from under her, M rolls after P and leans head against P (snapshot), pushes head under P's chin, rolls slightly away
2022-12-16	14:52:26	57	5	F	post-suckle2	00:30:00	0			x					son				x		Pmo	M head over P's boh (snapshot), P str up, mo (snapshot), M lies down, lightly n P's son, lightly n son, N, Pmo (snapshot)-pr, P guttural voc,
2022-12-16	14:52:26	57	5	F	post-suckle2	01:00:00	0.25 PBL					N			son, soface, son, son							M lks up & around, M n son (snapshot), N, M n soface, M n son, son (other side of P),
2022-12-16	14:52:26	57	5	F	post-suckle2	01:30:00	<0.25 PBL					Npr	son								Pmo	P str up, N, Pmo (snapshot)-pr, P n M's son
2022-12-16	14:52:26	57	5	F	post-suckle2	02:00:00	0.25 PBL					N										(NB both still in puddle), M lies down, lks around, P N her, both look around
2022-12-16	14:52:26	57	5	F	post-suckle2	02:11:00	0.75 PBL															M lks around
2022-12-16	14:55:12	57	5	F	post-suckle3	00:30:00	<0.25 PBL					N	soface, muzz		son							M n P's son (snapshot), lightly N, M lks around, ho further from puddle, P n her soface, muzz (snapshot), N
2022-12-16	14:55:12	57	5	F	post-suckle3	01:00:00	0			x (snorting)			sofacex2		rearV			x	x		Pmo	P n M's so face, M shifts forward, P n her soface, str up to M with snorting voc, mo, M leans head over P's V (snapshot), P pats M, M puts ffl on P, leaning on P (snapshot), P str back to M, mo, M leans over P (snapshot), P semisup, M n rearV,
2022-12-16	14:55:12	57	5	F	post-suckle3	01:30:00	0								rearV			x	x		Pmo	P waves ffl at M, M leans head over P's flank/rump, shifts posn, still on P, P sup, mo (snapshot), flaps fl at M, str up (pl biting air in front of M), M leans head over P's rearV (P semisup), M leaning against her rearV, think n rearV (can't see)
2022-12-16	14:55:12	57	5	F	post-suckle3	02:00:00	0					N					x	x				M puts ffl on P, leans against P (snapshot), N (can't see)
2022-12-16	14:55:12	57	5	F	post-suckle3	02:30:00	0											x	x			M leans head over P's mid-V (snapshot), moves head and lies beside P, in C, P flapping ffl at M's face
2022-12-16	14:55:12	57	5	F	post-suckle3	03:00:00	0										x	x	x		Mmo, Pmo	P flaps ffl at M, M mo at P, M puts ffl on P, P mo (snapshot), M puts both ffl on P and leans right on top of P (snapshot), leans head over P (snapshot), P sup, flapping ffl at M, mo, ...M still leaning on P, both have mpo, P flapping ffl at M,
2022-12-16	14:55:12	57	5	F	post-suckle3	03:30:00	0										x	x	x			M still on top of P, P sup under her "struggling" (snapshot), M sits up, puts both ffl on P leaning against her (snapshot), M lies down beside P, ffl over P,
2022-12-16	14:55:12	57	5	F	post-suckle3	04:00:00	0					N, N					x	x				lie tog, M's ffl over P, N (can't see clearly), M scr P's V, P sits up & N M, M keeps ffl over P as P sup & "struggles",
2022-12-16	14:55:12	57	5	F	post-suckle3	04:30:00	0										x	x				M&P still in close C, M's ffl over P, P sup and "struggling", M pats and scr P (not bkwrds, think just "petting" P,
2022-12-16	14:55:12	57	5	F	post-suckle3	05:00:00	0											x	x		Pmo	M&P now V-V, H-H. M "petting" P with ffl, P mo, P rolls prone, M mo head over P's shldr/boh (snapshot), P "struggles" & moves under M's chest (snapshot), M str head back, mouth slightly open (snapshot)
2022-12-16	14:55:12	57	5	F	post-suckle3	05:30:00	0								rear flank							P struggles from under M, M n rear flank (snapshot), P ho completely from puddle (snapshot)
2022-12-16	14:55:12	57	5	F	post-suckle3	05:56:00	0.25 PBL															M still in puddle, watches P from behind (snapshot), M foll P across grass back tow frozen gully
2022-12-16	15:01:14	57	5	F	post-suckle4	00:30:00	0					N										M&P on grass at edge of frozen gully, M N P, M > on to gully ice,
2022-12-16	15:01:14	57	5	F	post-suckle4	01:00:00	0						R/flank, boh		son		x	x	x			P n her R/flank, M> along gully passign in front of P, P n her boh, in C, M rolls sup in front of P (snapshot), lays ffl bkwrds on P, P starts to foll M on to gully, M swings round & n P's son (snapshot), P > on to gully, M leans head over P (snapshot),
2022-12-16	15:01:14	57	5	F	post-suckle4	01:30:00	<0.25 PBL			x (snort)												P moves forward, little snort voc,
2022-12-16	15:01:14	57	5	F	post-suckle4	02:00:00	<0.25 PBL				x (snort/sniff)		hfl									P moves forward, n M's hfl, M moves hfl, rolls bkwrds, M snorts/sniffs(?), rolls tow P
2022-12-16	15:01:14	57	5	F	post-suckle4	02:30:00	0.5 PBL						son, ffl		hfl			x	x			M rolls so they are in complete H-T contact (snapshot), M puts ffl and head over P's rear (snapshot), P extricates self & moves forward, M n her ffl (snapshot), M > alongside P, P n her son, n ffl, M swings head round to P (in C)
2022-12-16	15:01:14	57	5	F	post-suckle4	03:00:00	0			x (snort)			soface					x		x		M lying flat prone (snapshot) in C with P, P leans chest & chin against M, little snort voc as M leans back to P, P n M's soface, snort voc, lies beside M, wrig
2022-12-16	15:01:14	57	5	F	post-suckle4	03:30:00	0						ffl (nibb)		son		x	x				M n P's son as she wrig, M rolls sup (snapshot), lies on side, V to P, both touch ffl (snapshot), P flaps ffl at M, M pats P, who nibb her ffl,
2022-12-16	15:01:14	57	5	F	post-suckle4	03:41:00	0															cont V-V with mutual ffl waving contact
2022-12-16	still series	57	5	F	post-suckle5	15:05:04	0											x				cont V-V with mutual ffl waving contact
2022-12-16	still series	57	5	F	post-suckle5	15:05:14	0						ffl (nibb)					x				cont V-V, P nibb M's ffl
2022-12-16	still series	57	5	F	post-suckle5	15:05:36	0											x			Pmo	M waves ffl, P sup, mo, still in C
2022-12-16	still series	57	5	F	post-suckle5	15:05:40	0										x	x				M sits up, ffl on sup P
2022-12-16	still series	57	5	F	post-suckle5	15:05:44	0										x	x			Pmo	M sits up, ffl over P
2022-12-16	still series	57	5	F	post-suckle5	15:05:48	0											x	x			M leans head over P's V
2022-12-16	still series	57	5	F	post-suckle5	15:05:56	0											x	x			M leans head & shldr against P's V
2022-12-16	still series	57	5	F	post-suckle5	15:06:04	0								hfl						Pmo	M n hfl, P mo
2022-12-16	still series	57	5	F	post-suckle5	15:06:14	<0.25 PBL														Pmo	almost nose-nose, P sup, mo
2022-12-16	still series	57	5	F	post-suckle5	15:06:18	<0.25 PBL														Pmo	M lies on side, P at rt angles, noses close, P sup & mo
2022-12-16	still series	57	5	F	post-suckle5	15:06:22	<0.25 PBL												x			M leans chin on P's mid-V
2022-12-16	still series	57	5	F	post-suckle5	15:06:26	0											x		x		P lies on side, chin & V against M
2022-12-16	still series	57	5	F	post-suckle5	15:06:38	0															facing V-V, H-T, M waving ffl
2022-12-16	still series	57	5	F	post-suckle5	15:06:50	0										x	x			Pmo	M sits up, places ffl over P, Pmo, M gazes at it
2022-12-16	still series	57	5	F	post-suckle5	15:06:54	0										x	x	x		Pmo	M leans head & ffl over P's V, P sup, mo
2022-12-16	still series	57	5	F	post-suckle5	15:06:58	0										x	x			Mmo, Pmo-think	M leaning chest and both ffl on P, P sup
2022-12-16	still series	57	5	F	post-suckle5	15:07:06	0											x			Mmo	Now in C, H-T, M n hfl, P sup, Mmo
2022-12-16	still series	57	5	F	post-suckle5	15:07:12	0											x				P leans V against M's flank
2022-12-16	still series	57	5	F	post-suckle5	15:07:26	0											x			Pmo	Pmo, sup in C with M's flank, H-T
2022-12-16	15:07:36	57	5	F	post-suckle6	00:30:00	0						chin		R, R		x, P	x	x		Mmo, Pmo	P's hfl in C w/M' chest, M has ffl over P's hq (snapshot), M rolls away and then n P's R. leaning head against P (snapshot), M leans head over P's boh/shldr, mo, P puts ffl on M's head (snapshot), M rolls sup, P n her chin & puts ffl on M's chest, both sit up, both mo (snapshot), M leans chin over P's rear (snapshot), M slides head back so chin over P's hfl (snapshot), puts ffl on P & n P's R (sn…
2022-12-16	15:07:36	57	5	F	post-suckle6	01:01:00	0			x (little snorting)					R		x				Pmo	M lightly scr P's R, P wrig, mo, snorting voc, P moves forward, M n R, M shifts forward beside P,
2022-12-16	15:09:10	57	5	F	post-suckle7	00:30:00	0															M has ffl on P, her chest in C with P's side (snapshot), M scr , P n her axilla (snapshot), P mo pl bites tow M's ffl, M lays ffl over P (snapshot), M leans head over P's shldr, also ffl (snapshot), shorting voc from M, P str head back (snapshot), P wrig out from under M, two snorting vocs
2022-12-16	15:09:10	57	5	F	post-suckle7	01:00:00	0															P > slightly away, M looks after her, opens mouth and closes again, M rolls back to P, P flippers and snorts, slaps own chest, snorting, M moves away slightly
2022-12-16	15:09:10	57	5	F	post-suckle7	01:30:00	0.25 PBL															P snorts at M , M mo at P, swinging round to it, both have mo (snapshot), P snorts, and M rolls away (snapshot), M rolls back to P,
2022-12-16	15:09:10	57	5	F	post-suckle7	02:00:00	<0.25 PBL															P snorts, P n M's ffl, P nibb M's ffl (snapshot), M rolls under P, P mo (snapshot), M rolls against P, body contact (snapshot), mutual ffl touch, P snorts (snapshot), P flippers & snorts, M leans chest and both ffl over P, P now sup (snapshot), M n hfl, P sup and snorting (snapshot),
2022-12-16	15:09:10	57	5	F	post-suckle7	02:30:00	0															M leans head over P's rear, P sup and snorting (snapshot), P rolls over, flippers M's side, P rights self and ho from gully on to grass, M has mo foll its hfl (snapshot), M bites P's hfl (snapshot), P ho on to grass completely, M left looking at it
2022-12-16	15:09:10	57	5	F	post-suckle7	03:00:00	~1PBL															DISTURBANCE at fence - video stops
2022-12-17	14:21:32	58	3	M	intersuckle	00:30:00	<0.25 PBL					N										M semisup at start, P orienting to her, M sits up, lks at P, N P (snapshot), M lks up at adult voc,
2022-12-17	14:21:32	58	3	M	intersuckle	01:00:00	<0.25 PBL					N	chest, soface			x						P lks at her, M lies down scr P bkwrds, M lks up (snapshot for photoID R side), P n M's chest, M lks around at noises (human and adult voc), P pats M and n her son, M N P, P n her soface (snapshot)
2022-12-17	14:21:32	58	3	M	intersuckle	01:30:00	<0.25 PBL			x			son, shldr, son, muzz				x					P n son, shldr, son (snapshot), P cries, M lks away, M puts ffl on P, P cries, P n muzz (snapshot), P cries, M rolls backwards into P (in C), shifts,
2022-12-17	14:21:32	58	3	M	intersuckle	02:00:00	0					N (mouths), N	muzz, soface, muzz				P					P pats her, n muzz (snapshot), M turns back to P, P pats her (children noisy), M lks at P, P n soface, M rolls sup, in C, P n muzz (snapshot), N (mouths - can't see clearly), N (snapshot)
2022-12-17	14:21:32	58	3	M	intersuckle	02:30:00	0					N (mouths)			R		x					N (mouths), M lays ffl on P (snapshot), both have ffl on each other and N (mouths), P moves forward, M n R, P > round front of M
2022-12-17	14:21:32	58	3	M	intersuckle	03:00:00	<0.25 PBL						son/shldr									M turns away & n ice on grass, P >her, n her son/shldr (can't see), M rolls over, presenting
2022-12-17	14:21:32	58	3	M	intersuckle	03:30:00	<0.25 PBL					Nx3 (jerkily, M repelling P), Nx2				x						M rolls sup (snapshot for photoID), P> M, N her & M responds jerkily, M jerks N again, M N, pushign P's nose away (snapshot), M scr P gently, P cautiously N (snapshot), str up to M, N,
2022-12-17	14:21:32	58	3	M	intersuckle	04:00:00	<0.25 PBL						son									M half sits up, P n son (snapshot), M wrig around, changing posn, lies with back to P
2022-12-17	14:21:32	58	3	M	intersuckle	04:30:00	0.25 PBL															M lks around, moves away from P across grass, P foll (snapshot),
2022-12-17	14:21:32	58	3	M	intersuckle	05:00:00	<0.25 PBL						hflx3									P n hfl (snapshot), n hfl, P n hfl, M moves hfl out of way, M rolls over, presenting
2022-12-17	14:21:32	58	3	M	intersuckle	05:30:00	0.25 PBL		x				hfl									P> tow nipp, n nipp, > tow hfl, n hfl, M shifts forwards, sitting prone,
2022-12-17	14:21:32	58	3	M	intersuckle	06:00:00	<0.25 PBL															P > tow her nipp reg, M > round to P's rear (snapshot)
2022-12-17	14:21:32	58	3	M	intersuckle	06:30:00	0.25 PBL		x													P wrig a little, M rolls away from P, M rolls back tow P., presents and P > nipples
2022-12-17	14:21:32	58	3	M	intersuckle	07:01:00	0.75 PBL	x														P suckles
2022-12-17	14:31:58	58	3	M	post-suckle1	00:30:00	<0.25 PBL		x				chest, ffl (bites), rearV			x						P n M's chest, M bats P bkwrds, P bites at her ffl, then n nipp, P n rearV,
2022-12-17	14:31:58	58	3	M	post-suckle1	01:00:00	<0.25 PBL		x				chest, rearV			x						P n chest & M bats it bkwrds, P n nipp, > M's chest, M scr P bkwrds, P orients to rearV, lightly n rearV
2022-12-17	14:31:58	58	3	M	post-suckle1	01:30:00	<0.25 PBL		x				sochest(bites)x3, rearV, axilla, axilla (bites)			x						P n nipp, M scr P bkwrds....P bites at M's sochest, n nipp, bites at M's sochest, M scr P bk, P n rearV, axilla, bites M's sochest, n/bites axilla (snapshot)
2022-12-17	14:31:58	58	3	M	post-suckle1	02:00:00	0						axilla(bites), rearV, azilla, chest, mid-flank, mid-flank(bites)			x	x	x		x		P bites at M's axilla, leaning against M (snapshot), P n rearV, n axilla, chest (snapshot), mid-flank (snapshot), M scr P bkwrds, P bites her mid-flank! (snapshot), bites her chest, M puts ffl on P (snapshot), P scr her, M rolls away,
2022-12-17	14:31:58	58	3	M	post-suckle1	02:30:00	<0.25 PBL					N (lightly)			chest						Pmo	M rolls bckwrds against P (snapshot), P semisup, mo (snapshot), mo again (snapshot), M changes posn, n P's chest, P semisup mo, M lks at P (snapshot), lightly N (snapshot),
2022-12-17	14:31:58	58	3	M	post-suckle1	03:00:00	0														Pmo	M lies down, P sup, mo (snapshot),
2022-12-17	14:31:58	58	3	M	post-suckle1	03:30:00	<0.25 PBL						chest, ffl, axilla,			x	x, P	x			Pmo	P n chest (snapshot), sit up, n ffl, n ffl/axilla, M rolls sup, P > tow her rear, lies in C, mo, M puts ffl on P (snapshot), P puts ffl on M - in C (snapshot), both scr each other,
2022-12-17	14:31:58	58	3	M	post-suckle1	04:00:00	0						chest/midV (bites), mid-V			x					Pmo	cont scr each other! M rolls and shifts slightly away, P sup, mo (snapshot), P pl bit M's chest/mid-V (snapshot), nuz M's mid-V,
2022-12-17	14:31:58	58	3	M	post-suckle1	04:30:00	<0.25 PBL						mid-V, chest, mid-V			x					Pmo	M presenting, scr P bkwrds, P n mid-V, P mo, M rolls slightly away, M rolls away, P foll, P n M's chest, P n mid-V (snapshot),
2022-12-17	14:31:58	58	3	M	post-suckle1	05:00:00	<0.25 PBL						ffl, axilla, ffl(bites)	x		x		x		x	Pmo	P n ffl, axilla, ffl, mid-V, M scr P bkward, P bites ffl, P mo tow M's thr, M scr bkwrds, P leans head against M's mid-V, P leans chest, chin against M's mid-V (snapshot)
2022-12-17	14:31:58	58	3	M	post-suckle1	05:30:00	0						V					x		x		P leaning head against/over M's flank, chin against M's V, n V (just above nipp), M presenting, P leans head against her V,
2022-12-17	14:31:58	58	3	M	post-suckle1	06:00:00	0											x		x		M shifts so P's chin at her nipp (snapshot), M keeps shifting to place her nipp at P's mouth, P not responding, keeping chin in C, P rolls over tow her ffl, M rolls over
2022-12-17	14:31:58	58	3	M	post-suckle1	06:30:00	0						ffl			x		x		x	Pmo	P's head still leaning against M's flank, P mo tow M's flank (snapshot), P rolls over, app M's ffl, n ffl, M rolls over, scr P bkwrds,
2022-12-17	14:31:58	58	3	M	post-suckle1	07:00:00	<0.25 PBL						chest	x		x					Pmo	slightly apart, P orienting tow M's head, in //, P leaps tow M, mo, lie facing each other, both wave ffls, ..P n chest, M src P bkwrds,
2022-12-17	14:31:58	58	3	M	post-suckle1	07:30:00	0						chest, V	x		x					Pmo	P's nose still at M's chest, M scr bkwrds, P n V, P moves away slightly as M cont to scr bkwrds, P leaps, mo at M's ffl (snapshot)
2022-12-17	14:31:58	58	3	M	post-suckle1	08:03:00	<0.25 PBL						fflx2 (bites), chest, ffl, chest			x						P plbites M's fflx2, think P is male (snapshots - 7:49-50), M cont to scr P, P n chest, n ffl, chest
2022-12-17	14:40:12	58	3	M	post-suckle2	14:40:12	0											x		x		P leaning head & chest against M's back/side
2022-12-17	14:40:12	58	3	M	post-suckle2	14:40:16	0						axilla			x		x		x		M scr P bkwrds, P nose to M's axilla, leaning shldr & chest against her
2022-12-17	14:40:12	58	3	M	post-suckle2	14:40:20	0											x		x		P leaning head and chest against M's shldr
2022-12-17	14:40:12	58	3	M	post-suckle2	14:40:24	0											x		x		P leaning head, chest, shldr against M's shldr
2022-12-17	14:40:12	58	3	M	post-suckle2	14:40:28	0						flank					x		x		P leaning chin & chest against M's flank (nosing contact by default)
2022-12-17	14:40:12	58	3	M	post-suckle2	14:40:46	0									x		x		x		P has ffl on M, think M scr P bkwrds, P has chin & chest against M's V
2022-12-17	14:40:12	58	3	M	post-suckle2	14:41:28	1 PBL															M and P both lying down, heads down
2022-12-17	14:40:12	58	3	M	post-suckle2	14:41:40	<0.25 PBL															P app M, orienting tow her chest
2022-12-17	14:40:12	58	3	M	post-suckle2	14:43:30	<0.25 PBL															P orienting to M's face, M scr bkwrds
2022-12-17	14:40:12	58	3	M	post-suckle2	14:43:34	0										x	x		x		P leaning head and chest against M's soneck, M has ffl round P's son
2022-12-17	14:40:12	58	3	M	post-suckle2	14:43:50	0						flank (by default)				x	x		x		M has ffl over P, P leaning head & chest against M's side
2022-12-17	14:40:12	58	3	M	post-suckle2	14:43:56	0										x	x		x		P still leaning head against M, M still has ffl over P
2022-12-17	14:40:12	58	3	M	post-suckle2	14:43:57	0						flank (by default)				x	x		x		P lying down, M pressing it down w ffl, think P has mo, nose against M's side
2022-12-17	14:40:12	58	3	M	post-suckle2	14:44:14	0										x	x		x		P still has chest against M, M has ffl over P, in close contact
2022-12-17	14:40:12	58	3	M	post-suckle2	14:44:18	0						flank (by default)				x	x		x		P has chest and head against M's chest, M holding him down with ffl
2022-12-17	14:40:12	58	3	M	post-suckle2	14:44:22	0										x, P	x		x		P has chest and thr against M, both now have ffl over each other
2022-12-17	14:40:12	58	3	M	post-suckle2	14:44:28	0						rearV (by default)				x, P	x				Now oriented H-T, both still have ffl over each other
2022-12-17	14:40:12	58	3	M	post-suckle2	14:44:50	0										x				Pmo	M has ffl over P, P lying prone beside M, mo
2022-12-17	14:40:12	58	3	M	post-suckle2	14:46:08	0										x				Pmo	Still lying H-T, M's ffl over P's back, P mo
2022-12-17	14:40:12	58	3	M	post-suckle2	14:46:38	0						chest									think P mo, biting M's chest
2022-12-17	14:40:12	58	3	M	post-suckle2	14:47:04	0											x		x		P leans head and chest against M's flank/chest
2022-12-17	14:40:12	58	3	M	post-suckle2	14:47:12	0											x		x		P head and chest against M cont
2022-12-17	14:40:12	58	3	M	post-suckle2	14:47:16	0						ffl					x		x		P reaches up to n (?bite) M's ffl
2022-12-17	14:40:12	58	3	M	post-suckle2	14:47:20	0						flank									P n M's mid-flank
2022-12-17	14:40:12	58	3	M	post-suckle2	14:51:20	2 ABL															both resting on grass, P near fence, M orienting into gully
2022-12-17	15:00:58	59	4	?F	inter-suckle1	00:30:00	0		x													P orienting to nipp at start, moves away slightly, M still presenting, P hiccuping, P lies // to M, n her chest,
2022-12-17	15:00:58	59	4	?F	inter-suckle1	01:00:00	0					N	thrx2, chin, soface,				x		x			P lies beside M, H by her chest, P lking around, P shifts forward, n M's thr, n M's thr (snapshot), n M's chin (snapshot), M sits up, M leans head over P's son (snapshot), puts ffl on P (snapshot), P moves away slightly, P turns back n M's soface, P n M's nose (N) M (snapshot)
2022-12-17	15:00:58	59	4	?F	inter-suckle1	01:30:00	<0.25 PBL						chest, chin (nuzz), thr (nuzz)						x			P n M's chest, M lyign down, still presenting, P nuzz into M's chin (snapshot), keeps n/nuzz M's chin, n thr (snapshot), cont nuzz M's thr as if seeking nipp, M sits up briefly head over P's boh,
2022-12-17	15:00:58	59	4	?F	inter-suckle1	02:00:00	0						muzz, thr						x			M head over P's boh (snapshot), P pushes under her chin (snapshot), P n muzz, P nuzz thr, (snapshot), M turns right round, presenting with rearV close to P
2022-12-17	15:00:58	59	4	?F	inter-suckle1	02:07:00	0	x														P suckles
2022-12-17	15:13:44	59	4	?F	inter-suckle2	00:30:00	0	x					hfl									P suckling at start, P detach, P moves around M's hq, leans back n M's hfl,
2022-12-17	15:13:44	59	4	?F	inter-suckle2	01:00:00	<0.25 PBL						hflx3, rearV									n hfl as M moves forward slightly, P n hfl - M moves hfl out of way, P n hfl & rearV (snapshot), P lks around, P moves past M's rear
2022-12-17	15:13:44	59	4	?F	inter-suckle2	01:30:00	<0.25 PBL						hflx2									P>two M's rear, n hfl, > right round past M's hq, lightly n hfl
2022-12-17	15:13:44	59	4	?F	inter-suckle2	02:00:00	0.25 PBL						hfl(nuzz), rearR, hfl, hfl									P n hfl more intensely (snapshot), n M's rearR, n hfl, P lies down, n hfl (snapshot), M moves hfl out of way, lies semisup,
2022-12-17	15:13:44	59	4	?F	inter-suckle2	02:30:00	<0.25 PBL						hflx2, rearV							x		P leans chin over M's hfl (snapshot), n hfl, n hfl/rearV (snapshot),
2022-12-17	15:13:44	59	4	?F	inter-suckle2	02:44:00	<0.25 PBL	x	x													n nipp (snapshot-closeup) - camera zoom issue
2022-12-02	14:20:04	19 (Rn-"Ropeneck")	2	F	suckle	00:26:00																P suckling at start, M leaning against fence
2022-12-02	14:26:24	19 (Rn)	2	F	post-suckle1	00:30:00	1.75 PBL					N			mouth							M lying on side, P now app her, M leans tow P, N (snapshot), P raises head, M n P's mouth (snapshot),
2022-12-02	14:26:24	19 (Rn)	2	F	post-suckle1	01:00:00	0.25 PBL								so mouth	x						M n somouth, M rolls backwards against fence, lks around (adult voc), P> M, M scr her neck (snapshot) bkwrds tow nipp, P turns away, M rolls on side )(presenting)
2022-12-02	14:26:24	19 (Rn)	2	F	post-suckle1	01:30:00	0.5 PBL				growls											M looks up (adult voc) M "growls" as she lies down again,
2022-12-02	14:26:24	19 (Rn)	2	F	post-suckle1	02:00:00	0.5 PBL				growls				son							adult voc in distance, M growls softly w/out raising head, M leans over to P, n son lightly (human voices softly) M raises head & lies down again
2022-12-02	14:26:24	19 (Rn)	2	F	post-suckle1	02:17:00	0.25 PBL															P orienting to M, M lying on side facing P,
2022-12-02	14:27:52	19 (Rn)	2	F	post-suckle2	00:33:00	0.5 PBL															M lying down, eyes closed, still presenting, P looking around, looks at M but not moving
2022-12-02	14:28:54	19 (Rn)	2	F	post-suckle3	00:14:00	0.5 PBL															M resting, still on side against fence, P looking around
2022-12-02	14:30:14	19 (Rn)	2	F	post-suckle4	00:30:00	0.5 PBL															M has just leaned over to P (nosing int missed?), lies back against fence again, eyes closed, P still alert
2022-12-02	14:30:14	19 (Rn)	2	F	post-suckle4	01:00:00	0.25 PBL				growls											P still alert, orienting to M, M head up and looking around, growls softly and lies back down, P alert but not moving
2022-12-02	14:30:14	19 (Rn)	2	F	post-suckle4	01:06:00	0.25 PBL															M still resting, P still alert, but somnolent...
2022-12-02	14:31:38	19 (Rn)	2	F	post-suckle5	00:22:00	0.25 PBL															M still resting, P still alert, but somnolent...
2022-12-02	14:31:38	19 (Rn)	2	F	post-suckle6	00:30:00	0.25 PBL				growls		so muzz, throat		boh - omlu (x2), son, flank						Mmo(-lu-x2); P mo	M shifting slighly, leans over, omlu gently at P's son (snapshot of contact),P head up, om lu again, causing P to n her so muzz (snapshot), P also has mouth slightly open (mo), heads tog and mouths tog (snapshot), M n son, M looks around, P shifts slightly away from M, facing away, M lies down, n P's flank just beh ffl (snapshot), P & M look up, M lies down, growling softly, P leans over no light…
2022-12-02	14:31:38	19 (Rn)	2	F	post-suckle6	01:00:00	<0.25 PBL				growls											M lying down and resting, P semi-alert, M leans tow P, distant adult voc, M growls a little louder and lies down again
2022-12-02	14:31:38	19 (Rn)	2	F	post-suckle6	01:30:00	0.25 PBL								son - omlu	x						M sits up as distant adult voc, lu at P's son (snapshot, and 2nd snapshot of lu just before), M lies back down again, (my phone ringing!), P moving slightly, M scr shldr, P cont to shuffle along through grass, orienting away from M, M watching P
2022-12-02	14:31:38	19 (Rn)	2	F	post-suckle6	02:02:00	0.25 PBL															P shuffles through grass orienting and moving away from M, M watching
2022-12-02	14:38:00	19 (Rn)	2	F	post-suckle7	00:30:00	0.25 PBL															M resting, no longer presenting, P now orienting to M, alert, P nuzz grass, sniffs air, lies on side (seems content-snapshot)
2022-12-02	14:38:00	19 (Rn)	2	F	post-suckle7	00:56:00	0.25 PBL						flank									P wrig, semi-sup (snapshot), sits up orientign to M, moves tow M, n flank (I think-snapshot),
2022-12-02		19(Rn)	2	F	pre-suckle	00:30:00	0.5 PBL			x		N										M is in gully orienting to P, P on grass, orienting to M, P voc, M stirs, str tow P, M ho tow P, M N P (snapshot), looks around			,
2022-12-02		19(Rn)	2	F	pre-suckle	01:00:00	0.25 PBL			x					hfl	x						P voc, moves along grass, voc, M lks at P, M lies on side in gully water (noisy talking beside me), M ho tow P, n her hfl (snapshot), M scr P to suckle
2022-12-02		19(Rn)	2	F	pre-suckle	01:30:00	0.5 PBL								Rx2	x						M scr P so strongly that P rolls backwards (snapshot), scr P strongly, P ho away from her on to grass, turns to look at M, M still scr air! M n R, n R again
2022-12-02		19(Rn)	2	F	pre-suckle	02:00:00	0.25 PBL					Npr, Npr										M str up, lks around, Npr (snapshot), Npr again (snapshot),
2022-12-02		19(Rn)	2	F	pre-suckle	02:30:00	0					N	so face		flank, son-pr							M rolls sup in gully, P orienting to her (snapshot), M prone again, M n P's flank, P n her soface (snapshot), M n sonpr (snapshot), N (brushing lightly),
2022-12-02		19(Rn)	2	F	pre-suckle	03:00:00	0.25 PBL		x													M ho on to grass behind P, P foll her, M presents (her head up against fence - snapshot), P n nipp,
2022-12-02		19(Rn)	2	F	pre-suckle	03:13:00	0	x	x													P n nipp and suckles
NB timing of p-suck 5&6 odd						03:01:00	0.5 PBL															~half PBL apart at end

## Sheet: 2023-MP
Date	time start	MP#	P stage	P sex	Type	Time	dist apart	P suckle	n nipple	P voc	M voc	N	PnM	P pl mov	MnP	M scr P tow nipp	M ffl contact	Close Body Contact	M head over P	P head over/against M	P/M mo	M sup	P sup	Notes
2023-11-03	11:53:00	60	1-nb		pre-suckle1	still	~4ABL																	P born ~10:30-10:45; P asleep in grass
2023-11-03	12:08:42	60	1-nb		pre-suckle1	00:30:00	3ABL					N			son									M app P, P asleep in grass. M n son (snapshot), M pushing her nose under P's head, N probably (snapshot), M moves away
2023-11-03	12:08:42	60	1-nb		pre-suckle1	01:00:00	3ABL																	again ~3ABL now on other side of P; now presenting, P looks up (away from M) lies down
2023-11-03	12:08:42	60	1-nb		pre-suckle1	01:30:00	3 ABL																	P wrig, then starts to move tow M,
2023-11-03	12:08:42	60	1-nb		pre-suckle1	02:00:00	2.5 ABL																	head up, alert (snapshot); P in mud puddle
2023-11-03	12:08:42	60	1-nb		pre-suckle1	02:30:00	2.5 ABL						muzz		son, soH									M moves tow P (snapshot), n son (snapshot), moves so P n her muzz, M n sohead (snapshot), M lays head down
2023-11-03	12:08:42	60	1-nb		pre-suckle1	03:00:00	<0.5 PBL											heads tog						Heads tog, then M moves along and presents, so P facing her chest (snapshot)
2023-11-03	12:08:42	60	1-nb		pre-suckle1	03:30:00	<0.25 PBL						mid-V, nipp area											P crawls closer to M's mid-V; M shifts so P almost at her nipp (snapshot), P expl around nipp area,
2023-11-03	12:08:42	60	1-nb		pre-suckle1	04:00:00	0						mid-V											turns tow head (snapshot), then nuzz her mid V.
2023-11-03	12:08:42	60	1-nb		pre-suckle1	04:30:00	0								chest									M shifts again, then turns right round sp facing opp dir (snapshot), nuzz P's ?chest (snapshot), pushing under its neck reg - seems to be trying to get it to be more responsive, moves away from P
2023-11-03	12:08:42	60	1-nb		pre-suckle1	05:00:00	~5ABL																	M lying down, alert
2023-11-03	12:08:42	60	1-nb		pre-suckle1	05:30:00	~5 ABL																	M in same spot, lying down, alert, P sits up, alert, tries to move through mud tow M
2023-11-03	12:08:42	60	1-nb		pre-suckle1	06:03:00	~5ABL																	P slowly making way tow M, still ~4 ABL at end
2023-11-03	12:14:48	60	1-nb		pre-suckle2	00:30:00	~3ABL																	At start P slowly struggling tow M; M alert; do not hear any voc
2023-11-03	12:14:48	60	1-nb		pre-suckle2	01:00:00	~3ABL																	P has made some headway, but not moving directly enough tow M; P wrig in mud
2023-11-03	12:14:48	60	1-nb		pre-suckle2	01:30:00	~2 ABL					N, N	soFace											P still app M, M starts to app P, reaches P at 01:18, N (snapshot), N, M lays head down beside P so P n her soFace (snapshot),
2023-11-03	12:14:48	60	1-nb		pre-suckle2	02:00:00	0																	M presents, P > tow abdo, (snapshot). Then moves around (snapshot)
2023-11-03	12:14:48	60	1-nb		pre-suckle2	02:30:00	0					N, N				X								P expl beside M's side (snapshot), M turns to P, N (snapshot), N, M scr P's head, M cont to scr
2023-11-03	12:14:48	60	1-nb		pre-suckle2	03:00:00	0					N				x								M turns round and N P (snapshot), cont scr P (snapshot)
2023-11-03	12:14:48	60	1-nb		pre-suckle2	03:30:00	0								forehead	x								M turns & n P's forehead (snapshot), scr P's head, lies down, her ffl still in scr pos, she shifts posn so nipp closer to P (snapshot), P now attending more to nipp area (snapshot)
2023-11-03	12:14:48	60	1-nb		pre-suckle2	03:38:00	0						nipp											P n nipp
2023-11-03	12:20:38	60	1-nb		pre-suckle3	00:30:00	0						nipp											P n nipp at start, M shifts forward, P foll (snapshot)
2023-11-03	12:20:38	60	1-nb		pre-suckle3	01:00:00	0						hfl											P's nose just at M's rear, P foll as M shifts forward (snapshot). P n hfl, M shifts hq away, P foll
2023-11-03	12:20:38	60	1-nb		pre-suckle3	01:30:00	<0.025 PBL					N, N	muzz, mouth											M turns round to P, N (snapshot), P n muzz (snapshot), N, P n mouth, sep slightly, M turns away,
2023-11-03	12:20:38	60	1-nb		pre-suckle3	02:00:00	1PBL						top of muzz		forehead									P struggles tow her, M extends ffl, P > tow her (snapshot) , P n M's top of muzz (snapshot), M mn P;s top of forehead
2023-11-03	12:22:34	60	1-nb		pre-suckle4	00:30:00	<0.5 PBL																	M moves away from P, tow pool, P not moved - dist now >10ABL)
2023-11-03	12:22:34	60	1-nb		pre-suckle4	01:00:00	>10 ABL																	P looks all around, moves a little through mud, does not seem distressed
2023-11-03	12:22:34	60	1-nb		pre-suckle4	01:30:00	>10 ABL																	M watching from pool....
2023-11-03	12:22:34	60	1-nb		pre-suckle4	01:44:00	>10 ABL
2023-11-03	12:29:30	60	1-nb		pre-suckle4	still	1 PBL																	M has just returned to beside P
2023-11-03	12:31:14	60	1-nb		pre-suckle4	still							nipp											M presents and P n nipp
2023-11-03	12:31:28	60	1-nb		pre-suckle4	00:30:00	0						nipp		back	x								P nipp, lightly touching nipp and recoiling...M turns round to P. think n back, scr P,
2023-11-03	12:31:28	60	1-nb		pre-suckle4	01:00:00	0								R	x								M n R, cont to scr, (P too high up), M shifts pos so P closer to nipp,
2023-11-03	12:31:28	60	1-nb		pre-suckle4	01:16:00	1 PBL																	Then M shifts completely, leaving P looking around (snapshot)
2023-11-03	12:37:02	60	1-nb		suckle	00:05:00	0	x																P suckling
2023-11-03	12:37:24	60	1-nb		suckle	00:05:00	0	x																P suckling
2023-11-03	12:38:26	60	1-nb		suckle	00:42:00	0	x																P suckling
2023-11-03	12:40:06	60	1-nb		suckle	00:30:00	0	x																P briefly stops, head up (snapshot),
2023-11-03	12:40:06	60	1-nb		postsuckle	00:57:00	0																	M moves briskly away, P looking after her (snapshot), M lies ~ 1ABL from P, P looking up and around (snapshot)
2023-11-03	12:42:38	60	1-nb		postsuckle	00:03:00	~7 ABL																	M lying still, P also not moving
2023-11-03	12:42:44	60	1-nb		postsuckle	00:02:00	~7 ABL																	M lying still, P looking around
2023-11-03	12:43:38	60	1-nb		postsuckle	00:02:00	~7 ABL																	gulls eating placenta between M&P
2023-11-03	12:44:16	60	1-nb		postsuckle	still	1.5 ABL																	gull between M & P
2023-11-05	15:00:08	61	1		suckle	01:10:00	0	x																P born earlier in day (?), but time not known. P started suckling, looking up occasionally
2023-11-05	15:05:46	61	1		suckle	00:47:00	0	x
2023-11-05	15:10:06	61	1		intersuckle	00:30:00	0								boh, soH, son									M n boh, soH, son, P nose to grass, N, Mn son, M looks up,
2023-11-05	15:10:06	61	1		intersuckle	01:00:00	0						abdo		sochest,	x								M lies down, H-H, M scr , her nose to P's side of chest, P turns away (snapshot)m M scr lightly, M Scr, P > back tow M's rear, M Scr, P n abdo
2023-11-05	15:10:06	61	1		intersuckle	01:35:00	0	x	x															P n nipp, suckles, M shifting to present
2023-11-05	15:22:12	61	1		postsuckle	00:30:00	0									x								P has just stopped suckling, M scr, P turns away, M looks at P (snapshot)
2023-11-05	15:22:12	61	1		postsuckle	01:00:00	0									x								M scr, P looking up and backwards,
2023-11-05	15:22:12	61	1		postsuckle	01:30:00	0									x								M scr (in air!), P shuffling a little further backwards
2023-11-05	15:22:12	61	1		postsuckle	02:00:00	0						hfl, rear abdo											P sn grass, M still head up, lying still, in presenting posn, P n M's hfl, n M's rear abdo,
2023-11-05	15:22:12	61	1		postsuckle	02:30:00	0						rear abdo (nr vulva)											Think P n hfl, n M's rear abdo (nr vulva)
2023-11-05	15:22:12	61	1		postsuckle	03:00:00	0																	P still nose at M's hfl...burping...
2023-11-05	15:22:12	61	1		postsuckle	03:30:00	0						rear abdo x2											P still lying at M's hfl, sn air..looks around, n her rear abdo lightly x2,
2023-11-05	15:22:12	61	1		postsuckle	04:00:00	0						rear abdo (nr vulva)											P n M's rear abdo (nr vulva),
2023-11-05	15:22:12	61	1		postsuckle	04:30:00	0						rear abdo (nr vulva)											P n M's rear abdo (nr vulva) (snapshot), P n rear abdo.. M now lying down (adult altercation in foreground)
2023-11-05	15:22:12	61	1		postsuckle	05:00:00	0						rear abdo x2											P n M's rear abdo, looks tow altercating ads, n M's abdo, M looks at P
2023-11-05	15:22:12	61	1		postsuckle	05:30:00	0																	P looking tow M's ant now, M looking at P (snapshot), M lightly scr own face, ad F now altercates with ad male, P watching
2023-11-05	15:26:06	61	1		postsuckle	00:30:00	0											P s-s with M's rear V						P lying in C at M's rear.
2023-11-05	15:26:06	61	1		postsuckle	01:00:00	0						rearV					P s-s with M's rear V						P's nose to M's V..P wipes own face
2023-11-05	15:26:06	61	1		postsuckle	01:30:00	0						rear V					P s-s with M's rear V						P wrig at M's rear, nose to her V,
2023-11-05	15:26:06	61	1		postsuckle	02:04:00	0											P s-s with M's rear V						P cont to wrig gently, nose adj to M's rear V
2023-11-05	15:28:34	61	1		postsuckle	00:30:00	0											P s-s with M's rear V						P still sitting at M's rear, in body C (not close), P sniffing air..
2023-11-05	15:28:34	61	1		postsuckle	01:00:00	0											P s-s with M's rear V						P still sitting at M's rear, still in s-s C,
2023-11-05	15:28:34	61	1		postsuckle	01:30:00	0											P s-s with M's rear V						P still sitting at M's rear, s-s C, P alert, M resting, P looking around...
2023-11-05	15:28:34	61	1		postsuckle	02:00:00	0											P s-s with M's rear V						P still at M's rear, sn air, grass,
2023-11-05	15:28:34	61	1		postsuckle	02:30:00	0						rear V					P s-s with M's rear V						P atill at M's rear, sn air..P n M's rear V
2023-11-05	15:28:34	61	1		postsuckle	03:00:00	0						rear Vx2					P s-s with M's rear V						P still sitting at M's rear, sn air..n M's rear V.. (snapshot), P n M's rear V, sn air..(snapshot),
2023-11-05	15:28:34	61	1		postsuckle	03:30:00	0						rear V					P s-s with M's rear V						P still sitting at M's rear, head up, alert, n M's rear V (snapshot)
2023-11-05	15:28:34	61	1		postsuckle	04:00:00	0						rear Vx2					P s-s with M's rear V						P still sitting at M's rear, n to M's V (snapshot), sn air, raising head, n to M's V..
2023-11-05	15:28:34	61	1		postsuckle	04:30:00	0						rear V					P s-s with M's rear V						P leans boh against M, n her rear V (snapshot),
2023-11-05	15:28:34	61	1		postsuckle	05:00:00	0											P s-s with M's rear V						P same posn, sn air (snapshot),
2023-11-05	15:28:34	61	1		postsuckle	05:11:00	0											P s-s with M's rear V						P still lying beside M, nose close to her rear V
2023-11-05	15:44:38	61	1		postsuckle	00:30:00	0																x	P now lying at 90deg to M's rear, nose pointing to M;s V, M resting, P wrig, semi-sup, nose to M's rear V
2023-11-05	15:44:38	61	1		postsuckle	01:00:00	0																	cam shifts to pr in front - ignore
2023-11-05	14:57-15:03	62	1		postsuckle	stillsx3	0					N (M init)												MNP (15:03; blurred photo)
2023-11-05	15:03:33	62	1		postsuckle	00:30:00	0																	P in // to M's rear, nerly in C at start, M alert, M moves away from P, P tries to foll a few inches (snapshot), P struggles to foll, but not actually moving, M ~1ABL in front
2023-11-05	15:03:33	62	1		postsuckle	01:00:00	1 ABL																	M moves further fporward, P tries to foll (snapshot), Mnwith 2nd M up ahead (peaceable!, snapshot),
2023-11-05	15:03:33	62	1		postsuckle	01:30:00	1.5 ABL																	P turns round and > back tow original loc
2023-11-05	15:03:33	62	1		postsuckle	02:00:00	1.5 ABL																	cam accidentally shifts to grass - ignore
2023-11-05	15:03:33	62	1		postsuckle	02:30:00	1.5 PBL																	M has turned back tow P, orienting to P (snapshot)
2023-11-05	15:03:33	62	1		postsuckle	00:39:00	1.5 PBL																	new video - M still orienting to P, P moving, but not tow M, across grass... Ends up ~2ABL from M, not paying attention to her - M watching P
2023-11-06	11:06:45	63	1		presuckle1	00:30:00	0								boh, son, son-pr									M n boh (snapshot),P wrig, M wipes face, n P's son (snapshot), cont n son (snapshot), NB - no sign of birthsite here, though P very young.
2023-11-06	11:06:45	63	1		presuckle1	01:00:00	0.25 PBL								son, R/flank									P wrig, tryign to move forward // to M, P wrig forward a little, M n son (snapshot), M n R/flank (snapshot)
2023-11-06	11:06:45	63	1		presuckle1	01:30:00	0								hq									P struggles round front of M to other side, M n hq (snapshot)
2023-11-06	11:06:45	63	1		presuckle1	02:00:00	<0.25 PBL								R, hfl	x								M n R as P moves just in front of her (snapshot), M n hfl, M lies down, presents, gently scr grass (P just out of reach)
2023-11-06	11:06:45	63	1		presuckle1	02:30:00	0.25 PBL									x								M cont to scr grass, P > tow her rear ~1 PBL to her side, P struggles in uneven ground and long grass no2 ~1/5 PBL to M's side (snapshot)
2023-11-06	11:06:45	63	1		presuckle1	03:07:00	2 PBL									x								M cont to scr grass, P struggles through grass still ~2 PBL from M, > tow her rear.
2023-11-06	11:11:11	63	1		presuckle2	00:30:00	0.75 PBL									x								P tries to move forward tow M's ant, M watching, M scr (air) lightly, leans tow P (snapshot)
2023-11-06	11:11:11	63	1		presuckle2	01:05:00	0.25 PBL																	P still lies in // with M's ant, sn air (snapshot), looks around
2023-11-06	11:13:17	63	1		presuckle3	00:30:00	0																	P lying in front of M's face, P moves forward, slightly away from M (snapshot), cont to move forward over rough ground and grass
2023-11-06	11:13:17	63	1		presuckle3	01:02:00	3 PBL																	P cont moving away from M,
2023-11-06	11:19:01	63	1		presuckle4	00:30:00	1 PBL									x								P now moves purposefully tow M, M w/back to P, scr grass!
2023-11-06	11:19:01	63	1		presuckle4	01:00:00	1 PBL																	P still now, orienting to M,
2023-11-06	11:19:01	63	1		presuckle4	01:31:00	<0.25 PBL						son											P > tow M, slightly beh her (can't see), think P n M's son (snapshot), P > beh M tow her hq, M presents, back to cam - cannot see P
2023-11-06	11:25:11	63	1		presuckle5	00:34:00	1 PBL	x	x															P orienting to M, moves tow her nipp reg, M presenting, M rolls over, so her back to cam and P now beh her, prob suckling....cannot see!!
2023-11-06	11:39:22	64	1		presuckle	00:30:00	1.5 PBL																	(NB time equiv on lumix to 11:36) P loks all around, moves slightly closer to M
2023-11-06	11:39:22	64	1		presuckle	01:00:00	1.25 PBL																	P looks all around
2023-11-06	11:39:22	64	1		presuckle	01:30:00	1 PBL																	M turns to look at P (snapshot)
2023-11-06	11:39:22	64	1		presuckle	02:00:00	0.5 PBL						soFace		son, R									M leans over to P , n son (snapshot), P n soFace, P turns away, M foll, n R (snapshot)
2023-11-06	11:39:22	64	1		presuckle	02:30:00	0																	M looks up, M n back/flank of adj A male) and also adj A female, P moves slightly away (snapshot),
2023-11-06	11:39:22	64	1		presuckle	03:00:00	<0.25 PBL					Npr	soH		face									turns back tow M, P n so M's head, (snapshot). M n P's face, Npr
2023-11-06	11:39:22	64	1		presuckle	03:30:00	0	x				N	son											N, P n M's son (cannot see clearly), M shifts posn, presents (P out of sight beh M) - assume P suckling
2023-11-06	11:39:22	64	1		suckle	03:55:00	0	x
2023-11-06	11:42:42	64	1		postsuckle1	00:30:00	0																	N, P lying at M's ant, Mscr P, N, P moves further ant, M nR,
2023-11-06	11:42:42	64	1		postsuckle1	01:00:00	0.25 PBL																	P turns tow M's rear, M n its R/flank, P turns to M's ant again, sits just in front of M, think M n R (cannot see),
2023-11-06	11:42:42	64	1		postsuckle1	01:30:00	<0.25 PBL																	P moves slightly further forward, past Am (snapshot)
2023-11-06	11:42:42	64	1		postsuckle1	02:02:00	0.25 PBL																	M sits up, moves between Am and P, passing P (blocking P from view); do not think any further interaction
2023-11-06	11:45:00	64	1		postsuckle2	00:30:00	0.25 PBL																	M lying between Am and P, P looking around...
2023-11-06	11:45:00	64	1		postsuckle2	01:03:00																		P nuzz grass tuft, looks around (snapshot), P looking all around
2023-11-06	11:46:47	64	1		postsuckle2	stills x 13																		P looking all around and moving around close to M (~0.5-1 PBL)
2023-11-06	11:56:24	64	1		postsuckle2	stills x 13
2023-11-06	12:10:14	65	1		presuckle	00:30:00	0					N (think)	chestx5, thr-pr, son, thr-pr		son, shldr, boh									M& P are H-H on far edge of gully (opposite hut), think N, P n M's chest, n chest, n chest (snapshot), n chest, nuzz chest, thr-pr, M n son, M n shldr (snapshot) - P may also n M's son (can't see), P n thr (snapshot)-pr, nibb/nuzz, M n boh (snapshot)
2023-11-06	12:10:14	65	1		presuckle	01:00:00	0	x	x				chest		boh									M n boh, P n chest (snapshot), M ho on to bank and P n rear V (nipp are), M not yet presenting, M presents and P suckles (snapshot)
2023-11-06	12:10:14	65	1		suckle	01:32:00	0	x																P suckling
2023-11-06	12:16:31	65	1		intersuckle1	00:30:00	0	x					hfl, rear V											P nose to M;s hfl at start, M ho further on to long grass, P foll M, n her rear V (snapshot), M presents & P suckles
2023-11-06	12:16:31	65	1		intersuckle1	01:07:00	0	x																P suckles (snapshot)
2023-11-06	12:19:08	65	1		intersuckle1	still	0																	P detaches
2023-11-06	12:19:19	65	1		intersuckle1	still	0	x	x				mid-V, mid-V		shldr, R									M turns back to P, M turns round, P n mid-V, M n P's shldr (snapshot), M n R, P n mid-V, M presents, P n nipp, suckles
2023-11-06	12:19:23	65	1		intersuckle2	00:30:00	<0.25 PBL	x																P suckles
2023-11-06	12:19:23	65	1		suckles	01:00:00	0	x																P suckles
2023-11-06	12:26:24	65	1		intersuckle3	00:38:00	<0.25 PBL	x																NB camcorder time shld be - 3min - missed start, P has detached, P shifts posn in long grass, P foll, suckles (cannot see in long grass)
2023-11-06	12:31:23	65	1		postsuckle	00:30:00	<0.25 PBL						V			x								P nose almost at M's V (snapshot), P n V, M scr mov in grass, rolls away, P watches,
2023-11-06	12:31:23	65	1		postsuckle	01:00:00	1 PBL																	M moves away a bit further, P foll through long grass,
2023-11-06	12:31:23	65	1		postsuckle	01:30:00	~3 ABL																	P foll rapidly through grass, lamost catches up with M, then M > gully edge (snapshot), P out of sight beh her, M > gully water & wallows
2023-11-06	12:31:23	65	1		postsuckle	02:00:00	~4 ABL			x														P ~ 3 ABL beh M, cries, still in grass (snapshot to show distance),
2023-11-06	12:31:23	65	1		postsuckle	02:30:00	~3 ABL																	P foll M to edge of long grass (snapshot), M looks back,
2023-11-06	12:31:23	65	1		postsuckle	03:00:00	~3 ABL			x														P lies on side, wrig, cries, turns back tow long grass,
2023-11-06	12:31:23	65	1		postsuckle	03:30:00	~3 ABL																	P > through long grass away from M
2023-11-06	12:31:23	65	1		postsuckle	03:58:00	~4 ABL
2023-11-07	13:14:15	65	2		suckle	still		x																P suckles
2023-11-07	13:14:34	65	2		P suckle	00:30:00	0	x																M leans over to P, P still suckling,
2023-11-07	13:14:34	65	2		P suckle	01:00:00	0	x	x							x								P detaches, n nipp, M scr, P suckles
2023-11-07	13:14:34	65	2		P suckle	01:14:00	0	x																P still suckling (snapshot)
2023-11-07	13:17:05	65	2		P detached	still	0						chest											P detached, n M's chest, M sitting up
2023-11-07	13:17:11	65	2		intersuckle1	00:30:00	0		x						R	x	x			x				P detached, M scr P, M n R, M scr P, ffl over P and P leaning head against M's oxeter (snapshot), M scr P, P n nipp,
2023-11-07	13:17:11	65	2		suckle	00:41:00	0	x																P suckle,
2023-11-07	13:18:58	65	2		suckle	still	0	x																P still suckling
2023-11-07	13:19:34	65	2		intersuckle2	00:30:00	<0.025 PBL		x				rearV, chest, hfl											P detached. Looking up, n rear V n nipp, n chest, M sits up (snapshot), M shifts away and P foll her hfl (snapshot), M turns round to P, P n her hfl (snapshot), M moves along, P foll, M waits (snapshot)
2023-11-07	13:19:34	65	2		intersuckle2	01:03:00	1.5 PBL	x	x															P foll M's hfl, M presents, P n nipp (snapshot), suckles (snapshot),
2023-11-07	13:20:48-13:21:07	65	2		suckle	stills	0	x																P still suckling
2023-11-07	13:21:40	65	2		detached	still	<0.25 PBL																	P detached
2023-11-07	13:21:44	65	2		postsuckle	00:30:00	<0.25 PBL																	P detached, P moves tow M's ant, looks all round, sn air, sn grass (snapshot)
2023-11-07	13:21:44	65	2		postsuckle	01:00:00	<0.25 PBL																	P looks all around, cont to look around, at M, at ground,
2023-11-07	13:21:44	65	2		postsuckle	01:30:00	<0.25 PBL						ffl		soH, soH						Mmo			P lks tow M, M turns to P, n P's soH, M turns to P, mo (snapshot), mouths soH, P n ffl (snapshot)
2023-11-07	13:21:44	65	2		postsuckle	02:00:00	<0.25 PBL						ffl											P str up to M's ffl (M has v long claws) (snapshotx2), P app M, n her ffl, M presents, P >tow nipp, > on past nipp to M's hfl..
2023-11-07	13:21:44	65	2		postsuckle	02:30:00	0						hfl											P in C with M's V, head beside her hfl, P n her hfl, M lifts her rear up (snapshot), M does slow roll away,
2023-11-07	13:21:44	65	2		postsuckle	03:00:00	1.5 PBL																	P not foll, moves a little in long grass at M's rear
2023-11-07	13:21:44	65	2		postsuckle	03:30:00	1.5 PBL																	M moves forward, a little further away, tow gully edge, settles to rest (snapshot), P moves through long grass, M sits up and watches P (snapshot),
2023-11-07	13:21:44	65	2		postsuckle	04:00:00	3 PBL																	P app M from rear, M moves further tow gully edge, P foll (snapshot)
2023-11-07	13:21:44	65	2		postsuckle	04:30:00	0.5 PBL						hfl											P just beh M, <M resting, orienting to gully, P catches up with M, n her hfl (snapshot), M presents,
2023-11-07	13:21:44	65	2		postsuckle	05:00:00	0.5 PBL																	P moves forward, not app M, in //, M resting on side, P diverges slightly from M (heading tow gully edge), Am appears a few feet from M, M ignoring him!
2023-11-07	13:21:44	65	2		postsuckle	05:23:00	1 PBL																	snapshot of M&P ~1 PBL apart at edge of gully, resting.
2023-11-07	12:41:12	66	1		presuckle1	00:30:00	0																	M pressing nose into P's back (snapshot), M sits up, scr P, n P's R (snapshot), P n her chest, moves post, M scr
2023-11-07	12:41:12	66	1		presuckle1	01:00:00	<0.25 PBL																	M scr P vigorously, P n her chest/thr, M scr
2023-11-07	12:41:12	66	1		presuckle1	01:30:00	0																	M scr P, think P n chest area, P n oxeter,
2023-11-07	12:41:12	66	1		presuckle1	02:00:00	0																	M cont scr, P oriented post, but not moving tow nipp,
2023-11-07	12:41:12	66	1		presuckle1	02:30:00	<0.25 PBL																	M cont scr, M n P's rear flx2 (snapshot)
2023-11-07	12:41:12	66	1		presuckle1	03:00:00	<0.25 PBL																	M cont scr, P still oriented post, but no further shifting posn
2023-11-07	12:41:12	66	1		presuckle1	03:24:00	<0.25 PBL																	P lies, wrig beside M
2023-11-07	12:45:16	66	1		presuckle2	00:30:00	<0.25																	P flaps and wrig tow M's mid V, think P n mid-V
2023-11-07	12:45:16	66	1		presuckle2	00:46:00	0																	M shifts pos so P closer to nipp, P suckle? Can't see (yes!)
2023-11-07	12:51:03	66	1		presuckle3	00:30:00	<0.25 PBL																	P emerges at M's rear, milk around mouth! (snapshot), P shifts tow nipp
2023-11-07	12:51:03	66	1		suckle	00:57:00	0																	P suckles again (M blocking view of P)
2023-11-07	12:54:27	66	1		postsuckle1	00:30:00	0																	P stopped suckling, emerges at M's rear, can't see, but think n M's rearV,
2023-11-07	12:54:27	66	1		postsuckle1	01:00:00	<0.25 PBL																	M > post, past M's hfl, sn air above M's hfl, lies head down
2023-11-07	12:54:27	66	1		postsuckle1	01:30:00	<0.25 PBL																	P sn air above M's rear, n M's rear V, n rear V, sn air,
2023-11-07	12:54:27	66	1		postsuckle1	01:46:00	<0.25 PBL																	P orienting post to M, lying eside her rear.
2023-11-07	12:56:59	66	1		postsuckle2	00:30:00	<0.25 PBL																	P still at M's rear orienting post ;ast her hfl,
2023-11-07	12:56:59	66	1		postsuckle2	01:00:00	<0.25 PBL																	P still lying at M's rear, orienting away from M, alert
2023-11-07	13:01:59	66	1		postsuckle	still	0																	P n M's hfl
2023-11-07	13:04:26	66	1		postsuckle	still	<0.25 PBL																	P asleep at M's rear, orienting post away from her.
2023-11-07	14:20:03	67	1		presuckle	00:30:00	0.25 PBL																	M resting, P wrig a little
2023-11-07	14:20:03	67	1		presuckle	01:00:00	0.25 PBL						rear V											M resting, P turns tow M's rear V (n?)
2023-11-07	14:20:03	67	1		presuckle	01:30:00	0						rear V											P n M's rear V, M still resting, in presenting posn
2023-11-07	14:20:03	67	1		presuckle	02:01:00	0	x																as P n M's rear V, M wakes up, sits up, shifts posn to present (P not visible behind her), assume suckling
2023-11-07	14:23:57	67	1		suckle	00:30:00	0	x																P has detached, M shifts slightly, presents, assume P suckles, M shifts again, P at nipp but not suckling
2023-11-07	14:23:57	67	1		suckle	00:40:00	0	x																P suckles
2023-11-07	14:28:54	67	1		P detached	still	0.25 PBL																	P resting close to M
2023-11-07	14:29:03	67	1		intersuckle1	00:30:00	0.25 PBL																	P orienting to M, M no longer presenting, M turns around, moves away from P, P orients after her, P tries to foll, nrly catches up with M's rear (snapshot)
2023-11-07	14:29:03	67	1		intersuckle1	01:00:00	0.25 PBL	x					rear V											P n M's rear V, M shifts posn, (they are mostly hidden by long grass), P nnipp, suckle
2023-11-07	14:29:03	67	1		intersuckle1	01:13:00	0	x																think P suckling
2023-11-07	14:32:14	67	1		suckle	still	0	x
2023-11-07	14:34:56	67	1		intersuckle2	00:30:00	0								boh, son-pr, son, R	scr					M mo			P has detached, orienting to M's ant, M n boh, her mouth slightly open (snapshot), M n sonpr, n son, M scr P, n son (snapshot), M n shldr, both shift posn slightly, M n P's rear,
2023-11-07	14:34:56	67	1		intersuckle2	00:34:00	0	x																M presents, (blocking P from view), P suckling (assumed)
2023-11-07	14:03:04	68	1		suckle	00:30:00	0	x																(video taken by Barry) P suckles
2023-11-07	14:03:04	68	1		suckle	01:00:00	0	x																(video taken by Barry) P suckles
2023-11-07	14:03:04	68	1		suckle	01:30:00	0	x																(video taken by Barry) P suckles
2023-11-07	14:03:04	68	1		suckle	02:00:00	0	x																(video taken by Barry) P suckles
2023-11-07	14:03:04	68	1		suckle	02:30:00	0	x																P still suckling, M shifts posn away from P, moves forward,
2023-11-07	14:03:04	68	1		postsuckle	02:45:00	0.5 PBL																	M n grass, looks around, - Barry reported no further interaction with P, - M left and moved to gully.
2023-11-10	13:50:00	69	1	female	birth	stills						N			top of H									birth recorded in series of stills by Ivor Thompson. Immed after birth M n placenta/pup's ant (cannot see region), then N (M initiate), then Mn top of head. P lying with head at M;s chest ffl, M nose hovering just above/in front of P's nose as she tends to it
2023-11-10	14:27:30	69	1-nb	female	presuckle	00:30:00	0					Nx2, Nx3			son, top of muzz									2xN missed just before video, cannot see, but think further N (P participating)..N..(P str up), M reverses slightly, think N again, then M n son (snapshot), M n top of muzz (snapshot), N, M turns away (heading tow adj P)
2023-11-10	14:27:30	69	1-nb	female	presuckle	01:00:00	1 PBL																	M turns back slightly, P moves slightly tow her, P looks around, moves tow M, M moves further away, moves // to P ~1PBL away H-T,
2023-11-10	14:27:30	69	1-nb	female	presuckle	01:37:00	1 PBL																	M moves further away, facing away from P, (snapshot)..
2023-11-10	14:37:08	69	1-nb	female	presuckle	00:31:00	0.5 PBL																	P now seems to be 0.5 PBL in front of M (both M's head and P mostly hidden in grass, flash of blood in grass indicates P - 2nd white P also ahead of M)
2023-11-10	14:38:01	69	1-nb	female	presuckle	00:24:00	0.5 PBL																	P ~0.5 PBL in front of M, M head up, P moves tow M
2023-11-10	14:40:50	69	1-nb	female	suckle	00:30:00	0	x																P suckles, M shifts posn
2023-11-10	14:40:50	69	1-nb	female	suckle	01:00:00	0	x																P detaches, shifts closer to M, nose to mid V, M shifts posn so nipples at P's nose, P n mid-V, ret to nipples
2023-11-10	14:42:03	69	1-nb	female	suckle	00:23:00	0	x																P detaches, looks tow M's head, ret to nose to nipp area (not sure if actually suckling)
2023-11-10	14:42:46	69	1-nb	female	intersuckle	00:30:00	1PBL																	M has just moved away, vulva still covered in blood, P orienting to her (snapshot), M looks over at P, P now ~2PBL from her,
2023-11-10	14:42:46	69	1-nb	female	intersuckle	01:00:00	2 PBL																	M rolls over and presents, P 2.5 PBL away
2023-11-10	14:42:46	69	1-nb	female	intersuckle	01:30:00	3 PBL																	P moving in grass, not orienting to M, P wrig, turns tow M,
2023-11-10	14:42:46	69	1-nb	female	intersuckle	02:00:00	2.5 PBL																	P moving in situ as if disorientated,
2023-11-10	14:42:46	69	1-nb	female	intersuckle	02:30:00	1.5 PBL		x															P moves tow M, reaches M, n nipp (snapshot),
2023-11-10	14:42:46	69	1-nb	female	intersuckle	03:00:00	0					N												M tries to shift posn (snapshot), M N P (snapshot), M shifts forward, P tries to foll (snapshot)
2023-11-10	14:42:46	69	1-nb	female	intersuckle	03:30:00	0						hfl											P foll M, nose to her hfl, P turns away (snapshot), struggles to move (away from M's rear) (snapshot), cont to struggle away from M,
2023-11-10	14:42:46	69	1-nb	female	intersuckle	04:00:00	1.5 PBL																	M turns to look at P (concerned), P moves tow her hfl again (snapshot)
2023-11-10	14:42:46	69	1-nb	female	intersuckle	04:30:00	0.5 PBL																	P > closer to M's hfl, not quite nosing, then P turns away again (snapshot)
2023-11-10	14:42:46	69	1-nb	female	intersuckle	05:00:00	0.25 PBL																	P struggling, moving away from M (snapshot), M appears to be resting, facing away from P
2023-11-10	14:42:46	69	1-nb	female	intersuckle	05:29:00	1 PBL																	ditto
2023-11-10	14:52:35	69	1-nb	female	intersuckle	00:30:00	3 PBL																	P exploring, moving tow 2nd P , M resting,
2023-11-10	14:52:35	69	1-nb	female	intersuckle	01:00:00	4 PBL																	P still expl, pushing through tall grass, in dir of neighbouring P (snapshot).
2023-11-10	14:53:43	69	1-nb	female	intersuckle	still	4 PBL																	still, showing posn of M, P and neighbouring P
2023-11-10	14:54:40	69	1-nb	female	intersuckle	00:30:00	2 PBL																	M facing away from P, P ~2 PBL beh her hfl, moves tow her (snapshot)
2023-11-10	14:54:40	69	1-nb	female	intersuckle	01:00:00	<0.25 PBL																	P almost reaches M's hfl, then lies still, but looking around
2023-11-10	14:56:12	69	1-nb	female	intersuckle	00:30:00	0.75 PBL																	P moving around just beh M's hq,
2023-11-10	14:56:12	69	1-nb	female	intersuckle	01:00:00	1 PBL																	P moving - slightly away from M's hq
2023-11-10	14:56:12	69	1-nb	female	intersuckle	01:38:00	2 PBL																	P still moving behind M's hq, slightly further away (snapshot), M turns round to look at P, lies down again
2023-11-10	15:01:58	69	1-nb	female	intersuckle	00:30:00	4 PBL																	P ~4 PBL beh M, moving a little, alert, M resting
2023-11-10	15:01:58	69	1-nb	female	intersuckle	01:00:00	4 PBL																	snapshot of P str tow M's rear, P wrig slightly
2023-11-10	15:01:58	69	1-nb	female	intersuckle	01:30:00	4 PBL																	P actively moving, not tow M, M alert starts to shift tow P (snapshot) M > tow P
2023-11-10	15:01:58	69	1-nb	female	intersuckle	02:00:00	2.5 PBL																	M foll P as P moves away (snapshot), M foll P, M catches up wth P's hfl (snapshot)
2023-11-10	15:01:58	69	1-nb	female	intersuckle	02:30:00	0.25 PBL																	P moves further away from M through long grass, M foll P, catches up to <0.25 PBL from P's rear,
2023-11-10	15:01:58	69	1-nb	female	intersuckle	03:00:00	0.25 PBL						thr		shldr/son									P turns round and > tow M (snapshot), P's head beside M's son, M n P's shldr.son (diofficult to see), P n thr, M presents
2023-11-10	15:01:58	69	1-nb	female	suckle	03:30:00	0	x	x															and P > tow nipp, n nipp and suckles
2023-11-10	15:01:58	69	1-nb	female	suckle	03:50:00	0	x																P suckles
2023-11-10	15:09:36	69	1-nb	female	intersuckle	still	P detached
2023-11-10	15:09:40	69	1-nb	female	intersuckle	00:30:00	<0.025 PBL						mid-V		toH, tomuzz									P just detached, > tow M's ant, M turns to looks at P (snapshot), M turns roudn to P, n top of head (I think)(snapshot), and top of muzz, M shifts away, P foll (snapshot), P n mid-V and M shifts up so P at nipp
2023-11-10	15:09:40	69	1-nb	female	suckle	01:00:00	0	x	x															M shifts up a bit too far, P now at her hfl (snapshot), M shifts further, P foll (snapshot), P n nipp (snapshot), definitely suckles
2023-11-10	15:09:40	69	1-nb	female	suckle	01:22:00	0	x	x															M shifts forward, away, P foll and n nipp, cont to suckle
2023-11-10	15:11:58	69	1-nb	female	suckle	00:30:00	0.5 PBL	x																P has detached, orienting tow M, ~0.5 PBL away, M not presenting and half resting (snapshot), P app M, M rolls over and presents, suckles again (snapshot)
2023-11-10	15:11:58	69	1-nb	female	suckle	00:44:00	0	x																P energetically suckling
2023-11-10	15:14:55	69	1-nb	female	postsuckle	00:30:00	0																	P nrly out of sight beh M, seems to have stopped suckling - moving tow M's ant, M shifts forward, leaving P 1/4 PBL at her rear,
2023-11-10	15:14:55	69	1-nb	female	postsuckle	01:00:00	0.25 PBL																	P lying beh M's rear, M now not presenting (snapshot),
2023-11-10	15:14:55	69	1-nb	female	postsuckle	01:21:00	0.5 PBL																	P still lying beh M, looking around, M not moving
2023-11-11	15:02:55	69	1	female	presuckle1	00:30:00	0.75 PBL																x	MP69 also MP71. P sleeping sup ~0.75PBL from M's tail; P waking up, alert, wipes face with ffl, yawns, M rubs own rearV on grass
2023-11-11	15:02:55	69	1	female	presuckle1	00:47:00	0.75 PBL																	P sleeping again, but slightly restless
2023-11-11	15:03:56	69	1	female	presuckle2	00:36:00	0.75 PBL			x													x	P wrig sup (snapshot), cries,
2023-11-11	15:05:17	69	1	female	presuckle2	00:30:00	1 PBL			x														P cries, turns tow M, cries, M still resting,
2023-11-11	15:05:17	69	1	female	presuckle2	01:00:00	0.75 PBL			x														P cries (snapshot) turning tow M,
2023-11-11	15:05:17	69	1	female	presuckle2	01:30:00	0.75 PBL			x													x	P wrig sup (snapshot), wrig, crying (snapshot),
2023-11-11	15:05:17	69	1	female	presuckle2	02:03:00	0.75 PBL			x														M waking up, scr own V, presenting..P cont crying, orienting to M, M shifts posn slightly, still resting, P rubs face, cries, M still resting,
2023-11-11	15:08:03	69	1	female	presuckle3	00:30:00	0	x	x				toH, son		ffl/side									P's nose at M's rear V, M turns round and n its ffl/side (snapshot), P n nipp, P n M's toH (snapshot), n M's son/soH (snapshot), M presents, P cries >tow nipp (snapshot), M shifts posn, P suckles
2023-11-11	15:08:03	69	1	female	presuckle3	01:06:00	0	x																P suckling, poss some difficulty attaching,
2023-11-11	15:15:08	69	1	female	suckle	00:39:00	0																	P suckling,
2023-11-11	15:16:11	69	1	female	postsuckle	00:30:00	<0.25 PBL								placenta									P has just detached, M moves away (placenta revealed - M must have been almost lying on it), M turns round, sn placenta (snapshot), moves away a little further
2023-11-11	15:16:11	69	1	female	postsuckle	01:00:00	2 PBL			x														P orients to M, cries, tries to move tow M, M turns so her V facing P,
2023-11-11	15:16:11	69	1	female	postsuckle	01:30:00	0.75 PBL			x					toHx2									M turns right round so she is facing P (snapshot), M n P's top of head (snapshot), n top of head again, P cries, M shifts a little further away, P cries (its nose to placenta)
2023-11-11	15:16:11	69	1	female	postsuckle	02:00:00	0.75 PBL			x			placenta											P n placenta, P looks around, crying (snapshot), keeps crying (snapshot), facing away from M, M looking in opp direction
2023-11-11	15:16:11	69	1	female	postsuckle	02:31:00	0.75 PBL			x														P cont to cry (snapshot), facing away from M, M now resting
2023-11-11	15:30-15:37	69	1	female	postsuckle	stills and video	1-2 PBL																	P doing "exercises" - no further interaction or crying
2023-11-10	15:25:55	70	1		pre-suckle	00:30:00	0.75 PBL					N, N	hfl											P facing away from M, expl long grass (snapshot), M turns round, N P (snapshot), N..(snapshot), P >M n her ffl (snapshot)
2023-11-10	15:25:55	70	1		pre-suckle	01:00:00	0								boh, Rpr....R									M n boh (snapshot), M n Rpr (snapshot), nR, ,
2023-11-10	15:25:55	70	1		suckle	01:20:00	0	x																M now lying (presenting?? P out of sight, suckling
2023-11-11	15:32:37	72	2	female	unrelated1	still	0.75 PBL																x	P sleeping sup , orienting to M's head
2023-11-11	15:37:17	72	2	female	unrelated1	still	<0.25 PBL																	P app M, orienting to her chest
2023-11-11	15:37:24	72	2	female	unrelated1	still	<0.25 PBL						chest											P str tow M, n her chest
2023-11-11	15:37:37	72	2	female	unrelated1	00:30:00	0		x				midVx2, rearVx3					x		xx				P str to M, n her midV (snapshot), M shifts and P n midV again, P leans backwards, n M's nipp area (snapshot), (snapshot - think showing f sex), P n nipp, leans head againsyt M's abdo (snapshot), shifts, leans had against M's abdo again (snapshot), n rear V, n rear V again (not nipples),
2023-11-11	15:37:37	72	2	female	unrelated1	01:00:00	0											x		xxx				P at M's rear V, leans shldr against M's abdo, rubs head against M's rear abdo (snapshot), leans soH against M's abdo,
2023-11-11	15:37:37	72	2	female	unrelated1	01:30:00	0											x		x				P in C w/M's rear V, leans against her (snapshot), again leans head against M's abdo (snapshot), M rolls slightly away, shakes head & neck, rubs self against grass,
2023-11-11	15:37:37	72	2	female	unrelated1	02:00:00	0.25 PBL						R, rearV. rearV, midV	x		scr					Pmo (pl)			P bounces tow M again, n her R (M has back to P), M rolls over, P n her rear V, P rolls over, sits up mo (play) (snapshot), n M's rear V, rear V again, rolls backwards, n M's mid-V, M scr P (snapshot)
2023-11-11	15:37:37	72	2	female	unrelated1	02:17:00	0										x							M sits up, lays ffl over P (snapshot), think M now presenting (masking P), P back to M, not suckling
2023-11-11	15:40:33	72	2	female	unrelated2	00:30:00	0					N	chin	x							Mmo (lu-pl)	x		at start P's hfl in C with M's chest, lightly N (snapshot), P leaps tow M, M rolls sup, P v lightly n her chin, M mo gently lu tow P (pos),
2023-11-11	15:40:33	72	2	female	unrelated2	01:00:00	0.25						chestx2	xx										P turns away and back (pl mov), repeat play galumphing (snapshot out of order), n M's chest (snapshot), n chest again,
2023-11-11	15:40:33	72	2	female	unrelated2	01:30:00	0						V, chest, chest pr			scr		x		x	Pmo (slightly)			P n M's V (cannot see clearly), raises head, n chest, m slightly o (snapshot), leans chin against M, M scr P, P's nose buried in her chest (snapshot), P mo tow M's ffl (snapshotx2), P lies down and n her rear V (cannot see),
2023-11-11	15:40:33	72	2	female	unrelated2	02:00:00	<0.25 PBL									scr					Pmox3			P again mo at M's ffl, then mo (snapshotx2), M scr P l;ightly, P turns away,
2023-11-11	15:40:33	72	2	female	unrelated2	02:30:00	NA																	cam drops scene
2023-11-11	15:40:33	72	2	female	unrelated2	02:59:00	0.25 PBL		x															....................P bounces (pl) tow nipp reg, n nipp
2023-11-11	15:43:25-15:44:27	72	2	female	unrelated2	stills							rearVx2											P orienting to M's rearV, n rear V, look away, n rear V (no suckling)
2023-11-14	12:31:06	73	1		suckle	still
2023-11-14	12:33:29	73	1		intersuckle	00:30:00	0						son, soF, son, muzz, muzzpr, face/tomuzz, toH									x		At start M is semisup & P n her son (snapshot), M auto-scr, still semi sup, P n her soFace (snapshot), P n son, muzz, n muzz pr (snapshot), n face/tomuzz (snapshot), M sits up, lies down, P n her top of head (snapshot)
2023-11-14	12:33:29	73	1		intersuckle	01:00:00	<0.25 PBL	x	x															M shifts posn and presents, P > her mid-V, M shifts and P > nipp, suckles
2023-11-14	12:38:02	73	1		postsuckle	00:30:00	<0.25 PBL																	M sitting up, P orienting to her hq, P moves a little tow her hfl
2023-11-14	12:38:02	73	1		postsuckle	01:00:00	<0.25 PBL																	M leaves quite rapidly, tow gully edge, M looks back at P who now faces into grass from ~2.5 ABL (snapshot), M > gully edge and drinks from water (snapshot)
2023-11-14	12:38:02	73	1		postsuckle	01:16:00	~5ABL																	(NB - camcorder failed - may have missed a bit at start, but think no interaction.
2023-11-14	12:49:33	74	1	?female	presuckle1	still	1.5 PBL																	P at (near) edge of gully, M lying in gully water close to P, orienting to P
2023-11-14	12:49:41	74	1	?female	presuckle1	00:30:00	1.5 PBL			x		Npr, N, Npr (mouths)	soH, muzz, soH, cheek											P at edge of gully cries (snapshot) & M str tow it (snapshot), M > P, N (snapshot)..pr..mut N lightly, P n M's soH (eye reg) (snapshot), n muzz, m slightly open, P n M's soH, (snapshot), n M's cheek (snapshot), N (snapshot)...pr (snapshot), (mouths in C)
2023-11-14	12:49:41	74	1	?female	presuckle1	01:00:00	<0.25 PBL					Npr..pr, N	soFx2, muzz		soF									M n soF (snapshot) and N again (snapshot)...pr...pr (snapshot), P n M's soF (snapshot), P n soF again (snapshot), P lightly n M's muzz (snapshot), lightly N (snapshot), M looks away (snapshot)
2023-11-14	12:49:41	74	1	?female	presuckle1	01:30:00	<0.25 PBL					N (mouths), Npr-pr-pr-pr (mouths tog), N (mouths)	mouth, muzz		muzz, muzz, soFx2, muzz, mouth									M n muzz (snapshot), N (mouths tog)(snapshot), M n muzz (snapshot), M n face (one eye reg and then other - snapshot), N (muzz tog) (snapshot)...pr..(snapshot)...pr (snapshot)...pr.. (snapshot)...pr, P n M's mouth (snapshot), M n P's muzz, P n M's muzz/mouth (snapshot), N (with mouth C)..pr (snapshot), M n P's mouth (NB P has eyes closed)(snapshot)...pr,
2023-11-14	12:49:41	74	1	?female	presuckle1	02:00:00	<0.25 PBL								son									M looks away (snapshot), P shifts tow M, M's eyes half closed (snapshot), M lies eyes close, head down against gully bank (snapshot), P >her (snapshot) n her mid-flank, M turns round to P, n son (snapshot)
2023-11-14	12:49:41	74	1	?female	presuckle1	02:30:00	<0.25 PBL						mouth/chin, flank		toH				M chin on P		Mmo			P n M's mouth/chin (snapshot), M n toH (snapshot), M's chin against P's toH (snapshot), M leans back, mo slightly (snapshot), P n flank just beh ffl (snapshot), M ho a little further (snapshot),
2023-11-14	12:49:41	74	1	?female	presuckle1	03:00:00	0.75 PBL																	M lying n w at edge of gully, P > tow her, P sn air (snapshot), M turns round to P, turns away slightly, hooting tow other F's in gully (snapshot), P looking after her,
2023-11-14	12:49:41	74	1	?female	presuckle1	03:15:00	1 PBL																	P sn air, looking after M, dips nose into w (snapshot), M just lying in w, facing away from P
2023-11-14	12:53:19	74	1	?female	presuckle2	still	3 ABL																	P on gully bank, M in w
2023-11-14	12:53:58	74	1	?female	presuckle2	still	1 ABL																	M has ret to P
2023-11-14	12:54:03	74	1	?female	presuckle2	00:30:00	<0.25 PBL					Npr, N	muzzx2		mouth, mouth									M has ret to P, N (snapshot), cont lightly N (Mn P's mouth - snapshot), M looks away, mut str to each other N(M n P's mouth, snapshot), P n M's muzz (snapshot), P n muzz again (snapshot), M lks tow gully water (snapshot)
2023-11-14	12:54:03	74	1	?female	presuckle2	01:00:00	0.25 PBL					Npr	sonx2		boh/sonx2						Mmo			M raises head, mo slightly (snapshot), M n P's boh/son (snapshot), n boh/son again (snapshot), N (snapshot)...pr.. M looks tow w, P n her son (snapshot) M bats it gently w/ffl, P n son again, M liues down, looking into w
2023-11-14	12:54:03	74	1	?female	presuckle2	01:30:00	<0.25 PBL						sonx2, soF		son	x								P > tow son again, M batting it w/ffl (snapshot), P briefly n son (snapshot), P n son again (snapshot), M scr lightly, P n soFace (snapshot), M bats P away gently with ffl, n P's son (snapshot)
2023-11-14	12:54:03	74	1	?female	presuckle2	02:00:00	0.5 PBL					Npr, N												P str up to M, N (snapshot) pr, N again (snapshot), P mo slightly (snapshot), M ho further, P also ho more (snapshot), P foll M, M presents, P > nipp (cannot see- M masking),
2023-11-14	12:54:03	74	1	?female	presuckle2	02:30:00	<0.25 PBL	x	x				rearV, vulva											M shifts posn, P > round her rear, n her rear V, M raises hq, P n vulva (snapshot), M presents, P nipp, P suckles
2023-11-14	12:54:03	74	1	?female	presuckle2	03:00:00	0	x																P suckles
2023-11-14	13:05:16	74	1	?female	suckle	00:30:00	0	x																P suckles at start, M sits up, look at P, scr 9P still suckling),
2023-11-14	13:05:16	74	1	?female	suckle	00:48:00	0	x								x								P stops suckling, M raises tail, still presenting, P resumes suckling,
2023-11-14	13:06:34	74	1	?female	postsuckle	00:30:00	0.25 PBL					N			cheekx2, son									M suddenly takes off for gully edge, pauses, P not looking after her (snapshot), M turns round to P (snapshot), n P's cheek (snapshot), N, n son (snapshot), N, n cheek (snapshot), M looks up, head back tow w, P moving slightly after her (snapshot)
2023-11-14	13:06:34	74	1	?female	postsuckle	01:00:00	3 ABL																	M altercates with neighbouring F in gully water (snapshot), and ret closer to P, P watches, not moved further (snapshot), P looking away, (snapshot), P watching and moving slightly tow w (snapshot) as M&F cont to hoot
2023-11-14	13:06:34	74	1	?female	postsuckle	01:30:00	2.5 ABL																	M looks at P, P str neck upwards, wrig, facing away from M, M > further into gully water, P turning away from gully, back into grass (snapshot)
2023-11-14	13:06:34	74	1	?female	postsuckle	01:54:00	2.5 ABL																	P moving and wrig in grass, sn grass - not attending to M
2023-11-14	13:16:35	74	1	?female	postsuckle	still	2.5 ABL																	close-up of P umbilicus still wet
2023-11-14	13:22:11	75	1		presuckle	00:00:00	<0.5 PBL																	Just before V1, P app M, M turns to P (#381)
2023-11-14	13:22:11	75	1		presuckle	00:30:00	0			x		N												P voc, mut N (snapshot), M rolls over & presents, P voc (photo of mo), still orienting to M, not moving tow her
2023-11-14	13:22:11	75	1		presuckle	01:00:00	1 PBL			x			muzz, face, muzzx2											P voc, still orienting to M, P voc, turns head away, M turns and leans over to P (snapshot), muzz tog (m n muzz)(snapshot), P n muzz (snapshot), P n face around eye reg (snapshot), P n muzz (snapshot), P pushing nose at M's muzz
2023-11-14	13:22:11	75	1		presuckle	01:30:00	0					N, N, N			toface, muzz									N, then snapshot M's nostrils open, N as M pushes at P's muzz (snapshot), M n top of forehead, M rolls back and presents, A (m) moaning distracts her, M leans back tow P, N (snapshot), M n muzz, M lies alongside P (snapshot)
2023-11-14	13:22:11	75	1		presuckle	02:00:00	0			x														Think M presenting, P (now behind M - cannot see) seems to be wrig tow nipp, P voc, M shifts slightly,
2023-11-14	13:22:11	75	1		presuckle	02:30:00	0												x					P orienting to M's nipp, till not far enough back, M leans head over P (snapshot)
2023-11-14	13:22:11	75	1		presuckle	03:00:00	0			x		N, N	flank, son											M shifts forward (placing P nearer nipp), P voc, M sits up, turns right round (tow Am?) (snapshot), M not presenting, P n her flank, and n her ant (snapshot), M turns round and N P (snapshot - not good view), N again, P mo, voc (snapshot)
2023-11-14	13:22:11	75	1		presuckle	03:30:00	0			x														M rolls back and presents, P voc and tries to foll, turning head in wrong dir (snapshot), P wrig tow her, voc,
2023-11-14	13:22:11	75	1		presuckle	04:00:00	0.5 PBL			x														M still presenting, P head turned away, still voc, P turns away further
2023-11-14	13:22:11	75	1		presuckle	04:30:00	0.5 PBL			x			ant flank											P voc, wrig // to M, voc, M leans over to P (snapshot), P n her ant flank (snapshot)
2023-11-14	13:22:11	75	1		presuckle	05:00:00	<0.5 PBL																	M repositions herself, presents (snapshot), now she is lying so nipp in front of P (snapshot), P voc, M shifts again, P voc, tuft of grass against M's nipp reg
2023-11-14	13:22:11	75	1		presuckle	05:30:00	0	x	x															P pushes through grass and finds nipp, suckles.
2023-11-14	13:31:47	75	1		postsuckle	00:30:00	<0.5 PBL								soH, muzzx3									M turns round , alert, both looking in same direction (snapshot), P voc, M n soH (snapshot), M n muzz (nostrils open), snapshot, M n side of muzz, N, M n muzz (snapshot), M shifts forward, str up in dir of A voc
2023-11-14	13:31:47	75	1		postsuckle	01:00:00	<0.5 PBL								muzz, soh, muzz									M n P's muzz, nostrils open (snapshot), M n soh (snapshot), M n muzz (snapshot), M lks up, shifts tow A vocs (snapshot), moves away from P tow the A voc, str up, alert (snapshot)
2023-11-14	13:31:47	75	1		postsuckle	01:30:00	0.25 PBL					N												P wrig beside M's flank, M more relaxed, turns round to P, N (snapshot), moves away tow gully (snapshot), > tow gully (tow A voc)
2023-11-14	13:31:47	75	1		postsuckle	02:00:00	3 ABL																	and bites another P at gully edge (snapshot), this P > tow gully, (don’t think P is injured)
2023-11-14	13:31:47	75	1		postsuckle	02:30:00	3 ABL
2023-11-14	13:34:00-14:05	76	2	?male	suckle	stills		x																P suckling - still series
2023-11-14	14:06:49	76	2	?male	postsuckle1	00:30:00	<0.5 PBL																	P has just stopped suckling (see stills). M shifts forward v slightly, prone, resting (snapshot), P wrig on side, back to M, (snapshot - poss male),
2023-11-14	14:06:49	76	2	?male	postsuckle1	01:00:00	<0.05 PBL																x	P still lying back to M's V... Wrig semi sup (sex?) (snapshot - think male), sits up, lks around, M still quiet
2023-11-14	14:06:49	76	2	?male	postsuckle1	01:34:00	<0.5 PBL																	P alert, looking around, lies down & rests
2023-11-14	14:09:32	76	2	?male	postsuckle2	00:30:00	<0.5 PBL					N												P wrig beside M (snapshot), adult voc nrby, M moves so her muzz touches P's muzz (snapshot) (N), P wrig, lies down, M lightly n toH, P shifts slightly away from M, (snapshot)
2023-11-14	14:09:32	76	2	?male	postsuckle2	01:07:00	<0.5 PBL																	P alert, looking all around, sn grass (snapshot (note stage 1 P in foreground is breathing....)
2023-11-15	13:20:51	77	1	female	intersuckle	00:30:00	0.5 PBL						P n M's ffl		face, soface	x								video blurred and jumping around. P just stopped suckling. P leans head backwards tow M's shldr, M n its face (snapshot), M n soface, M raises ffl tow P, P n ffl (snapshot), M touches P w/ffl (snapshot),
2023-11-15	13:20:51	77	1	female	intersuckle	01:00:00	<0.5 PBL						chest, ffl			x								P beh M, think it is n her chest area, M raises ffl, P n ffl (snapshot), M scr P,
2023-11-15	13:20:51	77	1	female	intersuckle	01:30:00	<0.5 PBL						chest/V			x							x	P semi sup, raising ffl, M still scr P (snapshot), think P n chest/V
2023-11-15	13:20:51	77	1	female	intersuckle	02:00:00	<0.5 PBL						chest/thr, thr			x					Pmo, mo at M's ffl			P wrig beh M, sits up, mo (snapshot), think n M's chest & thr, M lies on side, P n her thr (think - can't see), M scr, P om at M's ffl (snapshot)
2023-11-15	13:20:51	77	1	female	intersuckle	02:30:00	<0.5 PBL								toH/boh, toH									snapshot - looks like female P - M sits up, seems to n P's toh/boh - can't see, but M seems to n P's toH area
2023-11-15	13:20:51	77	1	female	intersuckle		<0.5 PBL					Nx3			head reg						Pmo		x	M cont to apparently n P's head reg (can't see), M sits up P's V mnore visible (snapshot), M sits up, P still semisup (snapshot), P sits up, orienting to M, lightly N (snapshot), N again (snapshot), N again ..P om (snapshot),
2023-11-15	13:20:51	77	1	female	intersuckle	03:30:00	<0.5 PBL					N			soface						Mmo		x	P rolls semisup and sits up again, M raises head, om (snapshot), n P's soface (snapshot), N (snapshot)
2023-11-15	13:20:51	77	1	female	intersuckle	03:57:00	<0.5 PBL	x				muzz contact, N			son						Pmo			M lightly n son, then p mo, muzz tog (snapshot), P rolls over, still mo (snapshot), N (snapshot), Pom tow M (snapshot), M shifts along grass into hollow, P foll (snapshot), M presents, P foll, think P suckles
2023-11-15	13:27:46	77	1	female	postsuckle	00:30:00	<0.5 PBL					N			muzz									P moves tow M, mutual leaning to, milk coming out of P's mouth (snapshot), lightly N (snapshot), M lightly n muzz, (snapshot), .... M moves away rapidly,
2023-11-15	13:27:46	77	1	female	postsuckle	00:49:00	2 ABL																	M moving tow gully, P not moved, looks around (snapshot)
2023-11-15	13:25:59/13:27	78	2	?male	suckle	00:31:00	0	x																P suckling (snapshot)
2023-11-15	13:28:39	78	2	?male	intersuckle	00:30:00	<0.5 PBL	x					n abdo seekign nipp			x								M lightly n soH, toH (snapshot) P struggling to re-find nipp, then suckles (snapshot)
2023-11-15	13:28:39	78	2	?male	intersuckle	01:00:00	0	x								x								P still suckling, pauses, M immed scr, P n abdo (snapshot),
2023-11-15	13:28:39	78	2	?male	intersuckle	01:22:00	0	x																M scr, P suckles again
2023-11-15	13:30:44	78	2	?male	postsuckle	00:00:00	0	x							abdo,	x								P suckle at start, M scr as P searches for nipp, M n P's abdo, , M scr, M bananas as P lies on side beside her (snapshot)
2023-11-15	13:30:44	78	2	?male	postsuckle	00:30:00	0						ffl		abdox2,	x								M n abdo, M scr (snapshot), P rolls over on side, M n P's abdo (snapshot), P flaps ffl lightly, M scr lightly, looking up, orients to P's son, scr lightly (snapshot), P n her scr ffl, waving own ffl (snapshot)
2023-11-15	13:30:44	78	2	?male	postsuckle	01:00:00	0						mid-abdo, ffl			x								M cont to scr, P n mid-abdo, ffl, half sitting up..(snapshot),
2023-11-15	13:30:44	78	2	?male	postsuckle	01:30:00	0						chest, ffl			x								M scr, P n ffl (snapshot), P n chest just beneath ffl (snapshotx2) as M cont to scr,
2023-11-15	13:30:44	78	2	?male	postsuckle	02:00:00	0						bites ffl, mid-abdo			x								P bites ffl (snapshot), P > post, n abdo as M scr (snapshot),
2023-11-15	13:30:44	78	2	?male	postsuckle	02:30:00	0						mid-abdo			x								P n, pushign at mid-abdo as M scr, P actively > post, looking away from M (snapshot)
2023-11-15	13:30:44	78	2	?male	postsuckle	03:00:00	<0.5 PBL					N lightly	muzz lightly			x								P facing away from M, M still scr (snapshot), P> M's face (snapshot), M scr, N lightly, P n her muzz lightly (no snapshots), P&M face forwards, M scr, (snapshot), P shifts forward, M eyes closed (snapshot), M scr,
2023-11-15	13:30:44	78	2	?male	postsuckle	03:30:00	<0.5 PBL					N			muzz									M n muzz (can't see clearly), M scr, M initiates N (snapshot), P sits up looking forwards,
2023-11-15	13:30:44	78	2	?male	postsuckle	04:00:00	<0.5 PBL					N			?face									think N (M initiate - can't see - snapshot), P leans tow her son, but M scr, P lks forward, M n face (can't see detail),
2023-11-15	13:30:44	78	2	?male	postsuckle	04:30:00	<0.5 PBL						toffl/shldr											M looks and shifts tow gully (snapshot), P n her toffl/shldr (snapshot), M > gully w (snapshot), P alert but not foll (snapshot)
2023-11-16	15:37:02	79	1	?female	unrelated	00:30:00	<0.5 PBL																	jets screaming overhead; M shifts forward slightly, P > tow her, P looks around, sn grass,
2023-11-16	15:37:02	79	1	?female	unrelated	01:00:00	0.5 PBL					N												P app closer to M's head, cries, M N P (snapshot), m shifts forward, P foll in //,
2023-11-16	15:37:02	79	1	?female	unrelated	01:30:00	<0.5 PBL																	M cont to shift forwards, P foll, cannot see clearly, think M presenting and P >tow nipp
2023-11-16	15:37:02	79	1	?female	unrelated	02:08:00	<0.5 PBL																	Think M presenting, P moving beh M (cannot see) - P not suckling, M shifts again, P > beside her hfl (cannot see)
2023-11-16	15:40:07	79	1	?female	unrelated	00:30:00	<0.5 PBL								soH	x						x		P now visible, > tow M, M presenting, P orienting to nipp at first, then > //to M tow her face (snapshot), M n soH (snapshot), M scr, M rolls semi sup, scr P,
2023-11-16	15:40:07	79	1	?female	unrelated	01:00:00	<0.5 PBL								shldr	x						x		P > tow her face, M scr, M n shldr (snapshot), son, M rolls semisup,
2023-11-16	15:40:07	79	1	?female	unrelated	01:18:00	<0.5 PBL															x		P still oriented to M's face , M semi sup (snapshot)
2023-11-16	15:42:37	79	1	?female	unrelated	00:30:00	0.5 PBL															x		M semisup, P looking away, (now quiet), P wrig as it expl grass,
2023-11-16	15:42:37	79	1	?female	unrelated	01:00:00	<0.5 PBL															x		M alert, head up, P wrig in grass, M relaxes semisup, P turns to orient tow her face,
2023-11-16	15:42:37	79	1	?female	unrelated	01:20:00	<0.5 PBL									x								M sits up, scr P, P moves rapidly away across grass
2023-11-16	15:46:52	79	1	?female	unrelated	00:30:00	<0.5 PBL															x		M leans over tow P, orienting to P's muzz (snapshot), M rolls over sup as jets scream (snapshot), P starts to move a little tow M (snapshot)
2023-11-16	15:46:52	79	1	?female	unrelated	01:00:00	<0.5 PBL					lightly N												M lightly N P (no snapshot - grass in way),
2023-11-16	15:46:52	79	1	?female	unrelated	01:30:00	<0.5 PBL								lightly soface									jets scream. M lies quietly, M lightly n P's soface, looks up,
2023-11-16	15:46:52	79	1	?female	unrelated	02:00:00	0.5 PBL																	M half sitting up, both alert
2023-11-16	15:46:52	79	1	?female	unrelated	02:33:00	0.5 PBL					N, N												M sitting up alert as jets scream, P alert orienting tow her, M N P (snapshot), .... N just after end of video
2023-11-16	16:06:10	80	2	?	postsuckle1	00:30:00	0.5 PBL					N												P has just stopped suckling, both on sand on far gully bank, P > M, M turns to P...assume N but cannot see interaction, then M looks up, hearing altercation, then N (snapshot),
2023-11-16	16:06:10	80	2	?	postsuckle1	01:02:00	<0.5 PBL																	P shifts closer to M, but cannot see - but little mvement, so think no interaction
2023-11-16	16:07:57	80	2	?	postsuckle2	00:30:00	0.5 PBL					N lightly												M moving tow sound of altercation, P foll, both app cross (sole - pregnant?) female, M v lightly N, ....M chases female (Male ~2ABL to left of them, watching (snapshot)
2023-11-16	16:07:57	80	2	?	postsuckle2	01:23:00	1 PBL																	Other female app male, P climbs gass bank, foll M (snapshot), male & female altercate, M turns away, P rapidly heads back to gully (snapshotx2)
2023-11-16	16:20:36	80	2	?	postsuckle3	00:30:00	0.5 PBL																	(on camcorder; almost dark) P struggles up grass bank tow M, N (snapshot), P > a little nrer, N again (snapshot), M n mouth/muzzle (snapshot),
2023-11-16	16:20:36	80	2	?	postsuckle3	01:00:00	<0.5 PBL																	P > nose M again and she snaps at it .... Then she rolls away tow neighbouring female (hear lots of A voc)...
2023-11-16	16:20:36	80	2	?	postsuckle3	01:35:00	2 PBL																	P lies on grass bank, wipes face..
2023-11-17	11:46:00	81	1	?	presuckle	stills	<0.5PBL																	M lying beside P, orienting to P, then ffl on P's head (scr)
2023-11-17	11:46:14	81	1	?	presuckle1	00:30:00	0.5 PBL									x								M scr P, P tries to move, alert, not tow M,
2023-11-17	11:46:14	81	1	?	presuckle2	01:01:00	1 PBL	x																P wrig a little in grass, M lying still, no mutual orientation; then P suckle beh M (out of sight)
2023-11-17	11:54:49	81	1	?	postsuckle1	00:30:00	<0.5 PBL																	P str head back at M's rear, M rolls so she is rolling over P, she shifts slightly, tail in air (snapshot),
2023-11-17	11:54:49	81	1	?	postsuckle1	01:00:00	0																	turns round so V is facing P (snapshot), P turns round away from M,
2023-11-17	11:54:49	81	1	?	postsuckle1	01:30:00	0.5 PBL															x scr back		M scratches back vigorously on grass, lies sup, P orients to her ant, M scratches back again
2023-11-17	11:54:49	81	1	?	postsuckle1	02:00:00	<0.5 PBL				x ("gargling")					x						x		P shifts slightly tow M, M sits up and M voc at ?? (snapshot), scr P, mo "gargling" in thr (snapshot), seems to be some white goo in her mouth, scr P, "gargling" at P, P turns away, M lies semisup, scr P, groaning and lies semisup (snapshot)
2023-11-17	11:54:49	81	1	?	postsuckle1	02:37:00	<0.5 PBL			x												x scr back		M again scratches her back, lies sup (snapshot) -seems uncomfortable; P crying (think it is this one), M now on her side, V facing P,
2023-11-17	11:58:52	81	1	?	postsuckle2	00:30:00	0				x (moan)	N	muzz			x					M om tongue flicking			lie tog, M str to P (snapshot), P n muzz (snapshot), N (p initiate), (snapshot), M om, flicks tongue as if flehmen (snapshot), M scr P, mouth still slightly open. M (or other F?) moans and lies down
2023-11-17	11:58:52	81	1	?	postsuckle2	01:00:00	<0.5 PBL			x					back									P moves forward slightly, little cries, M leans over to P , n its back (snapshot), P moves slightly in front of her.
2023-11-17	11:58:52	81	1	?	postsuckle2	01:30:00	<0.5 PBL								R, back, muzz/mouth									M sits up - she has little pockmarks on her left upper flank - poss pox? M n P's R (snapshot); little pockmarks on her face & toH also. M n back, n soH/neck (snapshots), n P's muzz/mouth (snapshot),
2023-11-17	11:58:52	81	1	?	postsuckle2	02:00:00	0					N				x					M om tongue flicking			P responds, N, M again om with tongue movement (snapshot), P wrig beside M, M scr P lightly,
2023-11-17	11:58:52	81	1	?	postsuckle2	02:31:00	0																	M turns round, back to P (can see pockmarks on her back)
2023-11-17	12:01:50	81	1	?	postsuckle3	00:30:00	<0.5 PBL																	M has moved forward slightly, P orienting to M;s hq, seems to be burping,
2023-11-17	12:01:50	81	1	?	postsuckle3	01:01:00	<0.5 PBL																	P still lying at M's hq
2023-11-17	12:03:10	81	1	?	postsuckle4	00:30:00	0.5 PBL																	P lying ~1/2 PBL from M's hq; M resting, V tow P. P wrig tow M's hq
2023-11-17	12:03:10	81	1	?	postsuckle4	01:00:00	0																	P n M's rear V (snapshot), turns tow her hfl, M presenting, M moves her hq.nipp slightly away
2023-11-17	12:03:10	81	1	?	postsuckle4	01:16:00	<0.5 PBL																	P shifts slightly post, otherwise no movement
2023-11-17	12:04:38	81	1	?	postsuckle5	00:39:00	<0.5 PBL																	P lying at M's hq (snapshot), turns head away
2023-11-17	12:05:47	81	1	?	postsuckle6	00:31:00	<0.5 PBL																	M str up, shifts forward so they are //, H-H, M's V tow P, cannot see P (behind M)
2023-11-17	12:24:32	81	1	?	postsuckle7	still	1 ABL																	M has shifted along grass to ~1 ABL from P; both resting
2023-11-17	12:25:09	82	1	?male	presuckle	00:30:00	<0.5 PBL						ffl			x								M scr P and P n her ffl (snapshot), M scr & P wrig
2023-11-17	12:25:09	82	1	?male	presuckle	01:00:00	<0.5 PBL						mouthx2			x								P sits up, n M's mouth, M scr , P n her mouth,
2023-11-17	12:25:09	82	1	?male	presuckle	01:30:00	<0.5 PBL					N			R	x							x	P lies sup, M scr (snapshot), P sits up, its hfl against M (snapshot), P moves away from M, M n its R (snapshot), P turns back to M, N
2023-11-17	12:25:09	82	1	?male	presuckle	02:00:00	0					N, N, N	sofacex2, chin, mouth, thr, son, muzz								M tongue flick, mo slightly, Pmo, nibb M's muzz			P n soface, so face nrer eye (snapshot), n M's chin, M cocks head to N (snapshot), P n M's mouth (snapshot), flicks tongue (miss snapshot), P n thr(snapshot), P n son (snapshot), N (snapshot), P mo, N, (P nibb M's muzz),
2023-11-17	12:25:09	82	1	?male	presuckle	02:30:00	0			x		N, N, N	muzz, bites muzz, mouth, sonx2. chest, son,								P mo nibbM's muzz, Pmo, M flicks tonguex2			N, P still mo at M's muzz, pr, P cries, head up, mo (snapshot), N, P str back to M (snapshot), P bites M's muzz, N (snapshot), P n mouth (snapshot), P n son (snapshot), n soH, beside eye x2, (snapshot), n son/chest (snapshot), n chest (snapshot), son (snapshot), M flicks tongue (snapshot), M leans away, flicks tongue again
2023-11-17	12:25:09	82	1	?male	presuckle	03:00:00	<0.5 PBL						tail, rear V											M turns round, moves rapidly away tow L, P turns and foll (snapshot), cont to foll and M moves away (?tow adult voc), M's tail erect (snapshot), P n tail as it foll(snapshots), M raises hq (snapshot), P n rear V (snapshot), M presents, P n rear V
2023-11-17	12:25:09	82	1	?male	presuckle	03:33:00	0	x					rear V											P seeking nipp, n rear V, suckles
2023-11-17	12:29:27	82	1	?male	intersuckle1	00:36:00	1 PBL	x	x			N	flank											M looks up (tow fence), turms tow P, P moving slightly tow her (snapshot), N (snapshot). M moves tow fence. P foll (snapshot), P n flank (snapshot), M rolls over, presents and P suckles
2023-11-17	12:30:25	82	1	?male	intersuckle2	00:30:00	<0.5 PBL			x		N	sonx2, mouth-pr, om nibb mouth, face, forehead											P has detached, orienting to M's chest, P cries, moving ant, P > round M's front (snapshot), M N P (snapshot), P lightly n son, and n under M's ffl/son, crying, P n M's mouth (snapshot)-pr (snapshot), P opens mouth, nibb at M's mouth, cries (quite low cry) (snapshot), P n face around M's eye/ear (snapshot), n M's forehead (snapshot),
2023-11-17	12:30:25	82	1	?male	intersuckle2	01:00:00	0						son, soFace		muzz									M n P's muzz (snapshot), P n her son (beh ear) (snapshot), n soface, M sits up looks away, P str head back (snapshot),
2023-11-17	12:30:25	82	1	?male	intersuckle2	01:30:00	<0.5 PBL			x						x								M scr P, M moves slightly away, P cries and turns tow her (snapshot)
2023-11-17	12:30:25	82	1	?male	intersuckle2	01:55:00	<0.5 PBL	x	x	x			flank, mid V											P cries, > to M, n flank, M presents, P n her V/midV, nipp, suckles
2023-11-17	12:34:01	82	1	?male	intersuckle3	00:30:00	<0.5 PBL	x	x	x		nrly N									M tongue flick			P has detached, orienting ant, cries, M looks tow P (snapshot), P cries repeatedly, M nrly n P, nostrils wide (snapshot), P cries, M tongue flicks (snapshot), P cries, n nipp, suckles
2023-11-17	12:34:01	82	1	?male	intersuckle3	01:01:00	0	x		x														P suckles. Cries while suckling
2023-11-17	12:36:54	82	1	?male	postsuckle1	00:30:00	<0.5 PBL			x		N, N	ffl			x								P just detached, moves ant, cries, cries om, orients to M's head, cries om. M leans over to P (snapshot), N (-snapshot)-pr, P cries, M N again (snapshot), M scr lightly, P n her ffl (snapshot)
2023-11-17	12:36:54	82	1	?male	postsuckle1	01:00:00	<0.5 PBL			x			mid-V		R	x								P lies beside M, //, H-H. cries, cries., turns to M, M scr P's head, M presents, P n her mid-V (snapshot), P moves rapidly ant (tow fence), M n his R (snapshot)
2023-11-17	12:36:54	82	1	?male	postsuckle1	01:30:00	<0.5 PBL			x		N,	forehead-pr											P cries, turns tow M, mut N (snapshot), N, P cries, P n M's face/forehead (snapshot)-pr,
2023-11-17	12:36:54	82	1	?male	postsuckle1	02:00:00	<0.5 PBL			x					R									P cries, still crying turns away tow fence (snapshot) (M n R), P nuzz grass, climbs over grass tow fence.
2023-11-17	12:36:54	82	1	?male	postsuckle1	02:30:00	0.5 PBL			x														P cries, turns back tow M, M watching, P cries.
2023-11-17	12:36:54	82	1	?male	postsuckle1	03:02:00	0.5 PBL																x	P rolls sup, wrig
2023-11-17	12:40:12	82	1	?male	postsuckle2	00:30:00	0.5 PBL			x														P looks tow fence, cries,
2023-11-17	12:40:12	82	1	?male	postsuckle2	01:00:00	0.5 PBL			x													x	P rolls on to side, snapshot of his V, rolls sup (snapshot), moves around, cries, looking tow fence, M watching (snapshot),
2023-11-17	12:40:12	82	1	?male	postsuckle2	01:31:00	0.5 PBL			x														P cont to face fence, wrig a bit & crying
2023-11-18	12:54:45	83	2		intersuckle1	00:30:00	<0.5 PBL						om bites ffl	wrig(pl)x2		x					Pmo (pl)x2			M scr P vigorously, P ombites ffl, (snapshotx2), P rolls over, sit up, mo (pl?)(snapshot), wrig (pl?) , lies down, > ant, M scr P's head, P mo (snapshot), M cont to scr, P wrig a little
2023-11-18	12:54:45	83	2		intersuckle1	01:00:00	<0.5 PBL						mouht, chin, muzz								Pmo (pl)x2, mo, pl lu, mo	x		(people interrupt me), P leans tow M, mo (pl)(snapshotx2), P pl mo tow M's head (snapshot), pl lu at M's muzz (snapshot), n M's mouth (snapshot), n M's chin (snapshot), P n muzz (snapshot), P pl mo (snapshot), M lying sup,
2023-11-18	12:54:45	83	2		intersuckle1	01:30:00	<0.5 PBL						son		R, flank, son									M sits up and n P's R (snapshot), n P's flank, n P's son & P n her son (snapshotx2),
2023-11-18	12:54:45	83	2		intersuckle1	02:00:00	0						bites fflx2, n chest, oxter			x						x		M shifts, rolls over, put ffl (scr) on P (snapshot), P bits her ffl, M cont scr, P bites ffl (snapshot), P n chest, M scr P, then M rolls sup, P n her chest (snapshot), n her oxter (snapshot), M scr, P bites her ffl (snapshot)
2023-11-18	12:54:45	83	2		intersuckle1	02:30:00	<0.5 PBL						bites ffl, n oxter, pl jabs ffl, son	wrig (pl)		x					Pmo (pl)			P str head back, (?pl) (snapshot), M scr, P tries to bit ffl, n oxter as M scr (snapshot), P mo jabs at R ffl, M scr, sit up, P n her son (snapshot), snapshot of M's face (indicating pl??), M scr, P mo (snapshotx2), P pl wrig
2023-11-18	12:54:45	83	2		intersuckle1	03:00:00	<0.5 PBL					N	pl bites muzz	pl galumphs when foll								x		M lies semisup and P n her nose (N) (snapshot), bit her muzz, M turns away moving away, P turns, rearing up (snapshot), P pl galumphs after her (foll)
2023-11-18	12:54:45	83	2		intersuckle1	03:30:00	<0.5 PBL							wrig (pl)										M presents, P pl wrig beside her in //
2023-11-18	12:54:45	83	2		intersuckle1	03:48:00	0							galumphs (pl)		x								M shifts pos, presenting, P galumphs tow her ant, M is scr (can’t see P, beh her)
2023-11-18	12:58:50	83	2		intersuckle2	00:30:00	0		xx				mo at muzz, son, chest, mo at chest, mo at chest, mid-Vx2		shldr		x				Pmo (pl)			M n P's shldr at start (snapshot), P mo (pl) at M's muzz (snapshotx3), P leans over to M and M puts ffl on P (snapshot) (quite a lot of noise - people and A voc), P n M's son and muzz at her chest (snapshot), mo at her chest (snapshot), n M's chest & mid/V, M shifts, P n nipp (snapshot), n mid-V, n nipp,
2023-11-18	12:58:50	83	2		intersuckle2	01:09:00	<0.5 PBL						V, R											P lies beside M, //, M still presenting, P n V, snapshot), M turns back on P, think P n R (can't see)
2023-11-18	13:00:05	83	2		intersuckle3	00:30:00	<0.5 PBL		xx	x			mid-flank,											P n M's mid-flank, M shifts and presents, shifts again, (now can't see P), M shifts again,
2023-11-18	13:00:05	83	2		intersuckle3	01:00:00	<0.5 PBL																	think P cries, P n nipp, M shifts again, back to P, P >M, M presents,
2023-11-18	13:00:05	83	2		intersuckle3	01:30:00	<0.5 PBL		x				fflx2, chest, mid-V,			x								P n her ffl lightly, n ffl, chest (snapshotx2), M shifts again, P n mid-V, M scr, P n nipp,
2023-11-18	13:00:05	83	2		intersuckle3	01:45:00	0		x															P n nipp
2023-11-18	13:07:29/58	83	2		intersuckle3	stillsx2		x																P suckles
2023-11-18	13:08:01	83	2		postsuckle	00:30:00	<0.5 PBL						mid-V			x								P has stopped suckling, n mid-V lightly (snapshot), M scr P,
2023-11-18	13:08:01	83	2		postsuckle	01:00:00	0					Nx3	forehead		son, face	x		P's H against M's chest						M n P's son (snapshot), P n her forehead (snapshot), M n face (cheeck) (snapshot), M scr, P rubs head against M's chest (snapshot), M scr, N (snapshot), N (snapshot), N,
2023-11-18	13:08:01	83	2		postsuckle	01:30:00	<0.5 PBL					N, Npr, N	muzz-pr, muzz		son			muzz-muzz C			tongue flick			N (snapshot), P n muzz (snapshot)-pr, N (snapshot)-pr, N (snapshot), P n muzz (snapshot), M pushes muzz beside P's muzz (contact - snapshot), M n son M moves head away and flicks tongue (snapshot),
2023-11-18	13:08:01	83	2		postsuckle	02:00:00	0						thrx2, son, thr		son		x							P moves closer to M's head, M put ffl on P (snapshot), P n thrx2, M n son/shldr (snapshot), M sits up, P n her son, M lies down, P n thr
2023-11-18	13:08:01	83	2		postsuckle	02:24:00	0						thr, chin,											P n thr, n chin (snapshot), M moves forward rapdly, P foll (snapshot), M > v rapidly tow gully edge, P not foll 4 ABL sep
2023-11-18	13:35:03	84	1		intersuckle	00:30:00	<0.5 PBL																	P suckled from 13:30:56 to 13:35:03. P stops suckling, M lifts nipp slightly away from P, orient tow each other,
2023-11-18	13:35:03	84	1		intersuckle	01:00:00	<0.5 PBL					N				x								N (obscured by grass (snapshot), M scr...M shifts posn
2023-11-18	13:35:03	84	1		intersuckle	01:30:00	<0.5 PBL			x														P turns away from M (snapshot), P struggling through grass, crying, M orienting restlessly tow P
2023-11-18	13:35:03	84	1		intersuckle	02:00:00	<0.5 PBL			x														P turns back tow M, cries as M moves forward (snapshot for L side ID), think presents, but P not visible beh M
2023-11-18	13:41:25	84	1		postsuckle1	00:30:00	0					N												MP N at start (snapshot), P > nipp, but not nosing or attached (though cannot see clearly),
2023-11-18	13:41:25	84	1		postsuckle1	00:52:00	<0.5 PBL																	P still at M's rear V, but looking up and over M _ - do not think n nipp
2023-11-18	13:41:25	84	1		postsuckle1	still	1 PBL																	P & M alert, ~ 1PBL apart
2023-11-18	13:41:25	84	1		postsuckle2	00:30:00	0.5 PBL																	P str tow M mo slightly (snapshot)
2023-11-18	13:41:25	84	1		postsuckle2	01:00:00	<0.5 PBL																	P > tow M, str, M presenting, P struggles close to M's abdo
2023-11-18	13:41:25	84	1		postsuckle2	01:30:00	<0.5 PBL																	P alert, bobbing head up & down, M watching, P not making any effort to suckle
2023-11-18	13:45:01	84	1		postsuckle3	00:32:00	<0.5 PBL					N												P str tow M, mutual N (snapshot), M shifts in front of P, cannot see P, M facing away from P
2023-11-18	13:48:51	84	1		postsuckle4	still	3 ABL																	MP now sept by ~3 ABL, both alert
2023-11-18	14:18:22	85	2	?male	postsuckle	00:30:00	<0.5 PBL								muzz, soFace, shldr			chin, lightly over P's boh						Pup suckling at/from 14:08:36). P has just stopped suckling, turns away from M (snapshot), P ho further along gully bank (nearside), M foll, n P's muzz (snapshot), P cont to ho away from M, M foll, n P's soFace (snapshot), P cont to ho further (always away from M), M puts chin on P;s boh (snapshot), n P's shldr as P ho (snapshot),
2023-11-18	14:18:22	85	2	?male	postsuckle	01:00:00	<0.5 PBL								R									P ho on to grass beside fence, M n R (snapshot), P ho further, M foll (snapshot)
2023-11-18	14:18:22	85	2	?male	postsuckle	01:30:00	0.75 PBL					N, N, N, N-pr lightly	cheek,		muzz, flank/shldr									M str tow P, nrly N (snapshot), P n M's cheek (snapshot), M n P's muzz (snapshot; reverse order snapshots), M n flank/shldr, N (snapshot), P N again (snapshot), M looks away tow gully (snapshot), turns back to P, N (snapshot), lightly -pr, M looks up,
2023-11-18	14:18:22	85	2	?male	postsuckle	02:00:00	<0.5 PBL																	M turns back tow gully, raises hq, P turns after her (snapshot), P starts to foll M (snapshot), M looks back tow P, P turns away, M cont tow w (snapshot)
2023-11-18	14:18:22	85	2	?male	postsuckle	02:18:00	1.5 PBL																	M at edge of gully , P not foll,, M cont into w, P orienting tow fence (snapshot) ~3 PBL from M.
2023-11-18	14:28:52	86	1	?female	intersuckle	00:30:00	<0.5 PBL																	M n son (snapshot), scr P, n P's back (snapshot), n P's flank, P n mid-V (snapshot), M cont to scr, P rooting in mid-V, M raises head, om slightly (snapshot), P still rooting for nipp
2023-11-18	14:28:52	86	1	?female	intersuckle	00:57:00	0	x	x				rear V											M shifts pos so P's nose at nipp (snapshot), then shifts pos again, raising hq, presents again (snapshot), P n rear V, then nipp and suckles (snapshot)
2023-11-18	14:30:45	86	1	?female	postsuckle	00:30:00	0					N			son	x					M sucks mouth x2 slightly			P just stopped suckling, M n son at start (snapshot), M lks up, sucks mouth slightly, N, M raises head, saliva from mouth (snapshot), sucks mouth again slightly, P moves tow her post, M scr lightly (snapshot),
2023-11-18	14:30:45	86	1	?female	postsuckle	01:00:00	<0.5 PBL					N, N	ffl, muzz			x								P n her ffl claw (snapshot), P struggles to M's face, N (snapshot), P excited, n M's muzz (snapshot), M scr, P > past M's face, N as P passes her face (snapshot), M scr P, P turns away (snapshot),
2023-11-18	14:30:45	86	1	?female	postsuckle	01:30:00	<0.5 PBL									x								P turns back to M (snapshot), M reaches tow it, P turns away, then turns back, M scr P, P looks up,
2023-11-18	14:30:45	86	1	?female	postsuckle	02:00:00	<0.5 PBL					N, N			back/flank, R									P turns tow M's face, N (snapshot), N, P turns slightly away, M n back/flank (snapshot), M n R, M turns away, P facing tow her post,
2023-11-18	14:30:45	86	1	?female	postsuckle	02:30:00	<0.5 PBL																	M moves away into hollow, P foll a few ins, tries to foll her hq (snapshot), P turns away (snapshot), M not moved further
2023-11-18	14:30:45	86	1	?female	postsuckle	02:50:00	1.5 PBL																	P moves a little further away, sn/expl grass
2023-11-18	14:34-36	86	1	?female	postsuckle	stills	3 ABL																	M enters nrby pool ~3 ABL from P
2023-11-18	14:45:37	87	1	female	intersuckle	00:30:00	<0.5 PBL								boh, boh	x			x					M leans over to P, n boh (snapshot) and scr P, cont scr P, M leans pver, n boh, M leans head over P's boh (snapshotx2), M moves past P and turns back round
2023-11-18	14:45:37	87	1	female	intersuckle	01:07:00	<0.5 PBL	x				N												M leans over to P, N (snapshot), M adopts new posn, P foll, > her tow V,suckles (snapshot)
2023-11-18	14:48:08	87	1	female	postsuckle1	00:30:00	0								boh, R, back/shldr									M&P lie quietly H-H, M n boh, M n R, M n back/shldr (snapshot),
2023-11-18	14:48:08	87	1	female	postsuckle1	01:00:00	<0.5 PBL																	P beh M, > tow her post (snapshot), P > up through grass, M orienting in opp direction
2023-11-18	14:48:08	87	1	female	postsuckle1	01:29:00	3 PBL																	P wrig in glass, umbilicus still wet ~1 in, snapshotx3 indicating female,
2023-11-18	14:51:06	87	1	female	postsuckle2	00:31:00	2 PBL																x	P lies sup
2023-11-18	15:25:10	88	2	female	intersuckle1	00:30:00	<0.5 PBL						muzz, soFace, chest/tofflx2, son, chest/sonx2, chest, son		son, boh, son									P has stopped suckling, P n M's muzz (snapshot), M n son (snapshot), n boh (snapshot), P n soface (snapshot), n chest/toffl (snapshot), n chest again (snapshot)-pr(as if suckling lightly), M n son (snapshot), P n son (think - can't see), P n son/chest (snapshot), n chest, P n son (snapshot), M moves slightly, P foll and n chest/son (snapshot)
2023-11-18	15:25:10	88	2	female	intersuckle1	01:00:00	<0.5 PBL					x	chest-pr, chin, thr-pr, thr/son, son (mo)		son, boh, shldr	x		x			Pmo			P n chest-pr, M n son (snapshot), M scr, P n M's chin (snapshot), think N (p init), M n boh (snapshot), M n shldr as P mves tow her post, M shifts and leans against P (snapshot), P n thr (snapshot), P persists in n thr/son area, n son with open mouth mo
2023-11-18	15:25:10	88	2	female	intersuckle1	01:21:00	0	x				N (mouths), N (mouths)	son (nibb), mouth, muzz/mo-pr								Pmo-pr			P nibb at M's son (snapshot), P mo beside M (snapshotx4), N-mouths together, P n M's mouth (snapshot), P n muzz with mo (snapshot), P mo at M's muzz/mouth (N)(snapshot), M rolls back and presents, P immed >nipp and suckles (snapshot).
2023-11-18	15:26:35	88	2	female	intersuckle2	00:30:00	0.5 PBL					N			soF, muzz/mouth									M rolls over, half presents, then str tow P, n ?soFace (can't see; snapshot), ?N, then son (snapshot), M n muzz/mouth (snapshot)
2023-11-18	15:26:35	88	2	female	intersuckle2	01:00:00	<0.5 PBL						chinx2, thr, muzz, thr		sonx2, son, forehead									M n son (snapshot), M n son again (snapshot), P n chin (snapshot), P n chin again (snapshot), M n son (snapshot), P n thr (snapshot), P n muzz lightly (snapshot), M lightly n forehead (snapshot), P n thr (snapshot)
2023-11-18	15:26:35	88	2	female	intersuckle2	01:30:00	<0.5 PBL																	M rolls away, vigorously scr back on sand, P > tow M,
2023-11-18	15:26:35	88	2	female	intersuckle2	02:00:00	0.5 PBL																	P app/foll M (snapshot),
2023-11-18	15:26:35	88	2	female	intersuckle2	02:12:00	<0.5 PBL	x	x															P n nipp (snapshot) and suckles (snapshot)
2023-11-18	15:29:03	88	2	female	intersuckle3	00:35:00	0	x	x				mid-V, back, flank									x		P detached, orienting to nipp, M rolls semisup, P n mid-V (snapshot), M rolls over, back to P, P n back (snapshot), M shifts forward (tail erect) leaving P at her rear (snapshot), P n rear flank (snapshot), P n nipp as M presents (snapshot) and suckles (snapshot)
2023-11-18	15:32:41	88	2	female	postsuckle1	00:30:00	<0.5 PBL					N	mid-V, bites ffl		son, son, son	x					Pmo			M n son at start (snapshot), M scr lightly, P n mid-V (snapshot), M scr & P bits ffl (snapshot), P lies on side, orienting to M's ant, M scr (snapshot), N lightly (snapshot), M n son, P mo (snapshot), M n son (snapshot), M sits up and rolls away, her back to P (snapshot),
2023-11-18	15:32:41	88	2	female	postsuckle1	01:00:00	0.5 PBL								boh									P foll M, M looks back to P (snapshot), another P just ahead of her, P rolls on to side, then prone, M n boh (snapshot), P wrig tow M's ant, M n boh (snapshot)
2023-11-18	15:32:41	88	2	female	postsuckle1	01:30:00	<0.5 PBL					N	mouth, chin (mo)		face						Pmo	x		P > tow adj sleeping P, P lks back at M, M rolls sup (snapshot), P n adj P;s tip of hfl (snapshot), Pm turns hastily back tow M, M looking at it (snapshot), N (snapshot)-pr, P mo to M's mouth, P still mo at M's chin (snapshot), M n face (eye reg)
2023-11-18	15:32:41	88	2	female	postsuckle1	02:00:00	0.5 PBL																	M moves rapidly away, tail erect (snapshot), P foll as M> to male lying peaceably! (snapshot)
2023-11-18	15:32:41	88	2	female	postsuckle1	02:12:00	4 PBL																	M altercates with (blameless) male (snapshot), P not foll
2023-11-18	15:37:27	88	2	female	postsuckle2	00:30:00	0.5 PBL																	M has ret to P, lying asleep, P orienting away from M (snapshot); P moves further away, M watches (snapshot)
2023-11-18	15:37:27	88	2	female	postsuckle2	01:00:00	2 PBL																x	P semisup, indicating female ID (snapshot); comfort mov (snapshot)
2023-11-18	15:37:27	88	2	female	postsuckle2	01:30:00	2 PBL																	P wrig, M watch
2023-11-18	15:37:27	88	2	female	postsuckle2	02:00:00	2 PBL																x	P cont to wrig, comfort mov, M now resting, (snapshots x2 of P sup)
2023-11-18	15:37:27	88	2	female	postsuckle2	02:10:00	2 PBL																	P cont to wrig, comfort mov, M now resting, (snapshots x2 of P sup)
2023-11-21	12:26:28	89	1-nb	male	presuckle1	00:30:00	<0.5 PBL																	P born ~12:00 (25 min prev), placenta & sac still not delivered, placenta extruding. P wrig in situ (snapshot), moving head & orienting to M, sn air, from a few ins away,
2023-11-21	12:26:28	89	1-nb	male	presuckle1	01:00:00	<0.5 PBL																	M resting, not watching P, P cont to wrig v slightly, orienting to M's V
2023-11-21	12:29:03	89	1-nb	male	presuckle2	00:30:00	0						V, V-pr			x								M scr P, P's nose to M's V (snapshot), cont scr and Pn V , P n all around V
2023-11-21	12:29:03	89	1-nb	male	presuckle2	01:00:00	<0.5 PBL						V-pr											M presents, P str tow M, n around her V-pr
2023-11-21	12:29:03	89	1-nb	male	presuckle2	01:30:00	<0.5 PBL						V-pr, V-ant, V											P sn air close to M's V, n V-pr (snapshot), n ant-V (snapshot), M shifts posn slightly, P n V
2023-11-21	12:29:03	89	1-nb	male	presuckle2	02:00:00	<0.5 PBL						mid-V, V, V											P n mid-V (always v lightly), M keeps shifting posn slightly, P keeps n V lightly, then looks up (snapshot), n V (snapshot)
2023-11-21	12:29:03	89	1-nb	male	presuckle2	02;30	<0.5 PBL						ffl			x		x		x				M sits up, P leans against her (snapshot), Mscr (snapshot), P n M's ffl (snapshot),
2023-11-21	12:29:03	89	1-nb	male	presuckle2	03:00:00	<0.5 PBL						mid-Vx2, V, oxter, mid-V, oxter		face, muzz,	x		x		x				P lightly n mid-V, again n mid-V (snapshot), n V again lightly, M n face (snapshot), M n muzz (snapshot), M scr (P's head recoiling from ffl - does not understand!), P n oxter (snapshot), mid-V (snapshot), M scr & P leans against M (snapshot), P n oxter )snapshot)
2023-11-21	12:29:03	89	1-nb	male	presuckle2	03:37:00	0						mid-V, mid-V,			x				x, x				P's chin against M's V (snapshot), n mid-V (by default) leans chin against M's ant-V/chest (snapshot), M scr & P faces post (snapshot), M rolls away, turns to look at P (snapshot), P sniffing air ~2.5 PBL from M,
2023-11-21	12:33-12:53	89	1-nb	male	presuckle3	stills	2 PBL																	P moving away from M along gully, ho on gully bankm tow grass, ~8 PBL from M
2023-11-21	12:56:29	89	1-nb	male	presuckle4	00:31:00	8 PBL																	Placenta is just delivered, now M > along gully, through w, tow P (snapshot), looks at P (snapshot) distance ~ 3PBL, P wrig on bank
2023-11-21	12:58-12:59	89	1-nb	male	presuckle5	stills	3 PBL																	M > through grass to pool, wallows in pool, climbs out > gully bank opposite P
2023-11-21	12:59:52	89	1-nb	male	presuckle6	00:30:00	<0.5 PBL						soFace		R, flank, son, soFace, flankx2, son, Rx3									M has crossed gully, n P's R (snapshot), M n flank (snapshot), M n son (snapshot), n soFace (snapshot), n flank (snalshot), n R, n flank n son (snapshot), n R (snapshot), n R again (snapshot), M n R, P turns & n M's soFace )(snapshot)
2023-11-21	12:59:52	89	1-nb	male	presuckle6	01:00:00	<0.5 PBL			x														M turns away (snapshot), > into gully w, P looks after her, (snapshot), cries, M remains immob facing away from P, P not foll
2023-11-21	12:59:52	89	1-nb	male	presuckle6	01:12:00	2 PBL																	P still looking after M
2023-11-21	13:06:52	89	1-nb	male	presuckle7	00:30:00	<0.5 PBL			x, x			hfl, hfl, rear flank											P beh M, orienting to her hfl (snapshot), P cries, n her hfl (snapshot), M turns to look at P, P nhfl again, cries (little high, weak cry), M shifts posn, P foll her hfl (snapshot), M turns round, str to look at P, P n her rear flank (snapshot), M rolls over, presenting, P n her V (snapshot),
2023-11-21	13:06:52	89	1-nb	male	presuckle7	01:00:00	<0.5 PBL		x				mid-V, rear V											P > tow M's ant, n her mid-V (snapshot), M shifts posn so nipp nearer P, P n rear V, rooting for nipp (snapshot), M shifts posn, P finds nipp (snapshot)
2023-11-21	13:06:52	89	1-nb	male	presuckle7	01:37:00	0	x	x															P rooting at upper nipp, then suckles on lower nipp (snapshot), cont to suckle on lower nipp.
2023-11-21	13:12:37	89	1-nb	male	intersuckle	00:28:00	0	x	x				mid-V											P stops suckling, M adjusts posn, P n V, rooting for nipp, finds lower nipp & suckles,
2023-11-21	13:13:26	89	1-nb	male	postsuckle	00:30:00	0						rear-V									x		P n rear V next to nipp (snapshot), M rolls sup (snapshot), (lower nipp more pronounced than upper nipp) M sits up, back to P
2023-11-21	13:13:26	89	1-nb	male	postsuckle	01:00:00	2 PBL																	Both sit in giully w, M back to P, now looking up gully (snapshot), M looks all around, looks back at P who is alert
2023-11-21	13:13:26	89	1-nb	male	postsuckle	01:30:00	2 PBL																	M looks up bank tow grass, P orienting tow M (snapshot), P > tow M,
2023-11-21	13:13:26	89	1-nb	male	postsuckle	02:00:00	1.5 PBL					N												P orienting tow M (snapshot), P tries to app/foll M, M turns round to P (snapshot), N (snapshot)
2023-11-21	13:13:26	89	1-nb	male	postsuckle	02:30:00	<0.5 PBL					Npr				x								N-pr cont (snapshot), M scr P (snapshot), N P (snapshot), cont scr P,
2023-11-21	13:13:26	89	1-nb	male	postsuckle	03:00:00	0.5 PBL						muzz		soFace, muzz	x								P looks away, M cont scr, M n soFace, muzz (snapshot), soFace, P n M's muzz (snapshot)
2023-11-21	13:13:26	89	1-nb	male	postsuckle	03:30:00	<0.5 PBL								soFace, son	x								M n soFace, son (snapshotx2), M scr P, M rolls on back, om slightly, sits up, scr slightly, lies down, slowly rolls away from P,
2023-11-21	13:13:26	89	1-nb	male	postsuckle	04:00:00	2 PBL																	P foll M as she rolls slowly further away, n surf of w, (snapshot),
2023-11-21	13:13:26	89	1-nb	male	postsuckle	04:30:00	2 PBL						ffl			x								P still foll M, app her ant (snapshot), M sits up, scr P, P n her ffl (snapshot), M cont to scr
2023-11-21	13:13:26	89	1-nb	male	postsuckle	05:00:00	<0.5 PBL						chest/ant-Vx2, chestx2, ant-V			x								M scr, P n chest/ant-V-pr (snapshot), n chest/ant-V, M scr, P n chest...n chest, n ant-V,
2023-11-21	13:13:26	89	1-nb	male	postsuckle	05:30:00	<0.5 PBL						chest/ant-Vx2, chest, ffl, ant-V			x								M cont to scr, P orienting to her ant-V, P n chest/ant-V, n chest/ant-V again (snapshot), M scr, n chst under ffl (snapshot), n ffl underside (snapshot), n ant-V
2023-11-21	13:13:26	89	1-nb	male	postsuckle	06:00:00	<0.5 PBL						fflx3, chest, fflx2; oxter, mid-flank			x								M cont to scr, P n her ffl (snapshot), M scr, P n ffl (snapshot), M scr, P n ffl (snapshot), M scr, P n chest & ffl, M cont scr, P n ffl (snapshot), & oxter (prev to that; late snapshot), P n mid-flank, while M scr (snapshot)
2023-11-21	13:13:26	89	1-nb	male	postsuckle	06:30:00	0						mid-V											P n mid-V, M rolls away (snapshot), P foll through water (snapshot - snapshot of M with pox on her back/flank? O or maybe just grit ), M cont to roll away, P foll
2023-11-21	13:13:26	89	1-nb	male	postsuckle	07:00:00	2 PBL					N												P foll M as she rolls away on to gully bank, M turns round to P, N briefly (miss moment; snapshot x2), M . Back into gully (snapshot)
2023-11-21	13:13:26	89	1-nb	male	postsuckle	07:14:00	0.5 PBL																	M rolls away from P (to ~1 PBL).
2023-11-21	13:23:00	89	1-nb	male	postsuckle	still	1 PBL																	Both resting, P on gully nr-bank, M in w
2023-11-22	12:31:10	90	3	female	presuckle	still	1 ABL																	M was >10 ABL from P is pool beside gully, looking over at P, moving slightly (no voc heard)
2023-11-22	12:32:16	90	3	female	presuckle	still	1 PBL																	mut app by M & P
2023-11-22	12:32:20	90	3	female	presuckle1	00:30:00	<0.25 PBL					nrly N									M lu, M mo			M&P nearly N, then both recoil slightly (snapshot), then M lu at P (snapshot) , M n ground....M mo at P (but not lunging) (snapshot) - no voc heard.., M slowly closes mouth and head down..., P eyes closed (snapshot)
2023-11-22	12:32:20	90	3	female	presuckle1	01:00:00	0.25 PBL			soft moan?											jabs head, mo slightly; Pmo			M jabs head at P, mo slightly , P also mo slightly (no voc heard). M moves away slightly, looks away, P looks at her, M lies down ~1.5 ABL from P, back to P, M turns away slightly, hear little moan (think from P)
2023-11-22	12:32:20	90	3	female	presuckle1	01:34:00	3 PBL														Pmo			M presents, P mo, struggles up slope tow M (snapshot)
2023-11-22	12:35:58	90	3	female	presuckle2	00:30:00	0.25 PBL														Mmo			P cautiously app M, M looks at P, mo slightly (snapshot)
2023-11-22	12:35:58	90	3	female	presuckle2	01:00:00	0.25 PBL								boh	scr					jabs head			M jabs (more gently) head at P's boh (snapshot), M shifts posn and scr P (snapshot), n P's boh (snapshot), cont to scr P, P lies on side (snapshot - think female)
2023-11-22	12:35:58	90	3	female	presuckle2	01:30:00	0.25 PBL			soft call?														M & P both lie down, think P gave little v quiet call...
2023-11-22	12:35:58	90	3	female	presuckle2	02:00:00	0.25 PBL									scr								M scr P, sit up, then single scr..P shifts a little closer, M scr P (snapshot)
2023-11-22	12:35:58	90	3	female	presuckle2	02:30:00	<0.25 PBL									scr								M cont to scr,
2023-11-22	12:35:58	90	3	female	presuckle2	03:00:00	< 0.25 PBL						mid-V			scr								M cont to scr, P nuzz mid-V.... (Snapshot),
2023-11-22	12:35:58	90	3	female	presuckle2	03:30:00	<0.25 PBL									scr				P's head against M's V				M cont to scr P, P leans boh against M (snapshot)...think M gives litle moan
2023-11-22	12:35:58	90	3	female	presuckle2	04:00:00	0						chest			scr								M cont to scr P, P's nose at her chest (snapshot), M shifts posn and rolls on her back (snapshot)
2023-11-22	12:35:58	90	3	female	presuckle2	04:30:00	0.25 PBL						hfl											M presents, P n her hfl lightly,
2023-11-22	12:35:58	90	3	female	presuckle2	05:00:00	< 0.25 PBL						hfl, lower abdo											M presents again, P lightly n her hfl (snapshot), P > closer to M, n her lower abdo, M jerks abdo slightly away (snapshot),
2023-11-22	12:35:58	90	3	female	presuckle2	05:23:00	<0.25 PBL	x	x				rear abdo											P orienting to M's rear abdo, suddenly reaches up to nipp (snapshot), attaches and suckles
2023-11-22	12:46:12	90	3	female	intersuckle	00:30:00	<0.25 PBL						mid-V			scr				head pressed into M's V				P has just detached, M still presenting, M sits up and scr P's toH, (snapshot), keeps rollign backwards then giving P s single scr, P n mid-V (snapshot), P > tow M's ant, M scr P (snapshot), P buries head in M's V (snapshot), M scr
2023-11-22	12:46:12	90	3	female	intersuckle	01:00:00	0								to shldr	scr								P moves forward beside M's chest, M scr, M n top of shldr ffl (scr) on P (snapshot), M scr P
2023-11-22	12:46:12	90	3	female	intersuckle	01:30:00	<0.25 PBL									scr								M scr P's back/flank, P also makes little scr movs on grass (snapshot),
2023-11-22	12:46:12	90	3	female	intersuckle	02:00:00	<0.25 PBL					N	soH, mouth		R, boh	scr					M jerks/lu, mo			P moving along to M's head, M still scr, M n R, P str back, n M's soH (by ear) (snapshot), N, P n M's mouth/chin (snapshot), M n boh and then jerks muzz (mo slightly open) at P (snapshot), P eyes closed..
2023-11-22	12:46:12	90	3	female	intersuckle	02:30:00	<0.25 PBL									scr					M lu			M makes little lunging mov at P's boh (snapshot just before lu), M scr P's rear flank, Both raise heads (kerfuffle from As further over)
2023-11-22	12:46:12	90	3	female	intersuckle	03:00:00	<0.25 PBL								toH, hfl									M n top of head lightly, M turns, n P's hfl,
2023-11-22	12:46:12	90	3	female	intersuckle	03:30:00	<0.25 PBL			soft voc	snorting growl (softly)													M lies on back, gives snorting/growling soft voc (snapshot), M sits up, P> tow her, soft voc,
2023-11-22	12:46:12	90	3	female	intersuckle	04:00:00	0.5 PBL					N	son					P strokes M's shldr	mo- head over; chin over	chin against M	M lu at muzz, sonx2, lu, lu at facex2m M mo			M turns and lu (gently) at P's muzz (snapshot, P eyes closed), M lu gently again at P's son (snapshot, P eyes closed), M lu again at P's son, M sits up, mo (snapshot), gentle lu, N (snapshot), gentle lu at P's so face (snapshot), gentle lu again, M movs forward, P strokes M's shldr, n her son (snapshot), M lu, P lays chin on M's shldr (snapshot), M str back, mo (snapshot) and brings head down ove…
2023-11-22	12:46:12	90	3	female	intersuckle	04:31:00	0																	P wrig out from under M and > away, M turns away slightly, lie // ~0.75 PBL apart,
2023-11-22	12:51:30	90	3	female	suckle	00:40:00	0.25 PBL	x	x	soft voc														P gives soft voc (think), > M, n nipp, suckles
2023-11-22	12:53:23	90	3	female	postsuckle1	00:30:00	0	x	x															P n nipp at start, suckling, detaches, (snapshot),
2023-11-22	12:53:23	90	3	female	postsuckle1	01:00:00	0.5 PBL									scr					P mo at M's ffl			M reaches over, lays ffl on P (snapshot), scr, P bats M's ffl, mo (snapshot, nrly N)
2023-11-22	12:53:23	90	3	female	postsuckle1	01:30:00	0.25 PBL									scr								M cont to scr P's back (lanugo flying)
2023-11-22	12:53:23	90	3	female	postsuckle1	02:00:00	0.25 PBL									scr								M cont to scr P's back,
2023-11-22	12:53:23	90	3	female	postsuckle1	02:30:00	<0.25 PBL									scr								M scr P's R ..........,
2023-11-22	12:55:56	90	3	female	postsuckle2	00:30:00	<0.25 PBL									scr								M scr P's R
2023-11-22	12:55:56	90	3	female	postsuckle2	01:00:00	<0.25 PBL									scr								M cont to scr P's R, P lying just at her ant
2023-11-22	12:55:56	90	3	female	postsuckle2	01:30:00	<0.25 PBL									scr								M scr contd
2023-11-22	12:55:56	90	3	female	postsuckle2	02:00:00	<0.25 PBL									scr								M scr contd (snapshot),
2023-11-22	12:55:56	90	3	female	postsuckle2	02:30:00	<0.25 PBL									scr								M scr contd
2023-11-22	12:55:56	90	3	female	postsuckle2	03:00:00	<0.25 PBL									scr								M scr P's R cont, P seems to be quite enjoying it! (snapshot)
2023-11-22	12:55:56	90	3	female	postsuckle2	03:13:00	0.5 PBL									scr								Lie in //, then M leans over and scr again
2023-11-22	12:59:14	90	3	female	postsuckle3	00:30:00	0.25 PBL																	M cont to scr P...both lie quietly,
2023-11-22	12:59:14	90	3	female	postsuckle3	01:00:00	0.5 PBL								boh						M head jab at boh			M sits up, gives little head jab at P's boh (snapshot), as P moves slightly, head jab gently again, P lies on side (snapshot), P autoscr,
2023-11-22	12:59:14	90	3	female	postsuckle3	01:30:00	0.5 PBL
2023-11-22	13:01:17	90	3	female	postsuckle4	00:32:00	0.5 PBL																	P doing exercises (see stills & videos)
2023-11-22	13:02:33	90	3	female	postsuckle5	00:34:00	0.75 PBL																x	P sup, doing exercises
2023-11-22	13:05:01	90	3	female	postsuckle6	00:35:00	0.75 PBL																x	P sup, rubbing ffl tog, exercising!	Female P (still - #571, clearly female P)
2023-11-22	13:17:17	91	1	female	intersuckle1	00:30:00	0.5 PBL	x	x				flank, rear-V		flank									P cries, P app M, who has back to her (snapshot), M turns round to P, n flank (snapshot), M half-presents, P n flank (snapshot; note placenta in foreground), M moves past P so nipp beside P's face, presents, P n rear V (snapshot). N nipp (snapshot), suckles (snapshot
2023-11-22	13:17:17	91	1	female	intersuckle1	00:40:00	0	x																P cont suckling
2023-11-22	13:20:02	91	1	female	intersuckle2	00:30:00	<0.5 PBL			x			ffl			x								P> M's ant, M scr lightly, P n ffl (snapshot), P cries (v softly), M scr, P moves ant,
2023-11-22	13:20:02	91	1	female	intersuckle2	01:00:00	<0.5 PBL						toffl			x								P n toffl (snapshot), M scr, P lks around, snapshot (of P reacting to scr) showing female ID,
2023-11-22	13:20:02	91	1	female	intersuckle2	01:30:00	<0.5 PBL								son, toH, boh-pr	x							x	M n son (snapshot), toH (snapshot), boh-pr (snapshot), M rolls away slightly, P rolls sup, P > M's ant (snapshot), M scr & M rolls sup,
2023-11-22	13:20:02	91	1	female	intersuckle2	02:00:00	<0.5 PBL	x					son, shldr, mid-V. mid-V, rear-V											P n son (snapshot), M sits up, P n shldr (snapshot), P turns orienting post, n mid-V, M presents, P n mid V, M shifts to better poresenting posn, P n V beside nipp, P suckles (snapshot)
2023-11-22	13:20:02	91	1	female	intersuckle2	02:30:00	0	x																P suckles
2023-11-22	13:23:05	91	1	female	intersuckle3	00:30:00	0						muzz, hfl											P n M's muzz at start (blurred), M moves along gully sand, P foll, n M's hfl (snapshotx2), M rolls over & presents, (snapshot),
2023-11-22	13:23:05	91	1	female	intersuckle3	00:43:00	0	x	x															P n nipp & suckles
2023-11-22	13:24:21	91	1	female	postsuckle	00:30:00	0					N			soFace	x								M scr P as it shuffles ant to her head, P rolls to and fro beside M, H-H (snapshot), P N M (snapshot; can't see detail), M n soFace (snapshot),
2023-11-22	13:24:21	91	1	female	postsuckle	01:00:00	0					N	muzzx2, toH, sonx2, muzz		flank	x								P n muzz (snapshot), P n muzz again, M n flank (snapshot), P n toH (snapshot), P n son (snapshot), n son, P n muzz (snapshot), P wrig beside M, N (snapshot), P lies down beside M, M scr, P str back (snapshot),
2023-11-22	13:24:21	91	1	female	postsuckle	01:30:00	0					Nx2				x								M&P still tog, H-H, M scr P, P lies w/back to M, str back & N her lightly (snapshot), P N M (snapshot),
2023-11-22	13:24:21	91	1	female	postsuckle	02:00:00	0								backx2, R, hfl, R									M sits up and P > round her ant, M n back (snapshot), n back again (snapshot), P wrig, M n R (snapshot), M n hfl(snapshot; P's tail slightly erect), R (snapshot)
2023-11-22	13:24:21	91	1	female	postsuckle	02:30:00	<0.5 PBL															x		P wrig, M rolls away beh P, P foll M, then ~2PBL from M P rolls sup (snapshot),
2023-11-22	13:24:21	91	1	female	postsuckle	03:00:00	1.5 PBL																	doing exercises (snapshot),
2023-11-22	13:24:21	91	1	female	postsuckle	03:30:00	1 PBL																x	P cont wrig, semi-sup/on side
2023-11-23	14:16:49	92	1	female	presuckle1	00:30:00	0.5 PBL								son	x								M n son (from still 4s prev; screenshot added), M scr (snapshot), P wrig, lks around,
2023-11-23	14:16:49	92	1	female	presuckle1	01:00:00	0.5 PBL					N-pr	muzz		chin, son, R, hflx2			forehead lean	x					M n P's chin (snapshot), P n muzz (snapshot), N-pr (snapshot), M n son (snapshotx2), P jerks head back at touch, om slightly, M leans head over P (reassurance?)(snapshot), M leans forehead against P as P wrig, M n R, keeping eye on adj male, M n hfl as male om, M n hfl again (snapshot), & male sleeps again
2023-11-23	14:16:49	92	1	female	presuckle1	01:30:00	<0.5 PBL					N			hfl, muzz									M n hfl (snapshot), looks at male, P turns round to M, N (snapshot), M n muzz (snapshotx2), M rolls slightly away, >tow male (snapshot), M flippers at grass,
2023-11-23	14:16:49	92	1	female	presuckle1	02:00:00	0.75 PBL																	P > tow M (snapshot), M agitated (male proximity), flippers grass, P watching her
2023-11-23	14:16:49	92	1	female	presuckle1	02:30:00	0.5 PBL									x								P > closer to M, M attempts to scr from distance, P alert (snapshotsx2), Male rolls slightly tow them (snapshot)
2023-11-23	14:16:49	92	1	female	presuckle1	03:00:00	<0.5 PBL			x														Male yawns, wipes face, M&P settle, P om - assume crying (can't hear), M looks up, M scr, Male opens eyes and resumes sleep
2023-11-23	14:16:49	92	1	female	presuckle1	03:36:00	<0.5 PBL			x														P om, assume crying (snapshot), N (snapshot),
2023-11-23	14:21:01	92	1	female	presuckle2	00:30:00	<0.5 PBL					N			muzz	x								M scrP, P lks around, sn grass tuft, lightly N (snapshot), M n muzz (snapshot),
2023-11-23	14:21:01	92	1	female	presuckle2	01:00:00	<0.5 PBL								R									M n R, M looks tow male; P looking away from M
2023-11-23	14:21:01	92	1	female	presuckle2	01:12:00	<0.5 PBL																	P looking away from M, M looking tow male
2023-11-23	14:22:30	92	1	female	presuckle3	00:30:00	<0.5 PBL					N												P's head still buried in grass tuft, P turns to M, N (snapshot),
2023-11-23	14:22:30	92	1	female	presuckle3	01:00:00	<0.5 PBL								R						M tongue flick slightly			M still eyeing male, whose eyes have just half opened! (snapshot), M n R (snapshot), see M flicking tongue, om slightly (no snapshot),
2023-11-23	14:22:30	92	1	female	presuckle3	01:30:00	0.5 PBL			x														P struggles through grass, think om cries, M presenting, but nipp not in P's line of sight
2023-11-23	14:22:30	92	1	female	presuckle3	02:00:00	0.5 PBL					N	muzz-pr		muzz									M str tow P, n muzz (? - can't see; snapshot), P n M's muzz-pr (snapshotx2), N (snapshot),
2023-11-23	14:22:30	92	1	female	presuckle3	02:30:00	<0.5 PBL						flank											M shifts posn, P > her V (snapshot), P> tow nipp, then M rolls back tow P, P n flank (snapshot)
2023-11-23	14:22:30	92	1	female	presuckle3	03:00:00	<0.5 PBL																	M shifts posn, presenting, P trying to foll her mov
2023-11-23	14:22:30	92	1	female	presuckle3	03:36:00	<0.5 PBL	x	x				vulva area, rearV-pr											P orients to M's rearV , n vulva area, then rear V (snapshot), rooting all over rear V for nipp, finds nipp, suckles (snapshot)
2023-11-23	14:29:00	92	1	female	postsuckle1	00:30:00	<0.5 PBL																	P has just detached, P lks around, still oriented tow M's V,
2023-11-23	14:29:00	92	1	female	postsuckle1	01:00:00	<0.5 PBL									x								P orients post (snapshot), P> tow M's ant, M scr P's face & son
2023-11-23	14:29:00	92	1	female	postsuckle1	01:30:00	<0.5 PBL						ffl			x								M scr, P n ffl (snapshot), P not moving post, M scr grass,
2023-11-23	14:29:00	92	1	female	postsuckle1	02:00:00	<0.5 PBL						muzz, forehead, son-pr, soFace		soFace-pr, son,	x								M scr P's neck, M missing a claw (snapshot), M leans over to P, n soFace-pr (snapshot), M n son (snapshot), P n her forehead lightly (snapshot), P n muzz (snapshot), P n son-pr (snapshot), P n soFace (snapshot)
2023-11-23	14:29:00	92	1	female	postsuckle1	02:30:00	0					Npr												N-pr (snapshot), M shifts forward, away from P, M looks around, sits up (snapshot),
2023-11-23	14:29:00	92	1	female	postsuckle1	03:00:00	<0.5 PBL																	M shifts forward again, P orienting tow her rear, alert, M > tow male, altercates!
2023-11-23	14:29:00	92	1	female	postsuckle1	03:15:00	0.5 PBL																	P beh M's rear, not foll,M& male altercating
2023-11-23	14:39:05	92	1	female	postsuckle2	00:31:00	0.5 PBL																	P does exercises! (snapshot); P crawls AWAY from M
2023-11-23	14:51:44	93	3	?female	intersuckle1	00:30:00	0					N, Npr, N,	muzzx2. muzz											MP reunite after M altercates with male in middle of nursing P. M ho on gully bank to P, N P (snapshot), N-pr again (snapshot), Pn M's muzz (snapshot), n muzz again, lightly N (snapshot), P n muzz (snapshot),
2023-11-23	14:51:44	93	3	?female	intersuckle1	01:11:00	<0.5 PBL					N			muzz, forehead, soFace-pr									M n muzz (snapshot), N (snapshot), P > closer to M & M n forehead (snapshot), M n soFace-pr (snapshot). M turns head away (snapshot - for M ID)
2023-11-23	14:53:08	93	3	?female	intersuckle2	00:30:00	<0.5 PBL																	Both look around, M turns head tow gully,
2023-11-23	14:53:08	93	3	?female	intersuckle2	01:00:00	<0.5 PBL																	P n face (snapshot), NM, P n muzz (snapshot), M n shldr (snapshot), P n son (snapshot), n chest (snapshot), M n son (snapshot)
2023-11-23	14:53:08	93	3	?female	intersuckle2	01:32:00	0																	P n son (snapshot), P n soFace (snapshot), M turns into gully, P looks down gully bank (snapshot)
2023-11-23	14:55:43	93	3	?female	intersuckle3	00:30:00	1 PBL																	P looks down gully bank tow M, then turns // to bank; P suckles 14:58:41 (still)
2023-11-23	14:58:47	93	3	?female	intersuckle4	00:30:00	<0.5 PBL		x		x		V											P has detached, orienting to nipp (snapshot), P n nipp (snapshot) & nuzz V/nipp area,
2023-11-23	14:58:47	93	3	?female	intersuckle4	00:46:00	<0.5 PBL																	M > tow male (snapshot), leaving P, M furiously flippering grass, male looks unpoerturbed! M cont scratching grass, male watching.
2023-11-23	15:02:52	93	3	?female	intersuckle5	00:30:00	0.5 PBL						mid-V											P>M, n her mid-V (snapshot), M shifts posn so nipp in front of P,
2023-11-23	15:02:52	93	3	?female	intersuckle5	00:46:00	0	x?	x															P n nipp, tries to suckle (not getting any?)
2023-11-23	15:06:20	93	3	?female	intersuckle6	00:23:00	0	x	x				rear-V											P's nose to M's V (snapshot), again n M's V (snapshot), n nipp & starts to suckle (snapshot) - this time proper suckling
2023-11-23	15:04:57	94	3	male	intersuckle	00:30:00	<0.5 PBL									x								P just detached, M scr P, P moves away slightly,
2023-11-23	15:04:57	94	3	male	intersuckle	01:01:00	0.5 PBL	x	x						R									M lks at P, leans forward & n P's R (snapshot), P responds, turns tow M, n her nipp area (snapshot), P suckles
2023-11-23	15:06:54	94	3	male	intersuckle2	00:30:00	0	x								x								P still suckling at start, detaches, rolls over on side, M looks up, M flicking tongue, P sits half up, flaps ffl tow M, M lightly scr its thr, P flaps ffl again, both lie on side, facing,
2023-11-23	15:06:54	94	3	male	intersuckle2	01:00:00	<0.5 PBL						V, V		V	x								P leans over to M, n her V, M scr P lightly, P rolls back on to side, M scr P, n its V, pushing it on to its side, P n her V just beh her ffl, M scr P,
2023-11-23	15:06:54	94	3	male	intersuckle2	01:30:00	<0.5 PBL			x			fflx2			x								P str head back and voc, still lying on side, cont low voc, m open (snapshot), leans tow M, M scr p lightly, P n her ffl, n her ffl again,
2023-11-23	15:06:54	94	3	male	intersuckle2	02:00:00	<0.5 PBL			x (head raise)			V			x								M scr P, P n M's V just beh ffl, leaving milky mark! (snapshot), as P turns away, M scr P, P raises head and voc (snapshot), M cont to scr P, P waves head to and fro (agitated) (snapshot), P moves away slightly , M scr its rear (snapshot),
2023-11-23	15:06:54	94	3	male	intersuckle2	02:30:00	<0.5 PBL																	P mouthign grass stalks, head facing away from M, M lyign down,
2023-11-23	15:06:54	94	3	male	intersuckle2	03:07:00	<0.5 PBL														P mo (grass directed)			P still mouthing grass stalks (snapshot), (exaggerated mo while moything grass)
2023-11-23	15:10:30	94	3	male	intersuckle3	00:30:00	<0.5 PBL						son, son/thr, son, thr			x					P mo (tow M's son), P mo			P now // to M, H-H. M scr P, P n M's son, mo slightly (snapshot), n M's son/thr again, M scr P lightly, P moves rear away from M (photo for sex ID - male), M scr < think P n son, M sits up, P mo tow M (snapshot), then mo half (snapshot), n M's thr,
2023-11-23	15:10:30	94	3	male	intersuckle3	01:00:00	<0.5 PBL						thr, thr. Chin			x					Pmo			P n thr, P n thr again (snapshot), P n chin (snapshot), M scr P, P mo slightly (snapshot),
2023-11-23	15:10:30	94	3	male	intersuckle3	01:30:00	<0.5 PBL						thr								Pmo			P mo (snapshot), P n thr (snapshot*), P rolls on side, mo slightly (snapshot), lies down resting
2023-11-23	15:10:30	94	3	male	intersuckle3	02:00:00	0.5 PBL						thr, ffl			x								Both lie on sides, resting, P n thr (snapshot), sev tiems, M raises ffl, P n ffl, M touches P w/other ffl (snapshot), scr
2023-11-23	15:10:30	94	3	male	intersuckle3	02:30:00	<0.5 PBL					N lightly	ffl nibb											P nibb ffl (snapshot), P lies back, N lightly as M auto scr (snapshot),
2023-11-23	15:10:30	94	3	male	intersuckle3	02:46:00	<0.5 PBL																	M rolls away slightly									NB from here to end snapshots not in XL text)
2023-11-23	15:13:32	94	3	male	intersuckle4	00:30:00	1 PBL																	At start M resting, P moves tow her,
2023-11-23	15:13:32	94	3	male	intersuckle4	00:51:00	1 PBL																	P still facing M, not moved further
2023-11-23	15:14:37	94	3	male	intersuckle5	00:38:00	0.5 PBL						thr			x								P app M, M touches with ffl upsidedown, P>her, n thr (snapshot), M scr (snapshot), P heads tow nipp then stays //,
2023-11-23	15:59:39	94	3	male	suckles	00:34:00	<0.5 PBL	x	x															P app M's nipp, starts to suckle
2023-11-23	15:17:48	94	3	male	postsuckle	00:30:00	<0.5 PBL		x							x								P has detached, M scr his back...rump, he looks a bit agitated, facing away from M, turns back tow M, n her nipp reg (snapshot)
2023-11-23	15:17:48	94	3	male	postsuckle	01:00:00	<0.5 PBL		x							x								P cont to n nipp, pushign nose at nipp, not actually suckling, M lightly scr
2023-11-23	15:17:48	94	3	male	postsuckle	01:30:00	<0.5 PBL									x								P turns away, M scr his R
2023-11-23	15:17:48	94	3	male	postsuckle	02:00:00	<0.5 PBL																	P raises head, lies on side, lies sup. Ffl raised (snapshot*)
2023-11-23	15:17:48	94	3	male	postsuckle	02:30:00	<0.5 PBL																	P still sup (snapshot), ffls waving, M shifts posn, P rolls over, ffl up (snapshot)
2023-11-23	15:17:48	94	3	male	postsuckle	03:00:00	<0.5 PBL								R									P wrig, semi sup, wrig, rollign over and back, M n his R, P turns to look at her (snapshot),
2023-11-23	15:17:48	94	3	male	postsuckle	03:30:00	<0.5 PBL						soHx3, shldr, ffl, oxter, chest											P n soH (snashot)x2, n soH, (snaphot as he raises tail, confirm male), P n M's shldr (snapshot), P n ffl (snapshot), M raises ffl, P n oxter, then n chest (snapshot),
2023-11-23	15:17:48	94	3	male	postsuckle	04:01:00	<0.5 PBL						flank (shldr area)							x (chin, briefly)				P leans chin against M's flank (snapshot), M scr P, P rolls back on to side, ....M rolls away
2023-11-23	15:31:05	95	1nb	male	unrelated	00:30:00	<0.5 {BL																	born ~15:25; M rubbing shldr pm grass, P looking around (think male); P still wet, M has boody venter; now lying down, head back,
2023-11-23	15:31:05	95	1nb	male	unrelated	01:00:00	<0.5 PBL																	P looking around, M rubbing back of head in grass
2023-11-23	15:31:05	95	1nb	male	unrelated	01:30:00	<0.5 PBL								back/rumpx2									NB amniotic sac still hanging from vagina; P looking all around, M n P's back/rump x2 (snapshot),
2023-11-23	15:31:05	95	1nb	male	unrelated	02:00:00	<0.5 PBL								Rx2									P looking all around, M n its rump (snapshot), n rmp again (snapshot),
2023-11-23	15:31:05	95	1nb	male	unrelated	02:43:00	<0.5 PBL																	P cont to look all around - tries to move forwards, but doesn't!
2023-11-23	15:38:02	95	1nb	male	unrelated	00:30:00	0					nrly N	sonx2, soFacex2		son									(P has > M, nrly N), M n son (snapshot), P orients to M, n son (snapshot) x2 , P n her soFace-pr (snapshot), n so face again,
2023-11-23	15:38:02	95	1nb	male	unrelated	01:00:00	0						son		shldr, son, muzz, soFace, flank									M n shldr, son (snapshot), M n muzz (snapshot), P n son (snapshot), M n soFace (snapshot), n flank,
2023-11-23	15:38:02	95	1nb	male	unrelated	01:30:00	0						muzz		soFace						M om (fl)			M n soFace, M looks around, M raises head, opening mouth slightly ("flehmen" - snapshot), P n muzz (snapshot)
2023-11-23	15:38:02	95	1nb	male	unrelated	02:00:00	0						soFace		son, shldr						M om (fl)			P n soFace(snapshot), M n son (snapshot), M n shldr (snapshot), M om again (snapshpot)
2023-11-23	15:38:02	95	1nb	male	unrelated	02:30:00	0						muzz, face (between eyes), toH											P n muzz, (snapshot), P n between eyes (snapshot), top of H (snapshot), M moves away slightly, rolls oner on side, placenta now emerging (snapshot)
2023-11-23	15:38:02	95	1nb	male	unrelated	03:03:00	1 PBL																	P looking all around, M lyign head down
2023-11-23	15:49:29	95	1nb	male	unrelated	00:31:00	<0.5 PBL						rear flank											M rubbing hq in grass, P n her rear flank, P turns away slightly
2023-11-23	15:49:29	95	1nb	male	unrelated	00:30:00	0					N, N	soFace, son, sonx2, muzz											P's nose in C w/M's soFace (snapshot), P n son (snapshot), M turns round, photo of P's blood-stained V & umbilicus (snapshot), P n M's son (snapshotx2), P's muzz against M's son (snapshot), P sits up, N (snapshot**), think P n muzz, M moves forward, lightly N (snapshot)
2023-11-23	15:49:29	95	1nb	male	unrelated	01:00:00	<0.5 PBL																	M moves forward, n piece of wood that P was n (earlier still of P)
2023-11-23	15:49:29	95	1nb	male	unrelated	01:30:00	<0.5 PBL								Rx2, back									M n P's rump x2 (snapshot)... M n P's back (snapshot), M turns away slightly and P tumbles into dry gully
2023-11-23	15:49:29	95	1nb	male	unrelated	01:44:00	1 PBL																	M rushes into gully after P, neighbouring M om at her, but not serious!
2023-11-24	12:16:29	96	1nb	?female	unrelated	00:30:00	<0.5 PBL			x		nrly N, N	soFace		soFace, shldr									P born in gully ~50 min before obs. M was in gully, P giving low cry and M > P beside fenceM str tow P, nrly N at start (snapshot), M shifts up beside P,n soFace (snapshot), n shldr (snapshot), P n soFace (snapshot), lightly N (snapshot), M looks around,
2023-11-24	12:16:29	96	1nb	?female	unrelated	01:00:00	0						thr, soFace, face beside eye, n eye, top of forehead, muzz, cheek, n just below eye,		shldr									M turns round, n P's shldr, P n M's thr (snapshot), P n soFace (snapshot), n face beside eye (snapshot), n eye (snapshot), n top of forehead, P n top of muzz, M n flank, P n M's cheek (snapshot), n just below eye (snapshot), M turns away and > tow gully
2023-11-24	12:16:29	96	1nb	?female	unrelated	01:19:00	3 PBL																	M orienting tow gully, hq tow P, P has turned back tow fence
2023-11-24	12:18:21	96	1nb	?female	unrelated	00:30:00	0.5 {BL					N, N	tomuzz, cheek, son, soH, face under eye, tomuzz		face?,									M > P, n ?face area (can't see), P n M's to of muzz, P n cheek (snapshot), n son (snapshot), soH (snapshot), N (snapshot), n face beneath eye (snapshot), N (snapshot), P n top of muzz (snapshot),
2023-11-24	12:18:21	96	1nb	?female	unrelated	01:00:00	0																	(miss a bit), M > tow gully
2023-11-24	12:18:21	96	1nb	?female	unrelated	01:13:00	3 PBL
2023-11-24	12:20:19	96	1nb	?female	unrelated	00:30:00	3 PBL			x					hq									P resting in grass beside fence, crying (though cannot hear it on video) M>P, M n hq,
2023-11-24	12:20:19	96	1nb	?female	unrelated	01:00:00	<0.5 PBL					N												N (in grass, cannot see), P responsive, M leaves, M presents, ~3 PBL away, P tries to foll through long grass...no headway
2023-11-24	12:20:19	96	1nb	?female	unrelated	01:30:00	3 PBL																	P trying to move through long grass, orienting to M (snapshot),
2023-11-24	12:20:19	96	1nb	?female	unrelated	02:00:00	2 PBL								flank									M sits up, rolling slightly closer, P cont to app (snapshots) - P can evidently smell M, M shifts again and n P's flank (snapshot)
2023-11-24	12:20:19	96	1nb	?female	unrelated	02:30:00	<0.5 PBL					N, N	soFace		soFace									M n soFace (snapshot), N (snapshot) - P reachign to M, N (snapshot), P n soFace (snapshot), M shifts slightly away & presents, P orienting to her,
2023-11-24	12:20:19	96	1nb	?female	unrelated	02:59:00	2 PBL																	M moves away with war cry tow adj A, M > gully - no further interaction - end.
2023-11-24	12:40:35	97	3	?male	unrelated1	00:30:00	0						V			x	x	x						just prev(still, 12:40:35), lie tog, M ffl over P; P now faces away, M's ffl still on P (snapshot)s back, M rolls away, P foll nose to her V (snapshot), M rolls back again against P (both covered in wet mud!), M puts ffl over P, close body C (snapshot), M pats/scr P, P looks away,
2023-11-24	12:40:35	97	3	?male	unrelated1	01:00:00	0							xx		x		x		x,x,x,x	Pmo			M scr, P turns away (snapshot), P's rear still in C, P plr wrig in w, little spl, leans against M (snapshot), leans chin against <'s chest (snapshot), P leans chin against M's flank (snapshot), leans china again against M's rear V (snapshot), mo (snapshot), leans chin against M, mo, M has ffl on P (snapshot), P turns away with fr mov, then lies in C- s-s withM
2023-11-24	12:40:35	97	3	?male	unrelated1	01:30:00	0		x					x		x								P wrig/pl mov in muddy w beside M, M scr P's hfl, P str back to her, n nipp (snapshot),
2023-11-24	12:40:35	97	3	?male	unrelated1	02:00:00	0							x				x			Mmo			Ps chest still in C w/M's nipp reg, M rolls away, head up, mo slightly (snapshot), P swishing muz in w, P cont swishing and nuzz mud uw.
2023-11-24	12:42:58	97	3	?male	unrelated2	00:30:00	0						back/flank, ffl					x		x,x		x		P n M's back/flank, pushing muzz against her, M rolls sup on top of P's head, P pats M, leans chin & chest against M (snapshot), n ffl, M str head back (snapshot), P leans chin/thr against M's ant side (snapshot)
2023-11-24	12:42:58	97	3	?male	unrelated2	01:00:00	0						son, thr, ffl, chest			x		x		Pffl, x,x	Mmo	x		M leans head right back in C w/P (she is still sup; snapshot), P n son, M leaning head right back, P leans ffl on M, leans head against M' head, V-V in C (snapshot), leans head over M's chest, M mo (snapshot), P n her thr, ffl still on M, M scr P, P n ffl (snapshot), P n M's chest
2023-11-24	12:42:58	97	3	?male	unrelated2	01:30:00	0					N	mid-flank			x	x	x		x,x,x, Pffl	Pmox5	x		P's flank in C w/M's flank, m still sup, N (snapshot), P n her mid-flank, leans soH against M (snapshot), P mo as M scr P's head (snapshot); P leans head over M's V/flank (snapshot), M scr boh, P mo slightly (snapshot). M rolls tow P, P leans side of head&body against <m, ffl on her also (snapshot), M puts ffl over P, now V-V, recip ffl on each other (snapshot), lie down, still mut fflhold (snaps…
2023-11-24	12:42:58	97	3	?male	unrelated2	02:00:00	0					N	thr, son, soFace, son				x	x	x	x	Pmox5, Mmox2			P n thr, mo slightly (snapshot), M rolls tow him, leans head across him, ffl over him (snapshot), P nuzz son (snapshot), M mo; P n soFace, Pmo (snapshot), P leans back, mo, ffl still on m (snapshot), M hugs P again, P leans soH over M's son, n son (snapshot), N, both with mo (snapshotx2), lie down P's flank to M's V, M scr P's back, P leans chin over M's son, M ffl on P (snapshot), P "struggles",…
2023-11-24	12:42:58	97	3	?male	unrelated2	02:30:00	0					N(mouths)x2	muzz, chin, soFace				x	x	x	Pffl	Mmo, Pmo			V-V contact, each has ffl over other (snapshot), P lies back in w, M puts ffl on him (snapshot), M leans right over P, mo against P's soFace, ffl round him, P str up, n her muz (snapshot), N (mouths) (snapshot), M leans head right over P (snapshot), P is mo against M's soFace (snapshot), P n M's chin (snapshot), N (mouths)
2023-11-24	12:42:58	97	3	?male	unrelated2	03:00:00	0					N (mouths)		x		x	x	x	x		Pmox3. Mmo			P mo tow M's muzz, M leans head and ffl over P, P str back, mo (snapshot), P swishes to and fro in w, M leans had over him (snapshot), N both mouth slightly mo (snapshot), M rolls off P, scr P (~ 2in apart for 1st time); P turns away with pl mov (snapshots), M scr P
2023-11-24	12:42:58	97	3	?male	unrelated2	03:19:00	<0.5 PBL									x								M scr P, P str back (snapshot), P lies on side in w, M scr rear (snapshot)
2023-11-24	12:46:56	97	3	?male	unrelated3	00:30:00	<0.5 PBL							x		x								P facing away, making spl (snapshot), P pl mov, turns back tow M, Mscr boh,
2023-11-24	12:46:56	97	3	?male	unrelated3	01:00:00	<0.5 PBL						V, rearV	x		x								P facing tow M's chest/midV, M scr. P n V (snapshot), P n rear V, M scr, P faces any, swishes H in w, P rolls on to side, ffl in air, M scr (snapshot) (think male)
2023-11-24	12:46:56	97	3	?male	unrelated3	01:30:00	0					N	chest	x	son	x							x	M N P who is still semisup (snapshot), M scr, M n son (snapshot), P swish headin w, mn M's chest (snapshot),
2023-11-24	12:46:56	97	3	?male	unrelated3	02:00:00	<0.5 PBL						V, oxter, chin, chest, mid-V, oxter	x	boh	x								P n V, M scr, P n oxter, <M n boh, P n chin, chest, P n midV, swishes head in w, n V, n oxter,
2023-11-24	12:46:56	97	3	?male	unrelated3	02:30:00	<0.5 PBL						chest, mid-V, mid-V	x		x				x				P n chest, M scr, P n mid-V, P leans chin against M's V, M scr, P n mid-V, P swishes head in w, P turns away from M, swishing w,
2023-11-24	12:46:56	97	3	?male	unrelated3	02:50:00	<0.5 PBL									x								M scr P's rear, P facing away, P moves a little further away looking up gully bank
2023-11-24	12:50:09	97	3	?male	unrelated4	00:30:00	0.5 PBL									x								P> tow M, tow her chest, M scr, presenting, P n her ffl,
2023-11-24	12:50:09	97	3	?male	unrelated4	01:00:00	<0.5 PBL						fflx4			x								P's nose almost to M's chest, P n ffl, n ffl, M cont to scr, P n ffl, n ffl (snapshot),
2023-11-24	12:50:09	97	3	?male	unrelated4	01:35:00	<0.5 PBL						ffl			x					P mo			P n ffl (snapshot), M scr, P mo (snapshot), M lightly scr, - at end M still present, P orienting tow her
2023-11-24	12:52:17	97	3	?male	unrelated5	00:30:00	<0.5 PBL						mid-Vx2, chest			x								M scr , P's nose almost to M's chest, P n mid-V (snapshot), P n mid-V again, P turns away, turns back to M, M scr, P str up to her ffl, n chest,
2023-11-24	12:52:17	97	3	?male	unrelated5	01:00:00	<0.5 PBL																	P wrig in mud, swishing in w,
2023-11-24	12:52:17	97	3	?male	unrelated5	01:30:00	<0.5 PBL						mid-V, hfl, rearV			x						x		M scr P's head, P leans tow her (snapshot), P n her mid-V (snapshot), P shuffles tow M's rear, n her hfl (snapshot), n her rear V, M rolls sup, snapshot), M rolls again so her back is to P
2023-11-24	12:52:17	97	3	?male	unrelated5	02:00:00	0.5 PBL						R											P lightly n R, M lazily rolls again alightly further from P out of w on to solid mud, P orients after her (snapshot),
2023-11-24	12:52:17	97	3	?male	unrelated5	02:14:00	0.75 PBL																	P n gully bank.
2023-11-24	12:55:33	97	3	?male	unrelated6	00:30:00	<0.5 PBL		x				rearV. Hfl											P > tow M's rear (snapshot), n her rear V and hfl lightly, M presents, P n nipp (snapshot),
2023-11-24	12:55:33	97	3	?male	unrelated6	00:40:00	<0.5 PBL																	P lies beside M in //, nrly in C
2023-11-24	12:57:04	97	3	?male	unrelated7	00:30:00	<0.5 PBL						thr		muzz, tomuzz, son			x	x			x		M n P's muzz at start (snapshot), M sits up, n tomuzz (snapshot), M n son (snapshot), M rolls backwards w/head in C with P (snapshot), M rolls sup, head against P (snapshot), P leans over to n her thr? (snapshot)
2023-11-24	12:57:04	97	3	?male	unrelated7	01:00:00	0					N(mouths)	chin					x	x	x, x	M mo	x		P leans head against M's son/thr (snapshot), M has mo w/head sup (snapshot), chins in C (snapshotx2), P leans head over M's thr/son (snapshotx2), M raises head, mouths tog (snapshot), M lies sup, her boh against P, then leans her muzz backwards against P's muzz (snapshot), N (snapshot), P mouth to M's chin (snapshot),
2023-11-24	12:57:04	97	3	?male	unrelated7	01:24:00	0						thr											P n thr (snapshot), M rolls away from P, P tiurns away from M, lies facing away in w, M str head up
2023-11-24	12:59:52	97	3	?male	unrelated8	00:30:00	<0.5 PBL					N	ffl									x		P n ffl at start (snapshot), M sup, M rolls over away from P, M turns round to P, N (snapshot),
2023-11-24	12:59:52	97	3	?male	unrelated8	01:00:00	<0.5 PBL					N, N			soface									M str to P again, N (snapshot), M n soface (snapshot - miss moment), v lightly N (snapshot, miss moment)
2023-11-24	12:59:52	97	3	?male	unrelated8	01:30:00	<0.5 PBL						toH		soface, son	x								M n soface, M presents V, P > past her head (snapshot), M scr P lightly, P n toH (snapshot - miss moment), M n son, P > past her (snapshot), P > further away
2023-11-24	12:59:52	97	3	?male	unrelated8	01:44:00	<0.5 PBL																	P movign away from M into muddy water (snapshot)
2023-11-25	13:02:50	98	1	female	unrelated	00:30:00	<0.5 PBL																	N (still), lying close tog, H-H, M resting, M gently scr grass
2023-11-25	13:02:50	98	1	female	unrelated	01:00:00	<0.5 PBL																	M still gently scr grass - noses v close tog..M n son (snapshot)
2023-11-25	13:02:50	98	1	female	unrelated	01:30:00	<0.5 PBL																	M seems to make ~ 5 little jerky lu at P's soF - her eyes half closed..
2023-11-25	13:02:50	98	1	female	unrelated	01:54:00	<0.5 PBL						soFace											M lu at P again close mouth, gentle jerk, P n her soFace (snapshot), P turns away slightly
2023-11-25	13:04:54	98	1	female	unrelated	00:46:00	<0.5 PBL					N	top of muzz x2		ffl									M's nose to P's ffl (snapshot), P n her tomuzz (snapshotx2), n tomuzz again (snapshot), M N P (snapshot)-pr, P turns away slightly,
2023-11-25	13:07:29	98	1	female	unrelated	00:48:00	2.5 PBL																	M resting on grass, P facing away, P nuzz grass stalks, M watching
2023-11-25	13:13:06	98	1	female	presuckle1	00:33:00	<0.5 PBL									x								M scr P's boh,
2023-11-25	13:13:42	98	1	female	presuckle2	00:30-01:15	0									x								M scr P, P's nose to M's mid-V, M rolls sup
2023-11-25	13:13:42	98	1	female	presuckle2	02:05:00	0									x
2023-11-25	13:13:42	98	1	female	presuckle2	02:45:-03:00	0			x			chest (pushing)		boh	x								P > under M's chin, M n boh (snapshotx2), P pushes imto M's son/chest (snapshot), M scr, P cries (snapshot), pushes into M's chest again
2023-11-25	13:13:42	98	1	female	presuckle2	03:00-03:26	0			x		Npr, N, N, N			muzz, son	x					om, om wide			N (snapshot)pr-mouths (snapshot), ..P's mouth is open (snapshot), M n its muzz (snapshot), M n son, (snapshot), N, P cries, N again (snapshot), P's mouth wide open at M's mouth, P lies down, N (snapshot), M scr, P cries, raises head, om cries (snapshot), M scr & P moves post
2023-11-25	13:13:42	98	1	female	presuckle2	03:55-04:30	0						V (buried), flank			x								M scr P, P's head buried in M's V(too ant for nipp), P n flank (snapshot - NB placenta), buries head again, M scr at grass (snapshot),
2023-11-25	13:13:42	98	1	female	presuckle2	04:30-05:00	<0.5 PBL						mid-V, mid-flank			x(grass), x								M scr grass, P watching (snapshot), P n mid-V, n mid-flank (snapshot), M scr P
2023-11-25	13:13:42	98	1	female	presuckle2	05:00-05:30	<0.5 PBL					N												P moves forward-ant, M scr, P rolls on to back, closer to M (snapshot), M's muzz over P's son/thr (snapshot), M N, P om (snapshot), P nib b M's chin (snapshot), P om wide against M's chin (snapshot)
2023-11-25	13:13:42	98	1	female	presuckle2	05:30-06:00	0						oxter, chest (buries)		toH, boh, flank		x		chin on P's son/thr		Pom, Pmo		x	P leaning back to M, mouth wide open (mo), M has ffl over P, P now sup, mouth still open (snapshot), M rests chin on P's soF, M n toH, M n boh (snapshot), P n oxter (snapshot), buries head in M's chest (snapshot), P bats ffl at M, M n P's flank (eyes closed..), P bats M's chest, M sits up
2023-11-25	13:13:42	98	1	female	presuckle2	06:00-06:22	<0.5 PBL								flank-pr, V, flank									M n flank (snapshot)=pr (nuzz), n P's V (snapshot), n P's flank (snapshot), M moves rapidly away..
2023-11-25	13:20:16	98	1	female	presuckle3	00:48:00	<0.5 PBL	x	x															P has folld M across grass, M is presenting, M rolls backwards, presents, P >her n nipp (snapshot), P suckles - Hooray! (see also still of suckling)
2023-11-25	13:13:42	98	1	female	intersuckle	02:30:00	0									x								Odd times because video shared w/MP99. At start M scr P; P beside her head
2023-11-25	13:13:42	98	1	female	intersuckle	03:00:00	<0.5 PBL					N (mouths)			boh						P mo			M n boh (snapshot), P mo (snapshot), N (mouths)
2023-11-25	13:13:42	98	1	female	intersuckle	03:30:00	0					Npr, N (mouths), N (P mo)			son	x		x	x		P mo, P mo (sev)			Npr and M n P's son, P's mouth open (snapshots), M puts chin on P's muzz, mouth-mouth briefly, N (P's mouth slightly open), P wide mo at M's mouth, M n soFace (snapshot), M scr, P mo (snapshot), M scr, P > tow post
2023-11-25	13:13:42	98	1	female	intersuckle	04:00:00	0									x		x		x				M scr P, P's face/head leaning against M (placenta visible in background),
2023-11-25	13:13:42	98	1	female	intersuckle	04:30:00	0									x (dry grass)		x		x				P n V, leans face against M (snapshot), M scr dry grass, (snapshotx2),
2023-11-25	13:13:42	98	1	female	intersuckle	05:00:00	0						V, midVx2			x (dry grass)		x		x				P's soFace against M's V, n V (snapshot), P n mid-V, n mid-V (snapshot), (M still scr grass), M scr P
2023-11-25	13:13:42	98	1	female	intersuckle	05:30:00	0					N, N (muzz tog)			muzz/mouth (mo)	x		x	x		P mo		x	M scr P as P moves tow ant, <0.5 PBL from M, P rolls semisup against M, M's chin over P's thr (snapshot), M N P (snapshot), muss to P's somuzz (snapshot), P mo (snapshot), M scr, P mo against M's muzz/mouth (snapshot)
2023-11-25	13:13:42	98	1	female	intersuckle	06:00:00	0					N	toH		boh		x				P mo		x	P sup, still wide mo at M's muzz - N - (snapshot), M n toH, M n boh, ffl over P (snapshot), M scr, P mo at her ffl (snapshot), P n chest, P flaps ffl at M, M nuzz its flank (snapshot),
2023-11-25	13:13:42	98	1	female	intersuckle	06:22:00	0								flank, V									M n flank (snapshot), P wrig & flaps, M n its V (snapshot), M n its flank nr ffl (snapshot), M moves away rapidly
2023-11-25	13:26:58	98	1	female	postsuckle1	00:30:00	<0.5 PBL								son, boh, toH									P has just detached, M turns to P (cannot see - guess n son), M n boh (snapshot), n toH (snapshot),
2023-11-25	13:29:28	98	1	female	postsuckle2	00:30:00	<0.5 PBL					N												P lying flat on grass, M alert, sitting up, M N P lightly (snapshot)
2023-11-25	13:29:38	98	1	female	postsuckle2	01:00:00	<0.5 PBL								son									M n son (snapshot), moves away from P, constantly looking back at P - moves to 3PBL distant & both rest
2023-11-25	13:12:12	99	1	? Female	presuckle1	00:30:00	<0.5 PBL						face, face(nibb), top of muzz, tomuzz (mouthing)											P n M's face (snapshotx2), pr...nibbling face w/slightly opened mouth (snapshot)-pr, P n top of muzz (snapshot), mouthing top of muzz (snapshot)
2023-11-25	13:12:12	99	1	?female	presuckle1	01:00:00	<0.5 PBL	x					mid-V											M shifts away slightly and presents, P > her, n her mid-V; M adjusts posn and P suckles (snapshot)
2023-11-25	13:13:42	99	1	?female	intersuckle1	01:15-01:30	0						son, oxter(jabs - wound)		boh, soH, muzz	x								M scr, n P's boh (snapshot), n soH (snapshot)M cont scr, P n her son (ssnapshot), P jabs nose at M's oxter (looks like raw minor wound in M's oxter - snapshot), M n P's muzz
2023-11-25	13:13:42	99	1	?female	intersuckle1	01:30-02:05	0		x				muzz/mouth		shldr, boh									P n M's muzz/mouth (snapshot), M n shldr, n P's boh (note raw wound at oxter), M moves away to P's rear (snapshot), presents and P foll her, n nipp
2023-11-25	13:13:42	99	1	?female	intersuckle1	02:25-02:44	0									x								P moves alongside M in ant dir, M scr
2023-11-25	13:13:42	99	1	?female	intersuckle1	03:25-03:54	0					Npr			thr, shldr									M & P Npr (snapshot), M n P's thr (snapshot), M n shldr (snapshot), M shifts posn & presents (beh P) (snapshot),
2023-11-25	13:13:42	99	1	?female	intersuckle1	06:20:00	0	x																(P is now suckling)(snapshot)
2023-11-25	13:29:28	99	1	?female	postsuckle1	01:16-01:41	<0.5 PBL								hfl									P has just detached, M still lying in presenting posn, M scr P, P moves slightly away, M n its hfl (snapshot) - END
2023-11-25	13:45:32	100	3	male	unrelated	00:30:00	<0.5 PBL					N				x		x	x	x				P rolls over to M, who scr it, P leans had over M's son (snapshot), N, as M leans head sideways against P's son (snapshot),
2023-11-25	13:45:32	100	3	male	unrelated	01:00:00	0						chest/oxeter			x		x		ffl, ffl, x			x	P lays ffl on M's chest, M scr, P n M's chest/oxeter (snapshot), M scr, P's ffl against her thr (snapshot), P leans head against M's son (snapshotx2), their sons writhe against each other (snapshot), P lays chin against M's soFace (snapshot), M scer, P rolls sup (snapshot),
2023-11-25	13:45:32	100	3	male	unrelated	01:30:00	0						chest, chest			x				x	P mo			M scr, P's nose to her chest, P rolls sideways, n her chest (snapshot), P leans muzz against M's chest, P mo (snapshot)
2023-11-25	13:45:32	100	3	male	unrelated	02:00:00	0						chest, ffl bite			x							x	P wrig sup, M scr (snapshot), P n her chest backwards (snapshot), P bites M's ffl,
2023-11-25	13:45:32	100	3	male	unrelated	02:30:00	0						ffl bite			x								M scr, P bites her ffl (snapshot)
2023-11-25	13:45:32	100	3	male	unrelated	03:00:00	<0.5 PBL									x						x	x	M rolls semisup, scr own chest then rolls back to P, scr him, P rolls sup,
2023-11-25	13:45:32	100	3	male	unrelated	03:30:00	<0.5 PBL									x								P sits up, M scr, P lies on side, M sits up, auto0scr
2023-11-25	13:45:32	100	3	male	unrelated	03:52:00	<0.5 PBL									x							x	P sup, M on side facing P, M scr P
2023-11-25	13:50:22	100	3	male	unrelated2	00:33:00	<0.5PBL						thr											P orienting to M's thr, M bats P away gently, P rolls away slightly, P lies semi sup (snapshot)
2023-11-25	13:59:10	101	1	female	postsuckle	00:30:00	<0.5 PBL	x																V tiny P; P has been suckling for sev mins At start P detaches, turns away (staining around vulva - female - see also still xx700)
2023-11-25	13:59:10	101	1	female	postsuckle	01:22:00	<0.5 PBL																	P nuzz grass, M still presenting
2023-11-25	14:45:18	102	4+	male	presuckle	00:30:00	<0.5 PBL						son, shldr, chest, mid-V											P n M's son (snapshot), Pn M's shldr as she turns slightly, M shifts posn, P n her chest, (snapshot), M rolls over, P n her mid-V, M shifts posn
2023-11-25	14:45:18	102	4+	male	presuckle	00:55:00	<0.5 PBL																	P now at nipples, M shifts, P n nipp, looks at neighbouring Af (snapshot)
2023-11-25	14:56:42	102	4+	male	suckle	00:33:00	0	x																P suckling
2023-11-25	14:57:43	102	4+	male	postsuckle	00:30:00	0		x				hfl										x	P nose to hfl (snapshot) at start, M moves forward, P still turned tow her (snapshot), P rolls semi sup, then sup (snapshot), P rubs back, M moves further away (snapshot),
2023-11-25	14:57:43	102	4+	male	postsuckle	01:13:00	1 PBL																	P moves a little further away, alert, then n grass (snapshot), lies down to rest on side. 21:25:26 (still) MP resting T-T, ~1PBL apart
2023-11-25	14:51:22	103	2	female	presuckle	00:30:00	0.5 PBL																	P looks around, > tow M (snapshot),
2023-11-25	14:51:22	103	2	female	presuckle	01:02:00	0.5 PBL																	P still looking around, no further tow M
2023-11-25	15:13:33	103	2	female	intersuckle1	00:30:00	<0.5 PBL	x																P tryign to suckle, M interrupted by male app, M flippers at him (he has om), P stopped suckling; M turns back on P & moves tow Male, flippering, P foll
2023-11-25	15:13:33	103	2	female	intersuckle1	01:09:00	0.5 PBL																	M om at male's shldr..cont altercation, P turns away, now ~2.5 PBL from M's hfl
2023-11-25	15:15:06	103	2	female	intersuckle2	00:43:00	<0.5 PBL	x				N, N, N(mouth), N												P is reapproachign M, N (snapshot), N again (snapshot), N (M n mouth)(snapshot), more N , M moves off, and P foll, M presents & P suckles (snapshot)
2023-11-25	15:18:46	103	2	female	intersuckle3	00:30:00	<0.5					N, Npr	son		shldr	x								P app M's face, N (snapshot), M scr P, M n P's shldr, P > round M and n her son (snapshot) N again (snapshot) -pr..
2023-11-25	15:18:46	103	2	female	intersuckle3	01:18:00	0	x					son			x	x	x						M turns (tow male), P n her son (snapshot), M scr, then lays ffl over P (snapshot), M moving on top of P's hq, in C (snapshot), M moves away, presents and P suckles (snapshot)
2023-11-25	15:21:54	103	2	female	intersuckle4	00:30:00	0						chest, ffl, oxter, chest, ffl, shldrx2, ffl		boh, boh/shldr nuzz			x						M n boh (snapshot), nuzz boh-shldr - close contact (snapshot), P n chest (snapshot), n ffl (snapshot), P tucks muzz under M's oxter (snapshot), M turns away, > tow fence, P foll and n shldr (snapshot), n shldr, n toffl (snapshot), M turns,
2023-11-25	15:21:54	103	2	female	intersuckle4	00:57:00	<0.5 PBL	x		x			backx2, flank, rear flank											P n back (snapshot), n back again (snapshot), nuzz flank (searchign for nipp), P cries, nuzz at rear flank (snapshot), M presents & P suckles (snapshot).
2023-11-25	15:23:55	103	2	female	intersuckle5	00:30:00	0.5 PBL	x					flankx2											P app M, M lyign prone, P n flank (snapshot), n flank, M rolls over, presents, P suckles (snapshot)
2023-11-25	15:26:09	103	2	female	intersuckle6	00:30:00	<0.5 PBL						backx2,									x		P has detached, M rolls sup, P orienting to her, M rolls away, P foll, n her back (snapshot), n back again (snapshot), M rolls away s;ightly, presenting (snapshot)
2023-11-25	15:26:09	103	2	female	intersuckle6	00:51:00	<0.5 PBL	x	x	x														P foll her, voc, n nipp, suckles,
2023-11-25	15:27:12	103	2	female	intersuckle7	00:30:00	<0.5 PBL						back/flank									x		P foll M, M sup, M rolls away, back to P, P foll, n her back, n her flank,
2023-11-25	15:27:12	103	2	female	intersuckle7	01:00:00	<0.5 PBL						flank									x		n her lower flank, M presents, then P > her mid-V and M rolls over sup (snapshot)M scr own back in grass, M rolls away form P, P foll,
2023-11-25	15:27:12	103	2	female	intersuckle7	01:27:00	<0.5 PBL	x					flank											P n rear flank (snapshot), M presents, P suckles (snapshot)
2023-11-25	15:29:52	103	2	female	intersuckle8	00:30:00	<0.5 PBL			x														M sitting up back to P who is orienting to her, M shakes head, P > tow nipp, think voc
2023-11-25	15:29:52	103	2	female	intersuckle8	01:00:00	<0.5 PBL			x														P > tow shldr, cries (weak high cries), M still prone, staring ahead, (P rooting at flank? Cannot see), M rolls over, presents (snapshot),
2023-11-25	15:29:52	103	2	female	intersuckle8	01:28:00	<0.5 PBL	x		x														P voc, > tow nipp, - Note M is very thin and P not large), P suckles briefly, then looks up
2023-11-25	15:31:24	103	2	female	postsuckle1	00:30:00	0	tt																P suckling at start, detaches, looks up, lies on side (snapshot - evidently female P)
2023-11-25	15:31:24	103	2	female	postsuckle1	01:02:00	<0.5 PBL										light touch							P lying on side, orienting to M, M still presenting, lightly touches P w/ffl lies down again.
2023-11-25	15:32:55	103	2	female	postsuckle2	00:30:00	<0.5 PBL																x	P still orienting to M, wrig, sup (snapshot),
2023-11-25	15:32:55	103	2	female	postsuckle2	01:00:00	<0.5 PBL																x	P scr own neck, (note not raising ffl), (snapshot of relaxed sup posn w/ffl outsytretched
2023-11-25	15:32:55	103	2	female	postsuckle2	01:33:00	0.5 PBL																x	P cont to relax sup, cont scr other side of neck w/R ffl.
2023-11-25	15:37:21	103	2	female	postsuckle3	00:30:00	<0.5 PBL														Pmo	x	x	P has been wrig - incl plmo since 15:35 (stills). At start of video P is mo sup, str tow M (snapshot), M is semisup, P flaps and wrig a bit, sup
2023-11-25	15:37:21	103	2	female	postsuckle3	01:00:00	<0.5 PBL																x	P still sup, orienting tow M, wiping its own muzz
2023-11-25	15:37:21	103	2	female	postsuckle3	01:15:00	<0.5 PBL																	M sits up, P scr own chest (snapshot),
2023-11-25	15:39:00	103	2	female	postsuckle4	00:30:00	<0.5 PBL						takes M's ffl in mouth, thr								P mo			P flapping at start, M puts ffl tow it, P takes ffl in mouth! (snapshot), P's mouth slightlymopn (pl) M scr mouth gently (snapshot) parry ffls tog, P lightly n M's thr (snapshot),
2023-11-25	15:39:00	103	2	female	postsuckle4	01:00:00	<0.5 PBL					N	chest-pr, shldr (mo), shldr, shldr/flank								P mox2			P mo pl and then n-pr at M's chest (snapshot), wide mo pl, then n M's shldr w/mo (snapshot), M shifts slightly, P n shldr again, P n side of shldr/flank (snapshot), n flank, P opens & close mouth sev times,( equiv to tongue flicking?) (snapshot), lightly N (snapshot)
2023-11-25	15:39:00	103	2	female	postsuckle4	01:30:00	0.5 PBL						shldr, toffl, mid-flank											P > closer to M, n her shldr (snapshot), toffl (snapshot), n mid-flank (snapshot)
2023-11-25	15:39:00	103	2	female	postsuckle4	02:00:00	<0.5 PBL					N	claw-pr/nibb					x		x (lightly)				P lies on side so boh in C w/M, N (snapshot), P waves hfl/ffls in air (think female- snapshot), shifts tow M, n claws lightly (snapshot), nibb claw (snapshot)
2023-11-25	15:39:00	103	2	female	postsuckle4	02:30:00	0														P mo slightly (sev)		x	P semi sup by M, opening mouth slightly sev times
2023-11-25	15:39:00	103	2	female	postsuckle4	03:00:00	0						flank, flank		toH-pr			x		chin (lightly)				P n M's flank (snapshot), rests chin against M (snapshot), n flank agan (poo smear on M's fur), M rolls on to her side, turns round and n P's toH (snapshot)-pr,
2023-11-25	15:39:00	103	2	female	postsuckle4	03:22:00	<0.5 PBL															x		M rolls away sup, ...M rests sup, P rests (~1 PBL apart).
2023-12-07	14:23:06	104	3	female	presuckle1	00:30:00	<0.5 PBL																	P lying just in front of M, who is alert (snapshot), P reaches up to M, n her so mouth (snapshot)..pr then n chin, mouth (snapshot), (P soliciting), P n so mouth (snapshot), P n chin (snapshot), M lies on side, presenting, P stillorientinted to her ant,
2023-12-07	14:23:06	104	3	female	presuckle1	01:00:00	<0.5 PBL																	P lyign // to M, H-H, not moving
2023-12-07	14:23:06	104	3	female	presuckle1	01:30:00	<0.5 PBL						mid-V											P raises head tow M's chest, P rolls over backwards tow nipp, n M's mid-V (snapshot) upsidedown,
2023-12-07	14:23:06	104	3	female	presuckle1	01:47:00	0		x?															think n nipp area upsidedown, but cannot see
2023-12-07	14:35:00	104	3	female	presuckle2	00:30:00	0						oxter											P oriented too high up for nipples, n M's oxter, struggles to turn round (too fat!), orients post, n grass,
2023-12-07	14:35:00	104	3	female	presuckle2	01:00:00	0		x?															Think P now n nipp/suckling (cannot see), P detaches, curls hfl (snapshot), raises head
2023-12-07	14:35:00	104	3	female	presuckle2	01:30:00	0																	P close against M, V to her V, darts head at grass stalks (snapshot), cont darting head, om
2023-12-07	14:35:00	104	3	female	presuckle2	02:00:00	0																	P cont darting head at grass stalks, turns tow M's nipp reg,
2023-12-07	14:35:00	104	3	female	presuckle2	02:30:00	0		x?															cannot see if n nipp, still moving head, wiping face,
2023-12-07	14:35:00	104	3	female	presuckle2	03:00:00	0																	P raising head in air (snapshot), wrig, nose at M's hq, raises head - not attempting to suckle (snapshot)
2023-12-07	14:35:00	104	3	female	presuckle2	03:30:00	0						hfl											P wrig at M's rear, n hfl (snapshot), looks around, sn grass stalks
2023-12-07	14:31:09	104	3	female	presuckle3	00:30:00	0						chest, ffl-pr, chestx2											At start P's nose at M's chest (snapshot), P n her ffl-pr (snapshot), P n chest lightlyx2, str up tow M's R ffl (in air)
2023-12-07	14:31:09	104	3	female	presuckle3	01:00:00	<0.5 PBL			x (om)		N (P n mouth)												P gives little cries with om briefly (snapshot), P shuffles to M's ant, N (P n mouth; snapshot), P cries shuffles forward past M's ant,
2023-12-07	14:31:09	104	3	female	presuckle3	01:30:00	<0.5 PBL											x		x				P leans back to M (snapshot), , its shldr in C w/M' chest, P shuffles round M's ant, M's soH in C with P's R/flank, (snapshotx2), P leans chin on M's shldr, M still resting head against P's rear (snapshot)
2023-12-07	14:31:09	104	3	female	presuckle3	02:00:00	0						toH/son (nibb)					x		x (repeatedly), ffl				P leans chin on M's shldr (snapshotx2), then chin over her son (snapshot), then P's head over M's son, & ffl over M's muzz (snapshot), mo nibb at M's toH/son (snapshot), M leans back, P leans head & chest over M's son (snapshot),
2023-12-07	14:31:09	104	3	female	presuckle3	02:30:00	0											x		x				P still leaning head& chest overM's son/thr (snapshot) - maintains that posn till 02:30 (can't see detail)
2023-12-07	14:31:09	104	3	female	presuckle3	03:00:00	0						chest (rubs muzz)x2, chest					x		x	M mo	x		P rubs somuzz against M's chest, and again (snapshotx2), leans head over M's son/thr as before (snapshot), M rolls sup (snapshot), P n chest, M mo slightly, M sits up slightly and throats tog (snapshot), N (mouths)(snapshot), M leans chin over P's boh (snapshot), M leans soH against P's son (snapshot), P mo against M's thr (snapshot), M lies sup and P leans head over her thr (snapshot)
2023-12-07	14:31:09	104	3	female	presuckle3	1900-07-20	0						chest											P paws M on chest and M lies on side, P's nose to her chest.
2023-12-07	14:35:01	104	3	female	presuckle4	00:30:00	0						son				P ffl over	x	leans head against P					M leans head against P (snapshot), eyes closed, P wrig, (snapshot), n M's son (snapshot), P puts ffl over M's head (snapshot)
2023-12-07	14:35:01	104	3	female	presuckle4	01:14:00	0						thr, soH								Pmo			M shifts head, P n her thr, str up to M (mo), n M's soHm mo, M shifts posn, P > round her back, lie at her back
2023-12-07	14:36:47	104	3	female	presuckle5	00:30:00	<0.5						somuzz/mouth, muzz, face, soH, soFace, face, muzz					P head/face against M			P om			Both resting, P lying just in front of M, P leans over to m, n her somuzz/mouth (snapshot), P n muzz (snapshot), P n so Face, P n soH (snapshot), P n soFace, touches M w/toH, face contact (snapshot), P n face (snapshot), P om at M's muzz (snapshot),
2023-12-07	14:36:47	104	3	female	presuckle5	01:01:00	<0.5 PBL																	M shifts posn, presenting, P looking away, P lies down, not attaempting to suckle (snapshot)
2023-12-07	14:41:38	104	3	female	presuckle6	00:30:00	0											P leans face against M's son	leans thr/chin against P's side	Head over				M's thr & chin leaning against P's son (snapshot)P leans head over M's son (snapshot), leans face against M's son (snapshot),
2023-12-07	14:41:38	104	3	female	presuckle6	01:00:00	<0.5 PBL		x				son/shldr, ffl (nibb)							chin		x		M rolls sup, P n her son/shldr (snapshot), P leans chin against M (snapshot), then nibb om slightly M's ffl, M shifts posn, P n nipp
2023-12-07	14:41:38	104	3	female	presuckle6	01:36:00	<0.5 PBL	x	x				rearVx2											P n rear Vx2, M shifts posn slightly, P n nipp, pushes at nipp, tryign to suckle; (stills - P suckles for 14 min)
2023-12-07	14:58:11	104	3	female	postsuckle1	00:30:00	<0.5 PBL	x	x															P still n nipp, pushign at nipp (snapshot), P detaches, n nipp again,
2023-12-07	14:58:11	104	3	female	postsuckle1	01:00:00	0	x																P trying to suckle, chin against M, detaches, moves post, note - eyes very wet (snapshot),
2023-12-07	14:58:11	104	3	female	postsuckle1	01:30:00	<0.5 PBL						hfl											M rubs hfl tog (snapshot), P n hfl, moves away, post
2023-12-07	14:58:11	104	3	female	postsuckle1	02:00:00	<0.5 PBL																	M lies prone, P moves away beh her, sn grass stalks (snapshot),
2023-12-07	14:58:11	104	3	female	postsuckle1	02:30:00	<0.5 PBL																	P > round to other side of M, > a little further away, n grass stalks,
2023-12-07	14:58:11	104	3	female	postsuckle1	03:00:00	0.5 PBL																	P lying behind M, n grass stalks
2023-12-07	14:58:11	104	3	female	postsuckle1	03:30:00	0.5 PBL																	P still nosing grass stalks behind M (snapshot),
2023-12-07	15:03:06	104	3	female	postsuckle2	00:30:00	<0.5 PBL																x	P back-to-back w/M, P raises ffl (snapshot), lies on side, raises Lffl (snapshot), lies semi-sup, flaps ffls,
2023-12-07	15:03:06	104	3	female	postsuckle2	01:09:00	<0.5 PBL																	cont to wrig on side, rests,
2023-12-07	15:05-15:07	104	3	female	postsuckle3	stills	<0.5 PBL						back											resting
2023-12-07	15:07:26	104	3	female	postsuckle4	00:38:00	0																	M & P shift slightly, lying back-to M's side, H-T, almost in C, P lightly n rear V (snapshot)
2023-12-07	15:14:19	105	3	?female	SA male w/P	still	0										x	x						Am lying w/ffl over P rear curved round P's rear (in manner of mating male)
2023-12-07	15:14:23	105	3	?female	SA male w/P	00:30:00	0								muzz, soFace, boh	x	x	x	x					aM lying w/V contact to P, side, ffl over P, chin against pup's neck, his hq curved round P in manner of male mating posn, Am n P's muzz (snapshot), resumes chin-over posn as before (snapshpot), P raises head, Am mouth/chin to its soFace (snapshot), M raises head vertically (snapshot), n P's boh (snapshox2t); M scr P, P leans head back )(snapshot), P lies dowm=n and m puts ffl over it again (snap…
2023-12-07	15:14:23	105	3	?female	SA male w/P	01:00:00	0								sonx2		x	x		ffl, head				Am moves forward, Am moving with it, keeping ffl over P's back (snapshot), P also puts ffl magainst Am (snapshot), P sits up partially head against Am, then scr Am's chest slightly (let me go!), Am n P' thr/son lightly (snapshot), lies down, Am n son (snapshot)
2023-12-07	15:14:23	105	3	?female	SA male w/P	01:30:00	0					N, N, N (mouths)			toH (mo)	x	x	x	x		M mo			Am leans chin over P's son, ffl still over P (snapshpot), lies down, N with P (snapshot), Am scr & P also scr, N (snapshot), (Am's ffl no longer over P), sit up, N (snapshpot), Am mo slightly against P's head (snapshot), N, then N (mouths) (snapshot)
2023-12-07	15:14:23	105	3	?female	SA male w/P	02:00:00	0					N						x						Lightly N (snapshot), Am shifts posn, takes hq away from P (snapshot), moves so he is H-T w/P
2023-12-07	15:16:57	105	3	?female	SA male w/P	still	0.75 PBL																	Am facing away from P, leaves and > tow another Amale, rests.
2023-12-08	13:38:39	106	3	?female	intersuckle	00:49:00	<0.5 PBL			x						x								M scr P, P turns to nipp (snapshot), suckles
2023-12-08	13:39:34	106	3	?female	postsuckle	00:30:00	<0.5 PBL			x					boh	x								P detached, M scr P, M n boh (snapshot), P cries (high mewling), orienting to M's face,
2023-12-08	13:39:34	106	3	?female	postsuckle	01:00:00	<0.5 PBL			x			face											P still crying, turns had away from M , > M, cannot see, but think it n M's face, P lies beside her, still voc,
2023-12-08	13:39:34	106	3	?female	postsuckle	01:30:00	<0.5 PBL			x			face/muzz											P > M, n M's face/muzz (cannot see), M leans back, P voc, P shifts forward, away from M
2023-12-08	13:39:34	106	3	?female	postsuckle	02:00:00	0.5 PBL																	P > forward further. Looking beyond M (snapshot)
2023-12-08	13:39:34	106	3	?female	postsuckle	02:23:00	1 PBL																	Pcont to move away from M...at end, ~3 PBL from M
2023-12-08	13:57:53	107	3	?female	intersuckle1	00:30:00	0	x							R	x								P sucklign at start. Detaches, M scr P, P looks away, facing post, (face looks like female P-snapshot), M n R.
2023-12-08	13:57:53	107	3	?female	intersuckle1	01:00:00	0								back		x		x					M turns lays ffl on P and head over P's R (snapshot), P moves forward, M still ffl on her, M n P's back (snapshot), P moves forward, M n back (snapshot), M put ffl on P again (snapshot)
2023-12-08	13:57:53	107	3	?female	intersuckle1	01:30:00	<0.5 PBL						ffl (om)		face	x								P turns back to M, M reaches for Pm then scr, M n face (snapshot), M scr (snapshot), P om at M's ffl, retreats,
2023-12-08	13:57:53	107	3	?female	intersuckle1	02:00:00	0.5 PBL					N (whiskers)	ffl (om)		boh, sonx2, son(mo), son(pl bit), son									M scr, P om, n M's ffl (snapshot), M n boh/son (snapshot), N lightly (whiskers)(snapshot), M leans tow P, n son (snapshot), retreats head, then M n son again (snapshot), M mo at P's son (snapshot), pl bits P's son (snapshot), n P's son beside ffl (snapshot)
2023-12-08	13:57:53	107	3	?female	intersuckle1	02:30:00	0.5 PBL	x	x															M has rolled away, presenting, P > her . N nipp & suckles
2023-12-08	13:57:53	107	3	?female	intersuckle1	02:45:00	0.5 PBL	x																suckling
2023-12-08	14:01:43	107	3	?female	intersuckle2	00:30:00	<0.5 PBL					N lightly			son									M rolls slightly away from P, shifts away from P, turns round to check P, M turns back to P (snapshot), N lightly, M n son, snapshot,
2023-12-08	14:01:43	107	3	?female	intersuckle2	01:00:00	<0.5 PBL					N	muzz		son, soFace									N (snapshot), M n son (snapshot), M n soFace (snapshot), P n muzz (snapshot), M turns head away, P > tow her,
2023-12-08	14:01:43	107	3	?female	intersuckle2	01:30:00	<0.5 PBL						muzz, mid-flank (rooting)											P lightly n Mmuzz (snapshot) and M moves head away, P > M, n nher mid flank just beh ffl (snapshotx2), P rooting at her flank, M turns back on P, P;s H nrly in C
2023-12-08	14:01:43	107	3	?female	intersuckle2	02:00:00	0						flank, back, rearVx2, hfl							x				P leans head over M's abdo (snapshot), M rolls over, P n flank (snapshot), M rolls back against P, sits up more, P n her back (snapshot), P n hq (V just above hfl) (snapshot), P n hfl (snapshot), P n rear V (snapshot), M moves forward
2023-12-08	14:01:43	107	3	?female	intersuckle2	02:33:00	<0.5 PBL	x	x															M presents, P n her nipp (snapshot), P suckles (snapshot)
2023-12-08	14:05:43	107	3	?female	postsuckle1	00:30:00	<0.5 PBL								shldr/boh, shldr									M turns round to P, n shldr/boh (snapshot), again n shldr, M turns away
2023-12-08	14:05:43	107	3	?female	postsuckle1	01:00:00	<0.5 PBL						hq											M moves slightly away from P, P at her rear, lightly n hq (snapshot)
2023-12-08	14:05:43	107	3	?female	postsuckle1	01:30:00	<0.5 PBL																	M moves away from P, P at her rear, M moves a little further away, P alert but not foll
2023-12-08	14:05:43	107	3	?female	postsuckle1	02:00:00	1 PBL																	Both lie quietly ~ 1PBL apart, P orienting to M's rear
2023-12-08	14:05:43	107	3	?female	postsuckle1	02:30:00	1 PBL																	P lies sup (snapshot), P rubs back, sup (snapshot), lies on side, wipes face
2023-12-08	14:05:43	107	3	?female	postsuckle1	03:00:00	1 PBL																	P sup again, rubs back on grass,
2023-12-08	14:05:43	107	3	?female	postsuckle1	03:30:00	1 PBL																	P still sup, half raises both ffl (snapshot), flaps ffls, right self,
2023-12-08	14:05:43	107	3	?female	postsuckle1	03:57:00	1 PBL																	raises head, sniffs air,
2023-12-08	14:11:30	107	3	?female	postsuckle2	00:30:00	1 PBL																	P doing exercises1 sup, ffls outstretched (snapshot**), waving ffls,
2023-12-08	14:11:30	107	3	?female	postsuckle2	01:00:00	1 PBL																	P sup still, waving ffls, rubbing boh on grass, lies on side (snapshot), scr chest lightly w/ffls
2023-12-08	14:11:30	107	3	?female	postsuckle2	01:44:00	1 PBL																	end up resting ~2-3 PBL apart (P not moved, M moved a little further away)
2023-12-08	14:15:46	108	3	male	presuckle	00:30:00	0						muzz, thr, thr nuzz, chin, boh, son, son		R									P n M's muzz at start-still - P n M's thr (snapshot), P nuzz M's thr (snapshot), nuzz M's chin (snapshot), M sits up, P nuz her thr, M shifts posn, P n her boh, P n son (snapshot - NB M has white pupil in L eye, M n R & P n son (snapshot), M rolls over
2023-12-08	14:15:46	108	3	male	presuckle	01:06:00	0	x	x				R											M presents, P n nipp, M rolls away, back to P, P n her R (snapshot), M presents, P n nipp (snapshot), suckles
2023-12-08	14:41:06	108	3	male	suckle	00:32:00	0	x					back/flank											M has turned her back to P, P n her back/flank, M rolls over, P cont suckling
2023-12-08	14:44:23	108	3	male	postsuckle	00:30:00	0	x	x				mid-V											P has detached (after ~29 min suckling!), M shifts slightly, P lightly n mid-V, n nipp, suckles,
2023-12-08	14:44:23	108	3	male	postsuckle	01:00:00	0													x (leans tomuzz)			x	P detaches > tow M's ant (snapshot), P leans top of muzz against M (snapshot), P rolls sup - think male (snapshots),
2023-12-08	14:44:23	108	3	male	postsuckle	01:30:00	0					N (Pmo)									Pmo			M rolls away, vigorously scr back on sand, P > tow M, P looks around, M turns to P, N, P mo, P n M's shldr (snapshot),
2023-12-08	14:44:23	108	3	male	postsuckle	02:00:00	0						toffl, flank (rooting), soFace		shldr, toffl			x (M's thr)	chin, chin		P mo			P n her toffl (snapshot), n her ant flank, rooting at her flank, M turns & leans muzz over P (snapshot), brielfy touchs P's neck w/her thr, P lies on side, mo slightly tow M (snapshot), P n M (snapshot), M n P's mid-V, P n her soFace, M n P's shldr, toffl (snapshot), M leans back, chin against P's flank (snapshot), M rolls right over P's rear & rolls away
2023-12-08	14:44:23	108	3	male	postsuckle	02:30:00	~0.5 PBL							bounces										P > tow M's nipp reg, M rolls away , P bouncing around , > her V (M lyign on her side, head right down resting),
2023-12-08	14:44:23	108	3	male	postsuckle	03:00:00	<0.5 PBL							bounces							Pmo			P pl mov, bouncing tow M's V, P bounces to M's ant, M sits up, P mo tow M (snapshot), P at M's head, play look on his face! (snapshot),
2023-12-08	14:44:23	108	3	male	postsuckle	03:30:00	<0.5 PBL						mouth, thr				touch			chin, H-over				P leans chin on M's thr (snapshot), leans chin over M's thr. Eyes closed (snapshot***), P n M's mouth (snapshot), n M's thr, P rolls on side, then sits up, mo (snapshot), M touches P w/her ffl, P leans over M's son, not touching, leans over M's son, touching (snapshot**),
2023-12-08	14:44:23	108	3	male	postsuckle	04:00:00	0						thr, soFacex2							chin				P leans chin over M's thr (snapshot**)-pr, P n thr (snapshot), P n soFace (snapshot), P n so Face, M sits up, look in opp dir,
2023-12-08	14:44:23	108	3	male	postsuckle	04:30:00	<0.5 PBL					N			shldr									M turns round to P, n shldr, P str up, N (snapshot), M start to move away from P,
2023-12-08	14:44:23	108	3	male	postsuckle	05:00:00	<0.5 PBL						hfl, vagina, hq											P foll her hq (snapshot), n her hfl (snapshot), n her vagina (snapshot), n her hq (cannot see), P shunts up // to M
2023-12-08	14:44:23	108	3	male	postsuckle	05:30:00	<0.5 PBL						back/shldrx2			x								P n her back/shldr again x2 (snapshot), M scr P,
2023-12-08	14:44:23	108	3	male	postsuckle	06:00:00	<0.5 PBL																	P has moved in front of M, hq nr her ffl, now just beyond reach of her ffl, but M scr grass, M rolls away - contacting Am, M rolls back between him and P, her mouth slightly open,
2023-12-08	14:44:23	108	3	male	postsuckle	06:30:00	<0.5 PBL																	M now threatening Am, who has om (snapshot), they are nearly N-N, both om (snapshot), P hurries out of the way, M glances over at him (snapshot)
2023-12-08	14:44:23	108	3	male	postsuckle	07:00:00	0.5 PBL																	M lies orienting to Am, between Am and P (snapshot),
2023-12-08	14:44:23	108	3	male	postsuckle	07:49:00	1 PBL																	M flippers at Am, trying to see him off, he turns away, they tussle, then Am puts chin and ffl over M ! (snapshot), then head and ffl over her (snapshot), he nibbher rear (snapshot), Am leans right over her, she lies sup, om, Am gets off her, and she altercates, then leans against his V (snapshot)
2023-12-08	15:02:22	109	3	?female	presuckle1	00:30:00	<0.5 PBL					N	soFace, thr		boh	x								M scr P, P raises neck up as M scr neck (snapshot), M n boh, P n soFace (snapshot), P N M (snapshot), P lightly n thr (snapshot),
2023-12-08	15:02:22	109	3	?female	presuckle1	01:00:00	<0.5 PBL			x			oxter, mid-V											M shifts posn, P facing post, P cries (snapshot), M presents, P turns & n oxter (snapshot), P n mid-V, M shifts again, P > tow her head
2023-12-08	15:02:22	109	3	?female	presuckle1	01:30:00	<0.5 PBL						shldr			x								P lies beside M, H-H, M scr P, M shifts orienting tow Am (voc , out of shot), P turns and n M's shldr (snapshot), M presents,
2023-12-08	15:02:22	109	3	?female	presuckle1	02:00:00	<0.5 PBL						oxter (om), shldr									x		P again > ant, n her oxter/ff, om (snapshot), M shifts, prone, P > her ant again, n her shldr (snapshot), M rolls sup (snapshot),
2023-12-08	15:02:22	109	3	?female	presuckle1	02:30:00	<0.5 PBL			x		N												M rolls over (away), P voc , M leans over to P, N,(snapshot), P om (snapshot), P voc, M shifts posn,
2023-12-08	15:02:22	109	3	?female	presuckle1	03:00:00	0		x															M presents, P n nipp (snapshot), M shifts posn again, P foll,
2023-12-08	15:02:22	109	3	?female	presuckle1	03:30:00	0									x								Cannot see - P beh M, M scr P,
2023-12-08	15:06:37	109	3	?female	presuckle2	00:48:00	1 PBL						back(?)									x		M sup, rubbing back. P orienting to her (snapshot), P > her (think n her back, can't see), M turns round, shifts posn, presents (cannot see P)
2023-12-08	15:06:37	109	3	?female	presuckle2	00:48:00	<0.5 PBL			x			face											P > M, n M's face/muzz (cannot see), M leans back, P voc, P shifts forward, away from M
2023-12-08	15:08:09	109	3	?female	presuckle3	00:47:00	<0.5 PBL	x	x	x (om)			son											P > M, cries, om slightly, M shifts posn, P n son (snapshot), M presents, P > her V, n nipp, suckles
2023-12-08	15:19:28	109	3	?female	postsuckle	00:30:00	<0.5 PBL																	P has detached, orientign to M, M wipes face, scr own head, P orients tow her head, lying quietly,
2023-12-08	15:19:28	109	3	?female	postsuckle	01:00:00	<0.5 PBL																	M suddenly sits up and auto-scr rump )(snapshot)
2023-12-08	15:19:28	109	3	?female	postsuckle	01:30:00	<0.5 PBL									x								P > tow M's ant, M scr P
2023-12-08	15:19:28	109	3	?female	postsuckle	02:00:00	<0.5 PBL									x		x (M leans against P)						M cont scr P, then sits up, leaning chest against P (snapshot)
2023-12-08	15:19:28	109	3	?female	postsuckle	02:29:00	<0.5 PBL																	Now lyign H-T, P looking around, M alert, ... End up resting ~<0.5 PBL apart (still)
2023-12-08	15:17:48	110	3	female	suckles	00:16:00	0	x																P suckling
2023-12-08	15:22:21	110	3	female	postsuckle	00:30:00	<0.5 PBL																	P lying // to M, H-T. P wrig, autoscr thr,
2023-12-08	15:22:21	110	3	female	postsuckle	01:00:00	<0.5 PBL																	P waves R ffl (poo-stained!)in air (snapshot**).
2023-12-08	15:22:21	110	3	female	postsuckle	01:32:00	<0.5 PBL																	P cont to exercise, waving ffl
2023-12-08	15:32:07	111	3	?male	suckle	00:29:00	0	x																P suckling, detaches briefly, suckles again,
2023-12-08	15:33:50	111	3	?male	postsuckle	00:30:00	1 PBL																	M str up, very alert (Am nrby) , she looks over to P
2023-12-08	15:33:50	111	3	?male	postsuckle	01:00:00	1.5 PBL				x (at Am)				flank									P struggles to move (too fat!) M moves tow him (note Am in foreground), M n P's flank, M > Am, hooting, om (snapshot)
2023-12-08	15:33:50	111	3	?male	postsuckle	01:30:00	1 PBL				x													P has turned to go in other dir, M om, cries, in distress, om not focused directly at Am, she N Am (quite gently),
2023-12-08	15:33:50	111	3	?male	postsuckle	02:00:00	1 PBL				x													M keeps crying, om, now moving after P (is she telling P to move away?)
2023-12-09	12:57:37	112	3	female	presuckle1	00:30:00	<0.5 PBL							ffl up										M resting, P orienting to M;s face, also resting, P n M's chin (snapshot), Pmo tow M (snapshot), P mo tow M, sup, ffls outstretched (snapshot***), P sup, wrig, mo, (snapshot), P rolls over on her side, Rffl in air (snapshot)
2023-12-09	12:57:37	112	3	female	presuckle1	01:00:00	<0.5 PBL					N, N	face, soFace, toH, eye, thr, sothr, N(mo), muzz								Pmo, Pmo			P > M, lightly N (snapshot), N more closely (snapshot), P n face (snapshot), P n so Face (snapshot), n toH (snapshot), n R eye reg (snapshot), n sothr (snapshot), P nibb her sothr (snapshot), Pmo lightly N (snapshot), lightly n muzz, P mo wide tow M (snapshot)
2023-12-09	12:57:37	112	3	female	presuckle1	01:30:00	0.75 PBL					N	thr, son	ffl up		x								P rolls on to side, fll up (snapshot), > M, n M's thr, N (snapshot), M scr P, P n son,
2023-12-09	12:57:37	112	3	female	presuckle1	02:00:00	<0.5 PBL						chest, muzz(mo), chest, nuzz chest			x					Pmo, Pom (M's ffl)			M scr, P n her chest, P mo at M's muzz (snapshotx2), M scr P, P mo, P n M's chest, parries M's ffl, nuxx M's chest (snapshot)
2023-12-09	12:57:37	112	3	female	presuckle1	02:30:00	<0.5 PBL						chest			x					Pom (M's ffl)			P n and pushes at M's chest, M scr but not presenting, P parries M's ffl, om,
2023-12-09	12:57:37	112	3	female	presuckle1	03:00:00	<0.5 PBL					N	muzz, somouth, son, thr, chest-pr			x					Pmo, Pmo			M scr, P N lightly, then mo at M's nose (snapshot), P n muzz (snapshot), n somouth(snapshot), n son (snapshot), n thr, n chest (snapshot)-pr, str to M's nose, mo tow M,
2023-12-09	12:57:37	112	3	female	presuckle1	03:30:00	<0.5 PBL							ffl up										lies sup, ffl in air,
2023-12-09	12:57:37	112	3	female	presuckle1	03:44:00	0.5 PBL																	P wrig, orienting to M, M still trying to rest!
2023-12-09	13:03:19	112	3	female	presuckle2	00:30:00	<0.5 PBL						ffl			x								P app M, who is still resting, though alert, fending P off w/ffl (snapshot), P n ffl (snapshot), M scr P (snapshot)
2023-12-09	13:03:19	112	3	female	presuckle2	00:49:00	<0.5 PBL																	M still holding P back at ffl length, P lies quietly orienting to M
2023-12-09	13:04:39	112	3	female	presuckle3	00:30:00	<0.5 PBL						chest(nrly)			x								M cont to fend off P with her ffl (snapshot), scr P (?mollifying), P nrly n chest (snapshot) then retreats,
2023-12-09	13:04:39	112	3	female	presuckle3	01:01:00	<0.5 PBL						ffl (parrying)			x								M cont to scr P at arm's length (snapshot), P parries ffl & then rests <0.5 PBL from M
2023-12-09	13:06:30	112	3	female	presuckle4	00:30:00	<0.5 PBL						thr, chest, (ffl parrying)	ffl-up							Pmo			P lies on side, mo tow M's thr (snapshot), n thr, P raises ffl in pl signal, M scr P, P cont Mo to parry M's ffl, n chest (snapshot),
2023-12-09	13:06:30	112	3	female	presuckle4	01:00:00	<0.5 PBL						ffl (parrying)	ffl up		x					Pmo			cont P ffl up, M scr, fending P off, P n ffl, mo,
2023-12-09	13:06:30	112	3	female	presuckle4	01:30:00	<0.5 PBL							ffls-up		x					Pmo		x	cont M lightly scr, P parrying M's ffl, M scr, P rolls sup, mo (snapshot), M tries to sleep, P rolls sup, both ffl up (snapshot***)
2023-12-09	13:06:30	112	3	female	presuckle4	02:00:00	<0.5 PBL							ffl-up									x	P rolls semi sup, M fending P off w/ffl *(snapshot), P sup, ffl up (snapshot**)
2023-12-09	13:10:17	112	3	female	presuckle5	00:30:00	<0.5 PBL						fflx6, oxter, chest										x	P sup, M half resting (snapshot), P > M, n her ffl (snapshot), P n ffl again, M bats P, P rolls sup then sits up & n M's ffl again, n ffl again om slightly (nibb) (snapshot), P nuzz into M's oxter (snapshot), n ffl as M raises it (snapshot), n ffl, n chest (snapshot),
2023-12-09	13:10:17	112	3	female	presuckle5	01:00:00	<0.5 PBL						fflx3			x								P n inner ffl (snapshot), M scr, P rolls on to side, M fends off P, P rolls on side, M bats P w/ffl & P bats back, P n ffl, P n ffl, M holds ffl out,
2023-12-09	13:10:17	112	3	female	presuckle5	01:30:00	<0.5 PBL						fflx2			x								P rolls on side, Lffl half up (snapshot), P darts in and n ffl, M still keeping P at arm's length (snapshot), P n ffl again, mouth slightly open
2023-12-09	13:10:17	112	3	female	presuckle5	02:11:00	<0.5 PBL						ffl			x								M again holding P at arm's length, mild scr, P rolls on side ffl half up (snapshot), P n ffl (snapshot), M scr at arm's length
2023-12-09	13:13:33	112	3	female	presuckle6	00:30:00	<0.5 PBL						ffl-nibb	ffl half-up		x					Pmo		x	P now orienting to M's mid-V. M still half asleep, M scr, P rolls sup, mo (snapshot), P rubs back on grass, then rolls over & nibbM's ffl (snapshot), ffl-halfup, M scr, leans over tow P (snapshot), P rolls sup
2023-12-09	13:13:33	112	3	female	presuckle6	01:00:00	<0.5 PBL						ffl-nibb, ffl(mouth)	ffls outstretched		x					Pmo		x	P sup, mo ffls outstretched, P rolls over to M & nibbffl (snapshot), M scr absently (snapshot), P rolls sup as M cont to scr, P rolls back and grabsM's ffl in her mouth (snapshot)
2023-12-09	13:13:33	112	3	female	presuckle6	01:30:00	<0.5 PBL						ffl(mouth)			x	x				Pmo		x	M scr, P again mo at M's ffl (snapshot), M scr then lays ffl on P (snapshot), M cont scr, P rolls sup (snapshot)
2023-12-09	13:13:33	112	3	female	presuckle6	02:00:00	<0.5 PBL					N(mouths)x2	soFace, soMouth		soFace, boh				x					M shifts posn and leans head over P (snapshot), P reaches up, N (mouths)(snapshot), P n soFace (snapshot), M leans head over P again (snapshot), P mo her somouth (snapshot), N (mouths), M (chin (n) P's soFace (snapshot), M n boh (snapshot)
2023-12-09	13:13:33	112	3	female	presuckle6	02:42:00	0						soFace/H, soFace, sonx2											P wrig closer to M, n her soface/head (snapshot), n soFace, n sonx2, P lies down beside M's head (snapshot); (NB M H-over gave P permission to n her face, N etc)
2023-12-09	13:16:47	112	3	female	presuckle7	00:30:00	<0.5 PBL						thr, soMouth											P wrig beside M, n her thr (snapshot), somouth (snapshot), P facing away from M, wrig
2023-12-09	13:16:47	112	3	female	presuckle7	01:19:00	<0.5 PBL						son, shldr, flankx2, son, soH, soFace-nuzz											P>M n son (snapshot), nuzz lower shldr (snapshot), P >M's post, n flank (snapshot), n flank (M still prone), P n son (snapshot), M str back, P n soH (snapshot), nuzz soFace (snapshot), P faces post, appears to rest (snapshot)
2023-12-09	13:22-13:23:50	112	3	female	presuckle8	stills	NA	x	x															Am interrupts, leaves, P n nipp and suckles (13:23:50), after 23 min soliciting!
2023-12-09	13:46:12	112	3	female	postsuckle1	00:30:00	0					N												at start P is H-H w'M, P str H back to M (snapshot), M sits up, looks around, lies down, P str H back , N (snapshot),
2023-12-09	13:46:12	112	3	female	postsuckle1	01:00:00	0					N												M eyes closed, resting, P N (snapshot),
2023-12-09	13:46:12	112	3	female	postsuckle1	01:30:00	0					N	chin											P restless, N M again, n M's chin (snapshot), P wrig slightly then lies still, eyes wide open
2023-12-09	13:49:38	112	3	female	postsuckle2	00:32:00	0																	P still lying in C w/M, H-H, M resting, P alert and still restless,
2023-12-14	13:32:45	113	3	?female	presuckle	00:42:00	<0.05 PBL	x																P > M, P > tow nipp and M presents, no preamble
2023-12-14	13:41:38	113	3	?female	intersuckle	00:42:00	<0.5 PBL	x					rear hqx2											P has detached, M shifts posn and turns her back, P n her rear hq-R, P> again n M's rear hq, M lies prone, M presents, P suckles (cannot see- P beh M)
2023-12-14	13:43:48	113	3	?female	postsuckle	00:30:00	0	x																P suckling at start, detaches, M moves hq away, M hoots (Am out of shot), M looks back at P, M > tow Am hooting - though he is on far side of gully, not approaching!
2023-12-14	13:43:48	113	3	?female	postsuckle	01:00:00	1.5 PBL																	M stays on edge of gully, P not moved, facing away from M,
2023-12-14	13:43:48	113	3	?female	postsuckle	01:30:00	2 PBL																	M has crossed gully to Am abnd is altercating with him! (snapshot), male is defensive
2023-12-14	13:43:48	113	3	?female	postsuckle	02:00:00	>10 PBL																	P still lying quietly - M glances back at it
2023-12-14	13:43:48	113	3	?female	postsuckle	02:37:00	>10 PBL																	P wrig forwards, turns tow gully, dips nose into gully water
2023-12-14	13:46-13:48	113	3	?female	postsuckle2	stills	>10 PBL																	P doing exercises on gully bank, raising foreflipper
2023-12-14	14:44:17	114	2	male	suckle	01:02:00	<0.5 PBL	x		x														M detached at start, M rolls away, P voc (low, loud cry), P foll M M presents, P suckles
2023-12-14	14:47:25	114	2	male	postsuckle	00:30:00	<0.5 PBL			x													x	P detached at start, P moans, lies on side, M still presenting, P rolls sup, ffls outstretched(snapshot)
2023-12-14	14:47:25	114	2	male	postsuckle	00:59:00	<0.5 PBL																x	P still sup, ffls outstretched, auto scr w/Rffl,
2023-12-14	14:49:08	114	2	male	postsuckle2	00:30:00	<0.5 PBL			x														P prone, alert, M still presenting, P > tow fence, away from M, loud voc (low cry), (snapshot, voc P has om slightly), P cont to voc
2023-12-14	14:49:08	114	2	male	postsuckle2	01:00:00	1 PBL			x													x	P cont to voc, lies sup (snapshot), ffls outstretched (snapshot*), auto scr own chin (snapshot)
2023-12-14	15:05:18	115	3	male	intersuckle1	00:31:00	0	x		x			V hq								P om to M's hfl			P suckling from 14:55:52; this is 4th video; P stops suckling voc (low voc), n her V hq (snapshot), om tow her hfl! (snapshot), M moves her hfl, presents, P voc again, suckles
2023-12-14	15:07:26	115	3	male	intersuckle2	00:30:00	0	x		x														P has detached, voc , resumes suckling,
2023-12-14	15:07:26	115	3	male	intersuckle2	01:00:00	0			x			mid-V			x								detaches, > tow M's head (snapshot), M scr, P cont to voc, n M's mid-V (snapshot), cont to cry
2023-12-14	15:07:26	115	3	male	intersuckle2	01:30:00	0			x						x								M scr. P now by her ffl, P voc, M intensifies scr, P cont to cry (looks at nipp but turns away) (snapshot),
2023-12-14	15:07:26	115	3	male	intersuckle2	02:00:00	<0.5 PBL			x														P lying // to M, H-H, M lying down, resting, P voc,
2023-12-14	15:07:26	115	3	male	intersuckle2	02:30:00	<0.5 PBL			x														P cont to cry, lyign H-H beside M
2023-12-14	15:07:26	115	3	male	intersuckle2	03:00:00	<0.5 PBL			x												x		P cont to voc, not seeking nipp, M rolls sup,
2023-12-14	15:07:26	115	3	male	intersuckle2	03:35:00	<0.5 PBL	x	x	x			rear flank,									x		P voc, P n rear flank (M still sup) (snapshot), M presents, P n nipp, suckles
2023-12-14	15:15:13	115	3	male	intersuckle3	00:30:00	0			x						x				x muzz & forehead				P voc, muzz against M's V (snapshot), P leans head & muzz against M (snapshot), P voc (snapshot), M scr,
2023-12-14	15:15:13	115	3	male	intersuckle3	01:00:00	<0.5 PBL			x				P ffl-up										P voc, orienting to M's chest, P rolls on side (pohoto for sex ID?) ; P voc (om) and raises hfl (clearly male) (snapshot),
2023-12-14	15:15:13	115	3	male	intersuckle3	01:30:00	0			x														P cont to voc, seems distressed (M has not enough milk?),
2023-12-14	15:15:13	115	3	male	intersuckle3	02:00:00	<0.5 PBL						lower chest			x		x	chin				x	P n M's lower chest (snapshot), M scr, still presenting, P rolls sup, M leansd chin over P (snapshot), M cont to scr
2023-12-14	15:15:13	115	3	male	intersuckle3	02:30:00	0			x				P ffl-up		x	x						x	P cont to voc, M scr, ffls touch (snapshot), P sup, raised ffl, M lays ffl on P (snapshot), P voc, M scr,
2023-12-14	15:15:13	115	3	male	intersuckle3	03:00:00	<0.5 PBL			x				P ffl-up										P lies on side, // to M, voc, P raises ffl (snapshot)
2023-12-14	15:15:13	115	3	male	intersuckle3	03:43:00	<0.5 PBL			x														P lying // to M, orienting tow nipp, voc, P lies quietly H-T
2023-12-14	15:22:41	115	3	male	intersuckle 4	00:01:00	<0.5 PBL							P ffl-up										P lying on side, ffl in air (snapshot)
2023-12-14	15:26:17	115	3	male	intersuckle 5	00:30:00	<0.5 PBL						R											P's rear has fallen into gully, P climbing out tow M's rear, P n M's rump (snapshot), M rubs hfls tog
2023-12-14	15:26:17	115	3	male	intersuckle 5	01:01:00	<0.5 PBL																	P climbs out a bit further on to grass, voc, facing M's back
2023-12-14	15:27:41	115	3	male	intersuckle6	00:30:00	<0.5 PBL			x			back/flank, back (push), back							chin		semi-sup		P voc, goes nrer M, n her back/flank (snapshot), P voc at her back (snapshot), digs nose into her back, voc, om (snapshot), n back, leans chin on back, voc, (snapshot), M lies prone, then semisup
2023-12-14	15:27:41	115	3	male	intersuckle6	01:14:00	<0.5 PBL	x	x	x			rear V											P now lying on side facing P, rubs her boh on grass, P > her, voc, n rear V just below nipp (snapshot), n nipp, (snapshot), suckles (pushing nose against M).
2023-12-14	15:42:27	115	3	male	postsuckle1	00:21:00	<0.5 PBL		x											chin	P om			P has detached, n nipp, mouth slightly open (snapshot), stays leaning chin against her in that posn
2023-12-14	15:43:19	115	3	male	postsuckle2	00:30:00	<0.5 PBL							P raises head, om, str head right back							P om			P has detached, eyes closed, looks content! P om (snapshot), P raises head, om, snapshot), closes mouth, str head right back (snapshot), om again, away from cam,
2023-12-14	15:43:19	115	3	male	postsuckle2	01:00:00	<0.5 PBL						V (below nipp)x2											P n M's V just below nipp (snapshot).....x2...
2023-12-14	15:43:19	115	3	male	postsuckle2	01:30:00	<0.5 PBL			x												semi-sup		P turns tow M's ant, voc, M lies semi sup, M sits up, wipes her face, lies down, semisup, P cont to voc,
2023-12-14	15:43:19	115	3	male	postsuckle2	02:23:00	<0.5 PBL			x														P cont to voc, wrig mostly in prone posn
2023-12-14	15:45:48	115	3	male	postsuckle3	00:31:00	<0.5 PBL															sup		P lying quietly with back to M, M is sup; 4 stills P n M's back x1.
2023-12-16	13:30:06	116	5	female	presuckle	00:30:00	<0.5 PBL								shldr, boh (pl bite**)	x	x		x	x	M pl bite & mo			M presenting at start, P orienting tow her (missed start of interaction), M scr P, P pushes head under M's ffl. M n P's shldr, ffl on P (snapshot inserted after end of snapshot series), M pl bits P's boh (snapshot***), M leans head right over P's boh , mo slightly, eyes closed (snapshot**), snapshot as they shift posn slightly, M's head still over, P's eyes closed, shift posn again and P leans he…
2023-12-16	13:30:06	116	5	female	presuckle	00:48:00	0																	M lies prone (snapshot), P > beh her, think may be nuzz M's flank to solicit suckling - can't see.
2023-12-16	13:34:21	116	5	female	presuckle	still	0																	P beh M, > tow nipp
2023-12-16	13:41:06	116	5	female	intersuckle	still	<0.5 PBL																	P detached, sup, ffl in air
2023-12-16	13:41:13	116	5	female	suckle	00:07:00	0																	P energetically apparently suckling (beh M, cannot see)
2023-12-16	13:53:00	116	5	female	postsuckle	still	<0.5 PBL																	P resting by fence just ant to M's head; no post-suckle interaction seen.
2023-12-16	13:41:22	117	3	female	intersuckle1	00:30:00	<0.5 PBL			x (continual)		N, N, N	son, muzz, son			x								M N P (snapshot), P cries (om) (snapshot)Mscr P, P cries (om) as M scr P (snapshot), P cries tow M's face, N (snapshot), M scr P , P cont crying, rolling on side tow M, P n M's son lightly, nuzz /nibb M's muzz (snapshot), nuzz son (snapshot), M N P (snapshot)
2023-12-16	13:41:22	117	3	female	intersuckle1	01:00:00	<0.5 PBL			x		N	son				x	x	x (continual)					P cries, M N P, P n M's son, M lays head over P (snapshots), head over P;s head and ffl over P (snapshot), head over P again (snapshot), P struggling slightly to get out from under M, (snapshots),
2023-12-16	13:41:22	117	3	female	intersuckle1	01:30:00	<0.5 PBL			x			ffl, chest/toffl		shldr/flank					x	M tongue flick			M now sitting up (snapshot), P turns round to M, lightly n ffl (snapshot), M flicks tonge, P cries, n M's chest/ffl (snapshot), M n P's shldr/flank (snapshot), P lays chin over M's boh (snapshots),
2023-12-16	13:41:22	117	3	female	intersuckle1	02:00:00	0			x		N (mouths)	chin/mouth					x	x (continual)	x				P still leaning chin/thr against M's son, cries, om (snapshot), M leans soH against P's soH (snapshot), P leans son/thr against M's soFace, P's muzz in C w/M's mouth (N mouths), M's chin over P's muzz (snapshot), P str up to M, P n M's chin/mouth (snapshot), M leans head over P's face (snapshot), then right over P's boh (snapshot)
2023-12-16	13:41:22	117	3	female	intersuckle1	02:30:00	<0.5 PBL						soH(pl jab/bite), muzz (mo), forehead, face, soFace(pl jabs, mo)		R, shldr, son			x	x					M n P's R (snapshot), M n shldr (snapshot), P jabs/mo at M's soH (snapshot), P n, mo at M's muzz (snapshot), n M's forehad(snapshot), n M's face, M leaning soH against P (snapshot), P mo jabs lightly at M's soF while M buries muzz under P's son,
2023-12-16	13:41:22	117	3	female	intersuckle1	03:00:00	0					N (P mo)	muzz (pl jab)								P mo			P pl bite/jab at M's muzz, N, P with mo (snapshot), N (snapshot), M mo (snapshot), M turns away slightly (snapshot), P cries, turning tow M's soFace, M turns away, presents (snapshot), P > nipp & attempts to suckle (snapshot), ? No milk? P om detaches and > tow M's ant, crying,
2023-12-16	13:41:22	117	3	female	intersuckle1	03:30:00	<0.5 PBL			x			thr		boh	x	x							P > M's ant, cries, M is sitting up scr her own flank (snapshot), M lies dowsn, scr P, P n thr (snapshot), M n boh, ffl over P (snapshot)
2023-12-16	13:41:22	117	3	female	intersuckle1	04:00:00	<0.5 PBL			x						x		x		x				M scr P, P cries, leans chin over M's boh (snapshot)
2023-12-16	13:41:22	117	3	female	intersuckle1	04:30:00	0					N						x	x					N (snapshot), ....M sits up, leans head on P's shldr (snapshot),
2023-12-16	13:41:22	117	3	female	intersuckle1	05:00:00	<0.5 PBL																	M rolls over, presents (snapshot), P lying facing away from M,
2023-12-16	14:18:22	117	3	female	intersuckle2	00:30:00	<0.5 PBL			x			flankx2		son									following long suckling bout....M n P's flank (snapshot), ...P n M's flank/side of back (snapshot), M n son (can’t see), P voc, shuffling // to M, past her
2023-12-16	14:18:22	117	3	female	intersuckle2	01:00:00	<0.5 PBL						face/head		shldr, son			x	x					M n v lightly shldr (snapshot), leans her back of head/face against P's son (snapshot), pushes muzz under P's son (snapshot), P n toFace/head )(can't see, no snapshot), M has back to P,
2023-12-16	14:18:22	117	3	female	intersuckle2	01:30:00	0															x		then M rolls sup (snapshot), P shuffling beside her cant (can’t see),
2023-12-16	14:18:22	117	3	female	intersuckle2	02:00:00	0						shldr			x	x	x		P ffl	Pmo	x		M scr P, ffl upsidedown against P(snapshot), P slightly mo (snapshot), P puts ffl over M's ffl (snapshot), M rolls away, turns back to P, P n shldr, M rolls sup back tow P
2023-12-16	14:18:22	117	3	female	intersuckle2	02:30:00	<0.5 PBL			x(om)						x	x	x						M again holds P's head in her ffl...P moves out of M's grasp, M still scr (snapshot), P om, cries (snapshot),
2023-12-16	14:18:22	117	3	female	intersuckle2	03:00:00	<0.5 PBL					N, N, N, N (Pmo)				x		x	x		Pmo			M sits up, N P (snapshot), M leans head against P (snapshot), M scr P, N (can't see; snapshot), , P str up to M, N (snapshot), N, Pmo (snapshot),
2023-12-16	14:18:22	117	3	female	intersuckle2	03:30:00	0						boh					x	x (continual)	x	Pmo			P jerking head back tow M, mo, n her boh (snapshot) P leans chin against M's son (snapshot), M leans chin over P's boh, snapshot, tho can't see), M's head over P's forehead (snapshot)
2023-12-16	14:18:22	117	3	female	intersuckle2	04:00:00	0									x		x	x		P om			M leans head over P's back (snapshot), P moves out of her way while M cont to scr (snapshot), P om..
2023-12-16	14:18:22	117	3	female	intersuckle2	04:30:00	<0.5 PBL						ffl (bite, repeatedly)		son	x								P bites M's ffl )snapshot), M cont to scr, P cont to bite...M n P's son (snapshot), M cont to scr, P to bite at her ffl (snapshot)
2023-12-16	14:18:22	117	3	female	intersuckle2	05:00:00	<0.5 PBL						ffl (bite, repeatedly)		son	x					Mmo			M cont to scr, P cont to bite her ffl (snapshot), M n son, P still w/her ffl in mouth! (snapshot), ..cont scr& ffl bit, then M mo (snapshot)
2023-12-16	14:18:22	117	3	female	intersuckle2	05:30:00	<0.5 PBL						ffl bite repeatedly			x								M still scr P, P bites her ffl (snapshot), cont repeatedly...
2023-12-16	14:18:22	117	3	female	intersuckle2	06:00:00	<0.5 PBL						ffl bite repeatedly		shldr									M cont to scr P, P cont to bite her ffl, M n shldr (snapshot), M scr as P shuffles tow and past her ant
2023-12-16	14:18:22	117	3	female	intersuckle2	06:25:00	0									x								M cont to scr P's rump as it moves under her chin and past
2023-12-16	14:26:53	117	3	female	intersuckle3	00:30:00	0			x			ffl bite			x								at start P cries, M scr, P mo bites at her ffl (snapshot), M scr vigorously,
2023-12-16	14:26:53	117	3	female	intersuckle3	01:00:00	0					N (mo)x2	muzz-pr, chin/thr-pr											P shuffles forwards, N, mo with M (snapshot), cont mouthing at M's nose/muzz, then her thr/chin, N, mo
2023-12-16	14:26:53	117	3	female	intersuckle3	01:30:00	0						muzz/chin/mouth; son/thr-pr, ffl-bite		son	x		x	x					P mo mouthing M's muzz/chin/mouth (snapshot), mouths her son/thr (snapshot), - pr, nuzzling into M's fur (snapshot), M scr P's face away tow nipp, P trying to bite her ffl, M n son as P shuffles forward (snapshot), M leans head against P's shldr (snapshot),
2023-12-16	14:26:53	117	3	female	intersuckle3	01:46:00	0	x							boh	x								M cont to scr, lightly n n its boh, M rolls over & presents (snapshot) (p suckles after end of video)
2023-12-16	14:36:27	117	3	female	postsuckle	00:30:00	0			x														P has just detached, M still presenting, P lies on side, faceing M's V, cries, stretches head, look back at M's V,
2023-12-16	14:36:27	117	3	female	postsuckle	01:00:00	<0.5 PBL			x														P voc briefly (snapshot), flicks tongue, cries again (snapshot)
2023-12-16	14:36:27	117	3	female	postsuckle	01:30:00	<0.5 PBL			x														P lies down (still H-T), voc again, rolls on side, semi sup, voc (snapshot), moves rapidly away from M tow fence (snapshot),
2023-12-16	14:36:27	117	3	female	postsuckle	01:57:00	<0.5 PBL																	M sits up slightly (snapshot), P reaches fence (~1 PBL from M's hfl) & settles to rest.
2023-12-18	14:41:27	118	3	male	suckle	still	0	x																P suckles
2023-12-18	14:45:28	118	3	male	intersuckle	00:30:00	0.5 PBL			x			hq											P has detached, orienting to M, cries (short, low cry), M auto-scr head, P vic, moves closer to M's hq, lightly n her hq (snapshot),
2023-12-18	14:45:28	118	3	male	intersuckle	00:52:00	<0.5 PBL	x																P app her nipp reg (think n nipp, but cannot see) (snapshot)-assume suckle
2023-12-18	14:49:01	118	3	male	postsuckle	00:30:00	0									x	x	x			P mo			at start P w'back in C w/M's B, P w/ ffl over P (snapshot), M scr P, P mo at M's ffl (snapshot), M scr (snapshot of P's V - defintely male P), M cont to scr, P not responding
2023-12-18	14:49:01	118	3	male	postsuckle	01:00:00	0										x		x					M suddenly leans ffl and head over P (snapshot), P wrig out from under her
2023-12-18	14:49:01	118	3	male	postsuckle	01:37:00	0					Npr (P mo)				x					P mo			P sits up, mo slightly, N (sev snapshots), P mo at M's muzz (snapshot***), P mo at M's muzz/mouth (snapshpot**), P mo, M scr P (snapshot), P mo at M's ffl - then M mves rapidly away tow Am, om tow Am (Am out of shot)
2023-12-18	14:52:10	118	3	male	postsuckle2	00:21:00	1 PBL																	P alert ~1PBL beh M, who now moves tow Am and bite his thr! (snapshot)
2023-12-18	14:54:14	118	3	male	postsuckle3	00:30:00	3 PBL			x														M lying down. Still orienting tow Am (out of shot), P orienting tow M, alert, sn grass. P cries, > tow M, M looks back at P, (Am lyign down ~ 1ABL in front of her)
2023-12-18	14:54:14	118	3	male	postsuckle3	01:00:00	1.5 PBL																	P has paused, still orienting to M (snapshot)
2023-12-18	14:56:00	118	3	male	postsuckle4	00:30:00	0.5 PBL			x														P orienting to M's hq (snapshot), > M, cries, M asleep,
2023-12-18	14:56:00	118	3	male	postsuckle4	01:14:00	<0.5 PBL						hfl (nrly)											P > closer to M's hfl, nrly nose to hfl, then turns and > away, leaving her rear behind, moves rapidly away to ~ 5 PBL (snapshot) and rests (see stills).
