# Supplementary material for: The Role of Play in the Social Development of Grey Seal (Halichoerus grypus) Pups with Comparative Notes on the Harbour Seal (Phoca vitulina)
Source: Animals (Basel). 2024 Jul 17;14(14):2086. doi: 10.3390/ani14142086 (PMC11273769; doi:10.3390/ani14142086)
Supplement: Supplementary file 1 [file animals-14-02086-s001.zip › Supplementary files S1-S9/S3 Hg-DN-MP-body nosing scores.xlsx]

## Sheet: stage 1 presuckle
stage	MP#	no. 30s	N	muzzle-face	toh, boh, son	ffl	thr/chest/axilla	shldr-back	mi-V-flank	rearV	Rump	hfl	play
st1	12	24	16	0	0	0	3	0	1	0	0	1
st1	46	7	0	0	0	4	6	0	2	1	0	0
st1	63	14	0	0	1	0	0	0	0	0	0	0
st1	66	10	0	0	0	0	0	0	0	0	0	0
st1	69	9	0	0	2	0	0	0	0	0	0	0
st1	70	2	2	0	0	0	0	0	0	0	0	1
st1	74	16	28	11	2	0	0	0	1	1	0	1
st1	81	2	0	0	0	0	0	0	0	0	0	0
st1	92	17	6	3	0	0	0	0	1	1	0	1
st1	98	11	6	0	0	0	3	0	4	0	0	0
st1	99	2	0	4	0	0	0	0	1	0	0	0

## Sheet: stage 1 intersuckle
stage	MP#	no. 30s	N	muzzle-face	toh, boh, son	ffl	thr/chest/axilla	shldr-back	mi-V-flank	rearV	Rump	hfl	play
1	46	6	3	0	0	0	1	0	0	0	0	1
1	61	3	0	0	0	0	0	0	0	1	0	0
1	65	6	0	0	0	0	0	0	2	1	0	1
1	67	5	0	0	0	0	0	0	0	1	0	0
1	73	2	0	5	3	0	0	0	0	0	0	0
1	77	8	6	0	0	2	4	0	0	0	0	0
1	82	7	3	6	3	0	0	0	2	0	0	0
1	84	4	1	0	0	0	0	0	0	0	0	0
1	86	2	0	0	0	0	0	0	0	1	0	0
1	87	1	1	0	0	0	0	0	0	0	0	0
1	91	9	0	1	1	2	0	1	3	2	0	1
1	98	9	8	0	1	0	0	0	3	0	0	0	X
1	99	5	2	1	1	0	1	0	0	0	0	0

## Sheet: stage 1 postsuckle
stage	MP#	no. 30s	N	muzzle-face	toh, boh, son	ffl	thr/chest/axilla	shldr-back	mi-V-flank	rearV	Rump	hfl	play
st1	18	7	0	0	0	0	0	0	0	0	0	0
st1	39	8	0	0	0	0	0	0	0	0	0	0
st1	46	18	12	5	1	0	1	0	1	3	0	1
st1	61	28	0	0	0	0	0	0	0	10	0	1
st1	62	7	1	0	0	0	0	0	0	0	0	0
st1	64	8	0	0	0	0	0	0	0	0	0	0
st1	65	8	0	0	0	0	0	0	1	0	0	0
st1	66	8	0	0	0	0	0	0	0	0	0	0
st1	68	1	0	0	0	0	0	0	0	0	0	0
st1	69	6	0	0	0	0	0	0	0	0	0	0
st1	73	3	0	0	0	0	0	0	0	0	0	0
st1	74	5	1	0	0	0	0	0	0	0	0	0
st1	75	5	1	0	0	0	0	0	0	0	0	0
st1	77	2	1	0	0	0	0	0	0	0	0	0
st1	81	18	2	1	0	0	0	0	0	0	0	0
st1	82	9	3	2	0	1	0	0	1	0	0	0
st1	84	8	2	0	0	0	0	0	0	0	0	0
st1	86	7	5	1	0	1	0	0	0	0	0	0
st1	87	4	0	0	0	0	0	0	0	0	0	0
st1	91	7	4	3	3	0	0	0	0	0	0	0
st1	92	8	2	3	2	1	0	0	0	0	0	0
st1	98	3	1	0	0	0	0	0	0	0	0	0
st1	99	1	0	0	0	0	0	0	0	0	0	0
st1	101	2	0	0	0	0	0	0	0	0	0	0

## Sheet: stage 1 unrelated
stage	MP#	no. 30s	N	muzzle-face	toh, boh, son	ffl	thr/chest/axilla	shldr-back	mi-V-flank	rearV	Rump	hfl	play
st1	10	12	1	0	0	0	0	0	0	0	0	0
st1	98	6	1	3	0	0	0	0	0	0	0	0

## Sheet: stage 2 presuckle
stage	N	MP#	no. 30s	N	muzzle-face	toh, boh, son	ffl	thr/chest/axilla	shldr-back	mi-V-flank	rearV	Rump	hfl	play
st2		21	5	2	0	1	3	0	1	0	0	0	1
st2		19	7	6	1	0	0	0	0	0	0	0	0
st2		35	1	0	2	4	0	0	0	1	0	0	0	X
st2		37	7	6	1	1	0	0	1	2	0	0	1	X
st2		103	2	0	0	0	0	0	0	0	0	0	0
Total All	5			14	4	6	3	0	2	3	0	0	2
Total with play	2			6	3	5	0	0	1	3	0	0	1
Total no play	3			10	1	1	3	0	1	0	0	0	1

## Sheet: stage 2 intersuckle
stage	N	MP#	no. 30s	N	muzzle-face	toh, boh, son	ffl	thr/chest/axilla	shldr-back	mi-V-flank	rearV	Rump	hfl	play
2		35	7	2	2	0	1	0	1	4	0	0	0	X
2		42	3	0	0	0	0	0	1	0	0	0	0	X
2		65	3	0	0	0	0	1	0	0	1	0	1
2		78	3	0	0	0	0	0	0	0	1	0	0
2		83	15	1	5	3	5	7	0	5	0	2	0
2		88	9	4	9	7	0	8	1	2	0	0	0
2		103	16	7	0	2	3	3	7	6	1	0	0
Total All	7			14	16	12	9	19	10	17	3	2	1
Total with play	2			2	2	0	1	0	2	4	0	0	0
Total no play	5			12	14	12	8	19	8	13	3	2	1

## Sheet: stage 2 postsuckle
stage	N	MP#	no. 30s	N	muzzle-face	toh, boh, son	ffl	thr/chest/axilla	shldr-back	mi-V-flank	rearV	Rump	hfl	play
st2		7	23	10	1	0	0	0	0	0	0	0	0
st2		13	14	0	0	0	0	0	0	1	0	0	1
st2		20	9	0	0	0	0	0	0	0	1	0	0
st2		21	4	1	0	0	0	0	0	0	0	0	0
st2		19	17	1	1	0	0	1	0	1	0	0	0
st2		37	36	12	9	3	7	1	0	2	1	0	2	X
st2		35	19	0	0	0	0	0	0	2	1	0	2	X
st2		36	4	3	2	0	0	0	0	0	0	0	0
st2		41	12	0	0	0	0	0	0	0	0	0	0
st2		42	10	1	2	3	0	2	0	0	0	0	0	X
st2		48	4	0	0	0	0	0	0	0	0	0	0
st2		65	11	0	0	0	2	0	0	0	0	0	2
st2		76	5	1	0	0	0	0	0	0	0	0	0
st2		78	10	3	1	0	4	1	1	3	0	0	0
st2		80	7	2	0	0	0	0	0	0	0	0	0
st2		83	5	7	5	1	0	4	0	1	0	0	0
st2		85	5	5	1	0	0	0	0	0	0	0	0
st2		88	10	2	2	0	1	0	0	1	0	0	0
st2		103	15	2	0	0	4	3	3	3	0	0	0	X
st2		114	4	0	0	0	0	0	0	0	0	0	0
Total All	20			50	24	7	18	12	4	14	3	0	7
Total with play	4			15	11	6	11	6	3	7	2	0	4
Total no play	16			35	13	1	7	6	1	7	1	0	3

## Sheet: stage 2 unrelated
stage	N	MP#	no. 30s	N	muzzle-face	toh, boh, son	ffl	thr/chest/axilla	shldr-back	mi-V-flank	rearV	Rump	hfl	play
st2		2	13	0	0	0	0	0	0	0	0	0	1
st2		4	10	0	0	0	0	0	0	0	0	0	0
st2		22	3	0	1	0	0	0	0	0	0	0	0	X
st2		24	2	0	0	0	0	0	0	0	0	0	0
st2		72	15	1	1	0	0	6	0	4	7	1	0
	5			1	2	0	0	6	0	4	7	1	0
	1			0	1	0	0	0	0	0	0	0	0
	4			1	1	0	0	6	0	4	7	1	0

## Sheet: stage 3 presuckle
stage	N	MP#	no. 30s	N	muzzle-face	toh, boh, son	ffl	thr/chest/axilla	shldr-back	mi-V-flank	rearV	Rump	hfl	play
st3		9	2	0	0	0	0	0	1	0	0	0	0
st3		15	7	1	0	0	0	0	0	0	0	0	0
st3		35	2	0	2	4	0	0	0	1	0	0	0
st3		42	10	4	2	1	6	5	0	0	0	0	0
st3		44	4	1	0	0	0	0	0	0	0	0	0
st3		52	6	1	0	1	0	0	0	1	1	0	0
st3		90	16	1	0	0	0	1	0	0	2	0	2
st3		104	25	1	6	4	2	8	0	1	2	0	1	X
st3		108	2	0	2	3	0	2	0	0	0	1	0
st3		109	10	2	2	1	0	3	3	1	0	0	0
st3		112	28	7	14	8	20	15	1	2	0	0	0
st3		113	1	0	0	0	0	0	0	0	0	0	0
Total All	12			18	28	22	28	34	5	6	5	1	3
Total with play	1			1	6	4	2	8	0	1	2	0	1
Total no play	11			17	22	18	26	26	5	5	3	1	2

## Sheet: stage 3 intersuckle
stage	N	MP#	no. 30s	N	muzzle-face	toh, boh, son	ffl	thr/chest/axilla	shldr-back	mi-V-flank	rearV	Rump	hfl	play
st3		43	26	3	1	0	1	8	0	1	0	0	0	X
st3		44	15	0	0	0	0	0	0	0	0	0	0
st3		54	7	0	2	1	0	1	4	0	0	0	0
st3		90	9	2	2	1	0	0	0	1	0	0	0
st3		93	11	5	3	0	0	0	0	3	0	0	0
st3		94	17	1	1	3	4	6	0	3	0	0	0
st3		106	1	0	0	0	0	0	0	0	0	0	0
st3		107	11	3	2	0	2	0	1	2	2	0	1
st3		113	1	0	0	0	0	0	0	0	0	0	2
st3		115	20	0	0	0	0	1	3	1	2	2	0
st3		117	27	12	13	5	11	2	1	0	0	0	0	X
st3		118	2	0	0	0	0	0	0	0	0	0	1
Total All	12			26	24	10	18	18	9	11	4	2	4
Total with play	2			15	14	5	12	10	1	1	0	0	0
Total no play	10			11	10	5	6	8	8	10	4	2	4

[truncated: 6 more sheets: stage 3 postsuckle, stage 3 unrelated, stage 4-5 presuckle, stage 4-5 intersuckle, stage 4-5 postsuckle, stage 4-5 unrelated]
