# Supplementary material for: The Role of Play in the Social Development of Grey Seal (Halichoerus grypus) Pups with Comparative Notes on the Harbour Seal (Phoca vitulina)
Source: Animals (Basel). 2024 Jul 17;14(14):2086. doi: 10.3390/ani14142086 (PMC11273769; doi:10.3390/ani14142086)
Supplement: Supplementary file 1 [file animals-14-02086-s001.zip › Supplementary files S1-S9/S4 Hg-DN-MP play vs non-play & nosing contacts.xlsx]

## Sheet: 2022-23 MP pl-nonpl occurrence
Date	MP#	P stage	sex	presuckle	intersuckle	postsuckle	unrelated	PLAY
2022-11-24	2	2		n	n	n	x
2022-11-24	3	3		n	n	n	x			n= no interaction recorded
2022-11-24	4	2		n	n	n	x			x=interaction recorded
2022-11-24	5	1		n	n	n	n			x-pl = interaction with play recorded (M or P giving head-over)
2022-11-24	6	3		n	n	x	n
2022-11-25	7	2		n	n	x	n
2022-11-25	8	3		n	x	x	n			MPs 15 and 26 were identified as the same mother
2022-11-25	9	3		x	x	x	n			MPs 35 and 49 were identified as the same mother
2022-11-26	10	1		n	n	n	x
2022-11-26	11	4	F	n	x	x	n			#105 was a subadult male with a pup, not mother
2022-11-26	12	1		x	n	n	n
2022-11-26	13	2		n	n	x	n
2022-11-26	14	3		n	n	n	x
2022-11-28	15(=26)	3		x	n	x-pl	n	X
2022-11-28	16	3	F	n	n	n	x-pl	X
2022-11-29	17	5	F	x-pl	n	x-pl	x	X
2022-11-29	18	1		x	n	x	n
2022-12-02	19	2	F	x	n	x	n
2022-11-30	20	2	F	n	x	x	n
2022-11-30	21	2		x	n	x	n
2022-11-30	22	2		n	n	n	x-pl	X
2022-11-30	24	2		n	n	n	x
2022-11-30	25	4	F	n	n	x	n
2022-11-30	26 (=15)	4	M	n	n	n	x-pl	X
2022-11-30	27	3	M	n	n	x	n
2022-12-01	28	4	M	n	n	n	x-pl	X
2022-12-01	20	2	F	n	x	x	n
2022-12-01	31	3	M	n	n	n	x-pl	X
2022-12-01	32	5	M	n	x	x-pl	n	X
2022-12-01	33	3		n	n	x	n
2022-12-01	34	5	F	n	n	n	x-pl	X
2022-12-02	35(=49)	2	?F	x-pl	x-pl	x-pl	n	X
2022-12-02	36	2	M	n	n	x	n
2022-12-02	37	2		x	n	x-pl		X
2022-12-04	38	3	M	n	n	x	n
2022-12-04	39	1		n	n	x	n
2022-12-04	40	4	M	n	n	x	n
2022-12-04	41	2	M	n	x	x	n
2022-12-04	42	2	M	n	x-pl	x-pl	n	X
2022-12-06	43	3		x	x-Pl	x-pl	n	X
2022-12-09	44	3		x	x	x	n
2022-12-10	45	3	F	n	n	n	x
2022-12-10	46	1-nb		n	n	n	x
2022-12-11	46	1		x	x	x	n
2022-12-10	47	3		n	n	x	n
2022-12-10	48	2		n	n	x	n
2022-12-11	49 (=35)	1		n	n	n	n
2022-12-11	50	3		n	x	x	n
2022-12-11	52	3		x	n	x	n
2022-12-13	53	3		n	x	x	n
2022-12-13	54	3		n	x	x	n
2022-12-15	55	5	F	n	x-pl	x	n	X
2022-12-15	56	3		n	n	x	n
2022-12-16	57	5	F	n	x-pl	x-pl	n	X
2022-12-17	58	3	M	n	x	x-pl	n	X
2022-12-17	59	4	?F	n	x-pl	n	n	X
2023-11-03	60	1-nb		x	n	x	n
2023-11-05	61	1		n	x	x	n
2023-11-05	62	1		n	n	x	n
2023-11-06	63	1		x	n	n	n
2023-11-06	64	1		x	n	x	n
2023-11-06	65	1		x	x	x	n
2023-11-07	66	1		x	n	x	n
2023-11-07	67	1		x	x	n	n
2023-11-07	68	1		n	n	x	n
2023-11-10	69	1-nb	F	x	x	x	n
2023-11-11	69/71	1	F	x	n	x	n
2023-11-10	70	1		x	n	n	n
2023-11-11	72	2	F	n	n	n	x
2023-11-14	73	1		n	x	x	n
2023-11-14	74	1	?F	x	n	x	n
2023-11-14	75	1		x	n	x	n
2023-11-14	76	2	?M	n	n	x	n
2023-11-15	77	1	F	n	x	x	n
2023-11-15	78	2	?M	n	x	x	n
2023-11-16	79	1	?F	n	n	n	x
2023-11-16	80	2		n	n	x	n
2023-11-17	81	1		x	n	x	n
2023-11-17	82	1	?M	x	x	x	n
2023-11-18	83	2	?M	n	x	x	n
2023-11-18	84	1		n	x	x	n
2023-11-18	85	2	?M	n	n	x	n
2023-11-18	86	1	?F	n	x	x	n
2023-11-18	87	1	F	n	x	x	n
2023-11-18	88	2	F	n	x	x	n
2023-11-21	89	1-nb	M	x	x	x	n
2023-11-22	90	3	F	x	x	x	n
2023-11-22	91	1	F	n	x	x	n
2023-11-23	92	1	F	x	n	x	n
2023-11-23	93	3	?F	n	x	n	n
2023-11-23	94	3	M	n	x	x	n
2023-11-23	95	1-nb	M	n	n	n	x
2023-11-24	96	1-nb	?F	n	n	n	x
2023-11-24	97	3	?M	n	n	n	x-pl	X
2023-11-25	98	1	F	n	x-pl	x	n	X
2023-11-25	99	1	?F	n	x	x	n
2023-11-25	100	3	M	n	n	n	x-pl	X
2023-11-25	101	1	F	n	n	x	n
2023-11-25	102	4	M	x	n	x	n
2023-11-25	103	2	F	n	x	x-pl	n	X
2023-12-07	104	3	F	x-pl	n	x	n	X
2023-12-07	105-SAm	3	?F	n	n	n	n	?X
2023-12-08	106	3	?F	n	x	x	n
2023-12-08	107	3	?F	n	x	x-excer	n
2023-12-08	108	3	M	x	x	x-pl	n	X
2023-12-08	109	3	?F	x	n	x	n
2023-12-08	110	3	F	n	n	x	n
2023-12-08	111	3	?M	n	n	x	n
2023-12-09	112	3	F	x-ffl-up	n	x	n
2023-12-14	113	2	?F	x	x	x	n
2023-12-14	114	2	M	n	n	x	n
2023-12-14	115	3	M	n	n	x	n
2023-12-16	116	5	F	x-pl	n	x	n	X	incomplete presuckle
2023-12-16	117	3	F	n	x-pl	x	n	X
2023-12-18	118	3	M	n	n	x-pl	n	X

## Sheet: total no records at each stage
Stage	Total MP records	presuckle	intersuckle	postsuckle	unrelated	total sessions	av no. types/MP record		stage	total MP record	Total MP pl records	Total play recocrds all types	presuckle	intersuckle	postsuckle	unrelated		stage	Play/presu	Play/intersu	Play/postsu	Play/unrelated
1-nb	6	3	2	3	3	11	1.83333		1-nb	6	0	0	0	0	0	0		1-nb	0	0	0	0
1	32	15	13	24	2	54	1.6875		1	32	1	1	0	1	0	0		1	0	0.0769231	0	0
2	26	5	10	21	5	41	1.57692		2	26	5	5	0	2	4	1		2	0	0.2	0.190476	0.2
3	37	10	15	29	7	61	1.60526		3	37	11	11	1	2	5	4		3	0	0.133333	0.103448	0.571429
4	7	1	2	4	2	9	1.28571		4	7	3	3	0	1	0	2		4	0	0.5	0	1
5	6	2	3	5	2	12	2		5	6	5	5	2	2	3	1		5	0.5	0.666667	0.6	0.5
total records	114	36	45	86	21					115	25	25	3	8	12	8			TABLE 3
											(TABLE 2)
									Pup stage	total MP record	Total MP pl records		pl/total record
Combining stages 4&5 (TABLE4)									1-nb	6	0	0	0
									1	32	1	1	0.03125
TABLE 4 (combining st4&5 from Table 3)									2	26	5	5	0.192308
Stage	pl/presu	pl/intersu	pl/postsu	pl/unrel					3	37	11	11	0.297297
1	0	0.0769231	0	0					4	7	3	3	0.428571	combine st4&5 - 0.64
2	0	0.2	0.190476	0.2					5	6	5	5	0.833333
3	0	0.133333	0.103448	0.5
4+5	0.333333	0.6	0.333333	0.8					stage	pres	inters
average	0.0833333	0.252564	0.156814	0.375					1nb
									1
q									2
									3
									4
									5

## Sheet: P-M nosing, play vs nonplay 
	PRESUCKLE- PLAY											PRESUCKLE-NONPLAY
stage	N	muzzle-face	toh, boh, son	ffl	thr/chest/axilla	shldr-back	mi-V-flank	rearV	Rump	hfl		stage	N	muzzle-face	toh, boh, son	ffl	thr/chest/axilla	shldr-back	mi-V-flank	rearV	Rump	hfl
2	3	1.5	2.5	0	0	0.5	1.5	0	0	0.5		2	3.3	0.3	0.3	1	0	0.3	0	0	0	0.3
3	1	6	4	2	8	0	1	2	0	1		3	1.54545	2	1.63636	2.36364	2.36364	0.454545	0.454545	0.272727	0.0909091	0.181818
4&5	2	0	0	0	0	0.5	0	0	0	0		4&5	0	0	1	0	1	1	1	0	0	0
	2	2.5	2.16667	0.666667	2.66667	0.333333	0.833333	0.666667	0	0.5			1.61515	0.766667	0.978788	1.12121	1.12121	0.584848	0.484848	0.0909091	0.030303	0.160606
	INTERSUCKLE-PLAY											INTERSUCKLE NONPLAY
stage	N	muzzle-face	toh, boh, son	ffl	thr/chest/axilla	shldr-back	mi-V-flank	rearV	Rump	hfl		stage	N	muzzle-face	toh, boh, son	ffl	thr/chest/axilla	shldr-back	mi-V-flank	rearV	Rump	hfl
2	1	1	0	0.5	0	1	2	0	0	0			2.4	2.8	2.4	1.6	3.8	1.6	2.6	0.6	0.4	0.2
3	7.5	7	2.5	6	5	0.5	0.5	0	0	0			1.1	1	0.5	0.6	0.8	0.8	1	0.4	0.2	0.4
4&5
Pup body nosing - all play bouts
		N	muzzle-face	toh, boh, son	ffl	thr/chest/axilla	shldr-back	mi-V-flank	rearV	Rump	hfl
presuckle	st2	6	3	5	0	0	1	3	0	0	1
	st3	1	6	4	2	8	0	1	2	0	1
	st4-5	8	0	0	0	0	1	0	0	0	0
intersuckle	st1	8	0	1	0	0	0	3	0	0	0
	st2	2	2	0	1	0	2	4	0	0	0
	st3	15	14	5	12	10	1	1	0	0	0
	st4-5	26	4	2	7	13	3	3	5	2	21
post-suckle	st2	15	11	6	11	6	3	7	2	0	4
	st3	12	8	1	30	52	2	20	4	0	4
	st4-5	27	16	11	17	4	0	3	4	4	1
unrelated	st2	0	1	0	0	0	0	0	0	0	0
	st3	21	18	20	16	17	6	10	9	1	3
	st4-5	17	4	3	0	6	2	1	0	1	0
Totals		158	87	58	96	116	21	56	26	8	35
										X
	1	2	3	4	5	6	7	8	9	10
presuckle	15	9	9	2	8	2	4	2	0	2
intersuckle	51	20	8	20	23	6	11	5	2	21
post-suckle	54	35	18	58	62	5	30	10	4	9
unrelated	38	23	23	16	23	8	11	9	2	3
Totals	158	87	58	96	116	21	56	26	8	35

## Sheet: presuckle-plvs nonpl ALL DATA
stage	PLAY	MP#	no. 30s	N	muzzle-face	toh, boh, son	ffl	thr/chest/axilla	shldr-back	mi-V-flank	rearV	Rump	hfl		NON-PLAY	stage	MP#	no. 30s	N	muzzle-face	toh, boh, son	ffl	thr/chest/axilla	shldr-back	mi-V-flank	rearV	Rump	hfl
2		35	1	0	2	4	0	0	0	1	0	0	0			2	21	5	2	0	1	3	0	1	0	0	0	1
2		37	7	6	1	1	0	0	1	2	0	0	1			2	19	7	6	1	0	0	0	0	0	0	0	0
3		104	25	1	6	4	2	8	0	1	2	0	1			2	103	2	0	0	0	0	0	0	0	0	0	0
4&5		17	5	8	0	0	0	0	1	0	0	0	0			3	9	2	0	0	0	0	0	1	0	0	0	0
4&5		116	3	0	0	0	0	0	0	0	0	0	0			3	15	7	1	0	0	0	0	0	0	0	0	0
																3	35	2	0	2	4	0	0	0	1	0	0	0
																3	42	10	4	2	1	6	5	0	0	0	0	0
																3	44	4	1	0	0	0	0	0	0	0	0	0
																3	52	6	1	0	1	0	0	0	1	1	0	0
																3	90	16	1	0	0	0	1	0	0	2	0	2
																3	108	2	0	2	3	0	2	0	0	0	1	0
																3	109	10	2	2	1	0	3	3	1	0	0	0
																3	112	28	7	14	8	20	15	1	2	0	0	0
																3	113	1	0	0	0	0	0	0	0	0	0	0
																4&5	102	2	0	0	1	0	1	1	1	0	0	0
			average	3	1.8	1.8	0.4	1.6	0.4	0.8	0.4	0	0.4			average			1.66667	1.53333	1.33333	1.93333	1.8	0.466667	0.4	0.2	0.0666667	0.2
			SD													total		104
			SE
			PLAY	3	1.8	1.8	0.4	1.6	0.4	0.8	0.4	0	0.4	#DIV/0!
			NON-PLAY	1.66667	1.53333	1.33333	1.93333	1.8	0.466667	0.4	0.2	0.0666667	0.2

## Sheet: intersuck pl vs nonpl ALL DATA
PLAY	stage	MP#	no. 30s	N	muzzle-face	toh, boh, son	ffl	thr/chest/axilla	shldr-back	mi-V-flank	rearV	Rump	hfl		NON-PLAY	stage	MP#	no. 30s	N	muzzle-face	toh, boh, son	ffl	thr/chest/axilla	shldr-back	mi-V-flank	rearV	Rump	hfl
	2	35	7	2	2	0	1	0	1	4	0	0	0			2	65	3	0	0	0	0	1	0	0	1	0	1
	2	42	3	0	0	0	0	0	1	0	0	0	0			2	78	3	0	0	0	0	0	0	0	1	0	0
	3	43	26	3	1	0	1	8	0	1	0	0	0			2	83	15	1	5	3	5	7	0	5	0	2	0
	3	117	27	12	13	5	11	2	1	0	0	0	0			2	88	9	4	9	7	0	8	1	2	0	0	0
	4&5	59	11	1	2	0	0	7	0	0	2	1	11			2	103	16	7	0	2	3	3	7	6	1	0	0
	4&5	55	7	1	0	0	2	1	0	2	0	0	0			3	44	15	0	0	0	0	0	0	0	0	0	0
	4&5	57	75	24	2	2	5	5	3	1	3	1	10			3	54	7	0	2	1	0	1	4	0	0	0	0
																3	90	9	2	2	1	0	0	0	1	0	0	0
																3	93	11	5	3	0	0	0	0	3	0	0	0
																3	94	17	1	1	3	4	6	0	3	0	0	0
																3	106	1	0	0	0	0	0	0	0	0	0	0
																3	107	11	3	2	0	2	0	1	2	2	0	1
																3	113	1	0	0	0	0	0	0	0	0	0	2
																3	115	20	0	0	0	0	1	3	1	2	2	0
																3	118	2	0	0	0	0	0	0	0	0	0	1
																4&5	32	2	0	0	0	0	0	0	0	0	0	0
																4&5	116	1	0	0	0	0	0	0	0	0	0	0
	average			6.14286	2.85714	1	2.85714	3.28571	0.857143	1.14286	0.714286	0.285714	3					average	1.35294	1.41176	1	0.823529	1.58824	0.941176	1.35294	0.411765	0.235294	0.294118
	SD			8.85868	4.56175	1.91485	3.97612	3.35233	1.06904	1.46385	1.25357	0.48795	5.1316					SD	2.14887	2.42536	1.87083	1.62924	2.71705	1.95162	1.90201	0.712287	0.664211	0.587868
	SE			3.35	1.72	0.72	1.5	1.27	0.4	0.55	0.47	0.19	1.93					SE	0.52	0.59	0.45	0.4	0.66	0.47	0.46	0.17	0.16	0.14
			PLAY	6.14286	2.85714	1	2.85714	3.28571	0.857143	1.14286	0.714286	0.285714	3
			NON-PLAY	1.35294	1.41176	1	0.823529	1.58824	0.941176	1.35294	0.411765	0.235294	0.294118

## Sheet: postsuck pl vs nonpl ALL DATA
PLAY	stage	MP#	no. 30s	N	muzzle-face	toh, boh, son	ffl	thr/chest/axilla	shldr-back	mi-V-flank	rearV	Rump	hfl		NON-PLAY	stage	MP#	no. 30s	N	muzzle-face	toh, boh, son	ffl	thr/chest/axilla	shldr-back	mi-V-flank	rearV	Rump	hfl
	2	37	36	12	9	3	7	1	0	2	1	0	2			3	6	8	0	0	1	1	3	0	1	0	0	0
	2	35	19	0	0	0	0	0	0	2	1	0	2			3	8	7	2	0	2	1	0	0	0	0	0	0
	2	42	10	1	2	3	0	2	0	0	0	0	0			3	9	4	1	0	1	0	2	0	0	0	0	0
	2	103	15	2	0	0	4	3	3	3	0	0	0			3	27	16	0	0	0	5	2	0	1	0	1	1
	3	108	15	2	4	0	0	0	2	2	0	0	3			3	33	3	4	0	0	0	0	0	0	0	0	0
	3	118	8	2	0	0	0	0	0	0	0	0	1			3	38	22	0	0	0	21	4	0	1	0	0	0
	4&5	17	9	7	0	0	0	0	0	0	0	0	0			3	44	9	0	0	2	0	0	0	1	0	1	0
	4&5	32	20	11	11	8	15	3	0	3	0	0	0			3	47	7	0	0	0	0	0	0	0	1	0	0
	4&5	57	60	9	5	3	2	1	0	0	4	4	7			3	50	3	1	0	0	0	1	0	0	0	0	0
																3	52	7	2	0	0	0	0	0	0	0	0	1
																3	53	9	3	1	3	0	0	0	0	0	0	0
																3	54	19	0	1	2	0	0	0	1	5	2	4
																3	56	5	0	0	0	0	0	0	0	0	0	0
																3	90	18	0	0	0	0	0	0	0	0	0	0
																3	94	8	0	3	0	1	2	2	0	0	0	0
																3	104	11	0	0	0	0	0	1	0	0	0	1
																3	106	5	0	2	0	0	0	0	0	0	0	0
																3	107	11	0	0	0	0	0	0	0	0	0	1
																3	109	5	0	0	0	0	0	0	0	0	0	0
																3	110	3	0	0	0	0	0	0	0	0	0	0
																3	111	4	0	0	0	0	0	0	0	0	0	0
																3	112	4	3	1	0	0	0	0	0	0	0	0
																3	113	6	0	0	0	0	0	0	0	0	0	0
																3	115	6	0	0	0	0	0	0	0	1	0	0
																3	117	4	0	0	0	0	0	0	0	0	0	0
																4&5	11	6	1	0	0	0	0	0	0	0	0	0
																4&5	25	4	0	0	0	0	0	0	1	0	0	0
																4&5	40	7	0	0	0	2	1	0	0	0	0	0
																4&5	55	2	0	0	0	0	1	0	0	0	0	0
																4&5	102	2	0	0	0	0	0	0	0	0	0	1
																4&5	116	1	0	0	0	0	0	0	0	0	0	0
average				5.11111	3.44444	1.88889	3.11111	1.11111	0.555556	1.33333	0.666667	0.444444	1.66667			average			0.548387	0.258065	0.354839	1	0.516129	0.0967742	0.193548	0.225806	0.129032	0.290323
SD				4.64878	4.18662	2.71314	5.08538	1.2693	1.13039	1.32288	1.32288	1.33333	2.29129			SD			1.09053	0.681554	0.797847	3.8384	1.02862	0.396219	0.40161	0.920495	0.427546	0.782881
PLAY			PLAY	5.11111	3.44444	1.88889	3.11111	1.11111	0.555556	1.33333	0.666667	0.444444	1.66667
NON-PLAY			NON-PLAY	0.548387	0.258065	0.354839	1	0.516129	0.0967742	0.193548	0.225806	0.129032	0.290323

## Sheet: unrelated pl vs nonpl ALL DATA
PLAY	stage	MP#	no. 30s	N	muzzle-face	toh, boh, son	ffl	thr/chest/axilla	shldr-back	mi-V-flank	rearV	Rump	hfl		NON-PLAY	stage	MP#	no. 30s	N	muzzle-face	toh, boh, son	ffl	thr/chest/axilla	shldr-back	mi-V-flank	rearV	Rump	hfl
	2	22	3	0	1	0	0	0	0	0	0	0	0			2	2	13	0	0	0	0	0	0	0	0	0	1
	3	16	38	8	5	12	3	1	5	0	6	0	1			2	4	10	0	0	0	0	0	0	0	0	0	0
	3	31	8	2	7	4	3	0	0	0	0	0	0			2	24	2	0	0	0	0	0	0	0	0	0	0
	3	97	34	10	6	4	8	11	1	10	3	1	2			2	72	15	1	1	0	0	6	0	4	7	1	0
	3	100	9	1	0	0	2	5	0	0	0	0	0			3	45	23	2	1	1	0	0	0	1	0	1	0
	4&5	26	20	5	1	1	0	2	1	0	0	0	0			4&5	17	4	0	0	0	0	0	0	0	0	0	0
	4&5	28	27	10	2	1	0	3	1	0	0	1	0
	4&5	34	6	2	1	1	0	1	0	1	0	0	0
	average			4.75	2.875	2.875	2	2.875	1	1.375	1.125	0.25	0.375			average			0.5	0.333333	0.166667	0	1	0	0.833333	1.16667	0.333333	0.166667
			PLAY	4.75	2.875	2.875	2	2.875	1	1.375	1.125	0.25	0.375
			NON-PLAY	0.5	0.333333	0.166667	0	1	0	0.833333	1.16667	0.333333	0.166667
