# Supplementary material for: The Role of Play in the Social Development of Grey Seal (Halichoerus grypus) Pups with Comparative Notes on the Harbour Seal (Phoca vitulina)
Source: Animals (Basel). 2024 Jul 17;14(14):2086. doi: 10.3390/ani14142086 (PMC11273769; doi:10.3390/ani14142086)
Supplement: Supplementary file 1 [file animals-14-02086-s001.zip › Supplementary files S1-S9/S5 Hg-DN-WP behaviour.xlsx]

## Sheet: WP Dec 2022-Jan 23 behav
Date	pup cluster	location	Time start	P-P		video time	Distance apart (NN)	explore	N-whiskers	N	head raise	n body	foll	lk back at P behind	n hfl	mo	head-over	pl display	pl mov	pl spl	supine	flipper	snort	cries	look at/lk back	app	watch
2022-12-09	Cluster0912-#1	grass by fence	13:11:36	#1&2 st5	V1 091222	00:30:00			x																		#1&2 touch whiskers lightly (from still); #2 v. lightly n ffl of #1, #2 scr own chest (seems relaxed),
2022-12-09	Trio0912-#1-3F	grass by fence	13:11:36	#1&2 st5	V1 091222	00:46:00																x	x				snort - think from P#2, P#1 head up facing P#2, flippers at P#2
2022-12-09	Trio0912-#1-3F	grass by fence	13:14:54	#2&3 st5	V2 091222	00:30:00			x						x												P2 n ffl of P1 v. lightly, P3 n hfl of P2, P2 turns irritably
2022-12-09	Trio0912-#1-3F	grass by fence	13:14:54	#2&3 st5	V2 091222	01:00:00																	x	x			P2 cries, n ffl of P1, snorts, snorts again orienting to P1, bubbling snort orienting to P1, P1 looks at her,
2022-12-09	Trio0912-#1-3F	grass by fence	13:14:54	#2&3 st5	V2 091222	01:30:00																					P 3 looking all around. Though smaller, she seems OK
2022-12-09	Trio0912-#1-3F	grass by fence	13:14:54	#2&3 st5	V2 091222	02:00:00																				x	P 1 leans slightly tow P2, P2 yawns widely, P2 str up, looking around,
2022-12-09	Trio0912-#1-3F	grass by fence	13:14:54	#2&3 st5	V2 091222	02:25:00																					P2 wipes face no further int
2022-12-09	2 single pups	channel water	13:35:38	2 st5 LPs	V3 091222	01:59:00														x	x						1LP disporting in w, sup, spl (snapshot - think F); 2nd P ~10ABL to L, moving along slowly through channel (snapshot; Think male).
2022-12-13	2 LP-pr#1	pool	14:45:08	2 st5 LPs	V1 144508	00:30:00	<0.25 PBL																	x			at start Ps at edge of pool against bank, head of P2 (f) close to P1 (m), whose chin is on the bank, P1 turns head away, hear low distress ,
2022-12-13	2 LP-pr#1	pool	14:45:08	2 st5 LPs	V1 144508	01:00:00	0			Npr	x	son, flank												x			P1 apparently n P2's neck area (snapshot), Npr (voc) (snapshot)...P2 lies down, think P1 n her flank,
2022-12-13	2 LP-pr#1	pool	14:45:08	2 st5 LPs	V1 144508	01:30:00	0			N																	N again (snapshot), P2 str up, N cont (snapshot), P1 turns away (now oriented H-T), turns back to P2's head area, raises head up, orients away
2022-12-13	2 LP-pr#1	pool	14:45:08	2 st5 LPs	V1 144508	01:38:00	<0.25 PBL																				(snapshot showing ID ring of white spots on Rside of neck)
2022-12-13	2 LP-pr#1	pool	14:49:10	2 st5 LPs	V2 144910	00:30:00	1 PBL																		x	x	at start Ps ~1PBL apart, M having moved to middle of pool (snapshot for P1 ID), P1 looks around (snapshot), P2 alert & starts moving tow him, P2 lks uw then at P1 (snapshot), P1 turns tow her,
2022-12-13	2 LP-pr#1	pool	14:49:10	2 st5 LPs	V2 144910	01:00:00	1 PBL				x														x		P2 watches as P1 turns right round, P2 wrig at pool edge, P1 moving head around, raises head up (snapshot)
2022-12-13	2 LP-pr#1	pool	14:49:10	2 st5 LPs	V2 144910	01:30:00	1 PBL																		x	x	P1 turns back tow P2, and away again, P2 watches him, moving in situ, P1 app bank and P2 wrig beside bank also, still ~ 1PBL apart
2022-12-13	2 LP-pr#1	pool	14:49:10	2 st5 LPs	V2 144910	02:00:00	1 PBL						x														P1 starts to ho and P2 starts to foll him, (snapshot), P1 cont to ho and P2 foll (snapshot), P2 expl nose uw (snapshot),
2022-12-13	2 LP-pr#1	pool	14:49:10	2 st5 LPs	V2 144910	02:32:00	1.5 PBL																		x		P1 cont to be half ho, P2 orienting after him, wrig at side of bank,
2022-12-13	2 LP-pr#1	pool	14:54:20	2 st5 LPs	V3 145420	00:30:00	<0.25 PBL					top of H, head/neck														x	at start both close tog in pool, P1 n top of head of P2 (snapshot), lifts head up, P1 lies back and turns away, P2 str up tow him, P1 turns back to her (snapshot), assume n her, she raises head and he jerks back, then N (snapshot)
2022-12-13	2 LP-pr#1	pool	14:54:20	2 st5 LPs	V3 145420	01:00:00	0		x	N (mouths)x2,N		mouth, somuzz, mouthx2														x	N again (mouths, lightly), then snapshot, Nmouths again (snapshot), P2 raises head (snapshot), P1 n mouth (snapshot), both look away, then turn back to each other, whiskers touch (snapshot), P1 n her side of muzz (snapshot), N, then P2 str tow him , so he n mouth, then he n mouth (snapshot)
2022-12-13	2 LP-pr#1	pool	14:54:20	2 st5 LPs	V3 145420	01:30:00	0		x	N		somuzz															N, P1 n somuzz, P1 touches P2's face with whiskers erect (snapshot), sit close tog, P1 turns to P2..
2022-12-13	2 LP-pr#1	pool	14:54:20	2 st5 LPs	V3 145420	02:00:00	0			N		R															N (cannot see clearly), P1 turns away & starts to ho, P2 n his R (snapshotx2),
2022-12-13	2 LP-pr#1	pool	14:54:20	2 st5 LPs	V3 145420	02:30:00	0		x, x, x	N		mouth/chin					x			x		x,x				x	P1 turns back to P2 (snapshot), whiskers touch, P1 turns back tow bank, P2 flippers at him, then str up to N him (snapshot), both lk down then N(whiskers) again (snapshot), both turn slightlym and Nwhiskers again (snapshot), then P1 leans over P2, n her mouth/chin (snapshot), then suddenly separate - P1 to ho and P2 > other end of pool with spl
2022-12-13	2 LP-pr#1	pool	14:54:20	2 st5 LPs	V3 145420	03:00:00	3 PBL									x			x, x, x, x							x	P2 returns rapidly to nearer P1, leans her head against the bank (shapshot), leaps up & down with spl (pl - sev snapshots) then nuzz bank - P1 out of sight...P2 pl leaps again, spl (snapshot), swishes pl in w, and turns pl back to bank (snapshot)
2022-12-13	2 LP-pr#1	pool	14:54:20	2 st5 LPs	V3 145420	03:30:00																					P2 sn bank, dips nose in w,
2022-12-13	2 LP-pr#1	pool	14:54:20	2 st5 LPs	V3 145420	03:42:00																					P2 starts to ho (P1 seems to be well away from pool),
2022-12-15	2 LP-pr-resting	grass - far side	14:04:54	st4 & st5 P	WPpr resting	00:26:00	0.25 PBL														x						Dark mP resting but awake, hfl nr pale (?f)WP2's head, WP1 raises head (snapshot) then lies sup
2022-12-15	WPpr#2 V1	grass - far side	13:26:00	2 st5 Ps	V1 132600	00:30:00	0.25 PBL		x	N, N, N												x-gently				x	DarkmP1 app resting fP2, who raises ffl..then P2 str tow P1, whiskers touching, (snapshot), noses manoeuvre, N again v lightly & quickly, N lightly (snapshot), N more closely (blurred snapshot)
2022-12-15	WPpr#2 V1	grass - far side	13:26:00	2 st5 Ps	V1 132600	01:00:00	0		x, x	N(mouths), N, N, Npr, N, N(mouths), N (pl bites), N	x, x, x, x, x, x	face, thr, son (pl bite), mouth				x, x, x						x-gently				x	Both heads up, whiskers, mouths almost in C (snapshot), P1 n face (above muzz), raises head, P2 reaches tow him, N-whiskers, N lightly, P2 raises head, still str tow P1 (snapshot), P2 str tow P1 & N, Npr more closely, P2 with mouth slightly open, P1 raises head, P2 orienting tohis neck/thr (snapshot), N (snapshot), then more closely N(mouths), P2 n his thr (snapshot), close N (snapshot), sep slig…
2022-12-15	WPpr#2 V1	grass - far side	13:26:00	2 st5 Ps	V1 132600	01:23:00	0			N (mouths)	x-x	mouth				x						x-gently					she n his mouth, both head up (snapshot), mouths tog, P2 waves ffl gently, mo (snapshot) (seems semi pl), ... (Cam moving around in wind)
2022-12-15	WPpr#2 V2	grass - far side	13:29:28	2 st5 LPs	V2 132928	00:30:00	<0.25 PBL			N(mo), N (plbite)x3, N(plbite)x3						x,x,x,x,x,x,x									x		at start fP2 om N P1 (snapshot), plbit N again, omplbit N again (snapshot), om plbit again & fP2 retreats head (snapshot), P2 ompl again - no contact (snapshot), pl bit P1's nose & retreats (snapshot), P1 slightly recoil, P2 plbits nose (N) again, plbitN again, P2 lays head down, P1 watches, P2 sits up again , flippers gently, om tow P1 (snapshot)
2022-12-15	WPpr#2 V2	grass - far side	13:29:28	2 st5 LPs	V2 132928	01:00:00	<0.25 PBL		x(om)	N(mo)						x,x,x						x-gently			x		P2 om pl lu at P1- N, P2 om, lies back, flippers gently, P1 just watching - not reacting, P2 om, om whiskers (snapshot), om N lightly (snapshot of heads sep),
2022-12-15	WPpr#2 V2	grass - far side	13:29:28	2 st5 LPs	V2 132928	01:30:00	<0.25 PBL			N, N(pl bites)						x, x										x	P2 str tow P1's son, he intercepts her, N lightly (snapshot), P2 omm head tilted (snapshot), P2 moves head around expl air (snapshot), P2 wipes face, str tow P1, N, om pl bites his N (snapshot),
2022-12-15	WPpr#2 V2	grass - far side	13:29:28	2 st5 LPs	V2 132928	02:00:00	<0.25 PBL					R (can't see)		x		x									x		P2 lies on her side orienting tow P1, sits up, mo, moves around // tow P1's rear (snapshot), P1 turns round tow her (snapshot), think P1 n her R in passing,
2022-12-15	WPpr#2 V2	grass - far side	13:29:28	2 st5 LPs	V2 132928	02:30:00	0						x,x		x												P2 > further forward and P1 foll (snapshot), P1 cont to foll, n her hfl (snapshot), P2 tiurns round to lk at him, then cont forward, P1 cont to foll (snapshot),
2022-12-15	WPpr#2 V2	grass - far side	13:29:28	2 st5 LPs	V2 132928	03:02:00	<0.25 PBL						x	x													P1 overtakes P2 (snapshot), moves forward, P1 turns round to look at P2 (snapshot) who is not foll,
2022-12-15	WPpr#2 V3	grass - far side	13:31:26	2 st5 LPs	V3 133126	00:30:00	0					R	x	x													at start P1 is nose to P2's rear/rump, both lk around, P2 turns back to P1 (?n?) cont forward, P1 foll (snapshot),
2022-12-15	WPpr#2 V3	grass - far side	13:31:26	2 st5 LPs	V3 133126	01:00:00	0.75 PBL		x					x										x2			P2 stopped and P1 also stopped, P2 turns round to P1 whiskers tog (snapshotx2)
2022-12-15	WPpr#2 V3	grass - far side	13:31:26	2 st5 LPs	V3 133126	01:30:00	0.5 PBL						x														P2 moves forward again, P1 foll when she is ~1PBL ahead (snapshot), he hastens to catch up (snapshot), P2 moves forward again
2022-12-15	WPpr#2 V3	grass - far side	13:31:26	2 st5 LPs	V3 133126	01:45:00	1.5 PBL																				P1 still foll (snapshot), catches up and lies // beside P2 (snapshot)
2022-12-15	WP pr#2 V4	grass - far side	13:35:34	2 st5 LPs	V4 133534	00:30:00	0						x														at start P1 has moved slightly forward, P2 beside him at his rear (snapshot), P2 moves up so they are level (snapshot), P2 moves forward, falling into a hollow (snapshot)
2022-12-15	WP pr#2 V4	grass - far side	13:35:34	2 st5 LPs	V4 133534	01:00:00	0					R	x														P1's nose at P2's rear, P2 moves forward climbing out of hollow (snapshot), P1 foll, now in hollow (snapshot),
2022-12-15	WP pr#2 V4	grass - far side	13:35:34	2 st5 LPs	V4 133534	01:30:00	1 PBL						x														P2 > forward rapidly, leaving P1 sev PBL behind, P1 climbs out of hollow, foll, catching up (snapshot)
2022-12-15	WP pr#2 V4	grass - far side	13:35:34	2 st5 LPs	V4 133534	02:00:00	0.5 PBL						x														P2 cont to move forward, P1 foll closely (snapshot), overtakes her slightly (snapshot)
2022-12-15	WP pr#2 V4	grass - far side	13:35:34	2 st5 LPs	V4 133534	02:30:00	<0.25 PBL						x	x													Ps beside each other, P1 moves forward, P2 foll, P1 cont >, P2 cont foll, P1 pauses, think turns round to lk at P2, P2 > him (snapshot), lie beside each other (?n?), P2 takes lead, P1 foll
2022-12-15	WP pr#2 V4	grass - far side	13:35:34	2 st5 LPs	V4 133534	03:00:00	<0.25 PBL						x														P1 catches up, lie beside each other,
2022-12-15	WP pr#2 V4	grass - far side	13:35:34	2 st5 LPs	V4 133534	03:31:00	<0.25 PBL						x														move beside each other (P2 leading, P1 foll)
2022-12-15	WP pr#2 V5	grass - far side	13:47:24	2 st5 LPs	V5 134724	00:35:00	1 PBL																				at start P2 has just climbed out of a hollow, P1 looking after her, moves forward (think in opposite direction to previous movements), P2 pauses, P1 stuck in hollow, trying to foll
2023-01-08	LPgp1 3Ps-V5	pool	13:08:32	3 st5 LPs	V5 130832	00:30:00	NA																				fLP(1) in pool, apparently alone, expl uw
2023-01-08	LPgp1 3Ps-V5	pool	13:08:32	2 st5 LPs	V5 130832	01:00:00	<0.5 PBL																				2LPs, think both f (snapshot), 2nd(3) > behind 1st(1), who is now half ho on grass/mud (snapshot)
2023-01-08	LPgp1 3Ps-V5	pool	13:08:32	2 st5 LPs	V5 130832	01:16:00	<0.25 PBL					R															Think P3 n P3's R (can’t see)
2023-01-08	LPgp1 4Ps-V1	grass at pool edge (3P) & 1P in pool	12:46:46	4 st5 LPs	V1 124646	00:30:00	3Ps <0.25PBL; P4 ~4ABL from 3LP on bank	grass tuft; uw																			3LPs asleep at edge of pool at start, all 3 in triangle <0.05PBL apart (snapshot); single P in pool, sn grass tuft, dips head uw, submerging 00:11,
2023-01-08	LPgp1 P4-V1	grass at pool edge (3P) & 1P in pool	12:46:46	3 st5 LPs; 1st4P	V1 124646	01:00:00	~4ABL from 3 P on bank	uw																			P4 in w makes spl at surf as it bobs about, appears to be expl bottom of pool, surfaces 00:46, chin against grass tuft (uw for 35s), head uw (00:50), 4s at surf,
2023-01-08	LPgp1 P4-V1	grass at pool edge (3P) & 1P in pool	12:46:46	1 st5 LP	V1 124646	01:30:00	~4 ABL	uw																			P4 expl uw; P appears dark - prob male, but may be just the light
2023-01-08	LPgp1 P4-V1	grass at pool edge (3P) & 1P in pool	12:46:46	1 st5 LP	V1 124646	02:00:00	~4 ABL	uw																			P4 expl uw; P nostrils surf, leaning chin against bank (01:45) (uw for 55s)...cont
2023-01-08	LPgp1 P4s-V1	grass at pool edge (3P) & 1P in pool	12:46:46	1 st5 LP	V1 124646	02:30:00	~4 ABL																				P4 resting at surf, chin against bank (at surf 45s+...)
2023-01-08	LPgp1-V2	edge of pool	12:54:02	2 st5; 1st4	V2 125402	00:30:00	0.25 PBL																				at start 3Ps tog, 1 in w (#3), 1 half ho (#2) and 1 ho. hoP (#1) is st4; other 2 (fs) st5; 1f ho just behind P1 ho'd (snapshot)
2023-01-08	LPgp1-V2	edge of pool	12:54:02	2 st5; 1st4	V2 125402	01:00:00	<0.25 PBL						P2 ho beh P3; P3 foll P2		poss												P3 in w just immediately beh P2 (hauling out), P2 ho completely right behind P1, P3's nose almost(?) at P2's tail (snapshot),
2023-01-08	LPgp1-V2	edge of pool	12:54:02	2 st5; 1st4	V2 125402	01:30:00	<0.25 PBL	head uw																			P2 turns round and dips head into w, P3 surf closer to her head (snapshot), P1 yawns, snapshot of all 3 (P2 for Rside ID)
2023-01-08	LPgp1-V2	edge of pool	12:54:02	2 st5; 1st4	V2 125402	01:38:00	<0.25 PBL																				cam jumping about - Ps still in approx same posn
2023-01-08	LPgp1-V3	pool & edge of pool	13:00:40	2 st5; 1st4	V3 130040	00:30:00	0.25 PBL (2Ps in w)						x							x							at start 2 Ps (fs) in pool, st4?mP on grass at edge; 2 Ps in w ~1.5 ABL from ho'd P; 1P foll other, think C, other spl (snapshot)
2023-01-08	LPgp1-V3	pool & edge of pool	13:00:40	2 st5; 1st4	V3 130040	01:00:00	<0.25 PBL (2Ps in w)												spl, mov	x	x				x	x	splashy fP1 beside ho'd mP, orienting tow him, tiny nose jab at him , lies sup half back in w, spl with L ffl
2023-01-08	LPgp1-V3	pool & edge of pool	13:00:40	3 st5 fPs; 1st4 mP	V3 130040	01:30:00	0.25 PBL (2Ps in w)					R			x	mox3		x	spl, mov-pr	x	x						splashy fP1 spl with Lffl (snapshot) - ah! Now 3 fPs in w; mst4P still on bank~1.5 PBL away; nrst fP n her hfl, n herR (snapshot); fP1 lies semi sup raising ffl (pl) (snapshot), then curls her rear around (pl) with mo (snapshot), leans back to other 2 fPs, mo, water churning (snapshot), turns over, rearing up (snapshot)
2023-01-08	LPgp1-V3	pool & edge of pool	13:00:40	3 st5; 1st4	V3 130040	02:00:00	<0.25 PBL(1st 2 Ps in w), 3rdfP ~0.25PBL beh 1st);			N(think)			x						mov							x	fP1 waves head, orients closely to fP2, think N; fP2 > tow bank, fP1 foll (snapshot); fP2 app bank with mP, who inches tow her
2023-01-08	LPgp1-V3	pool & edge of pool	13:00:40	3 st5; 1st4	V3 130040	02:30:00	0.5 PBL between fP2 & mP,		x, x																	x	(snapshot for ID); mP>tow fP from bank, half into w, (snapshot), fP turns back to other fP, N-whiskers (snapshot), both lk round, then Nwhiskers again (snapshot)
2023-01-08	LPgp1-V3	pool & edge of pool	13:00:40	3 st5; 1st4	V3 130040	03:00:00	<0.25 PBL (2fPs)		x	N, N, N			x,x (2Ps)												x		2nd fP turns away, 1st fP foll her, now 3Ps visible in pool in a line (& 4th mP on its own at near edge of pool), all 3 move around in cnvoy (snapshot); 1st P turns round and Nwhiskers with 2nd (snapshot), then N properly (miss moment) then N again , 3rd P watching (snapshot), noses touch (N) again, exhale,
2023-01-08	LPgp1-V3	pool & edge of pool	13:00:40	3 st5; 1st4	V3 130040	03:30:00	<0.25 PBL (3fs), ~2PBL (mP & fs)		x, x, x, x, x																x	x	and sep slightly, 3rd fP beside them (snapshot), 1st 2 mut (nervous) app, N whiskers, N whiskers, head slightly up, mP now in forground in w beh grass, ~2PBL from 3fs (snapshot). 1st 2 fs Nwhiskers, 3rd fP turns round and Nwhiskers with 2nd fP, 1st watching (snapshot), then N whiskers again, str heads up (snapshot) (mP still inm foreground),
2023-01-08	LPgp1-V3	pool & edge of pool	13:00:40	3 st5; 1st4	V3 130040	04:00:00	<0.25 PBL (3fs), ~2PBL (mP & fs)		x, x	N									spl-pr, mov-pr	x							2nd & 3rd Ps cont N whiskers, heads elevated, sep slightly, resume N whiskers, 2nd P turns and dives away with spl (snapshot), this P > all round pool spl and rearing at surf (snapshot), hfl spl (snapshot), streaks again seem to N - ho'd P is the st4mP.
2023-01-08	LPgp1-V3	pool & edge of pool	13:00:40	3 st5; 1st4	V3 130040	04:30:00	<0.25 PBL 2 fPs & mP; 1st P~2 PBL in pool		x, x				x (2Ps), x		x				spl-mov, spl, spl, spl-pr	x					x		and one P then ho (snapshot), two Ps just behind it (snapshotx2), 2 Ps beh rear up slightly N (can't see), agai N(whiskers?) behind ho'd P, 1 fP cavorts w/spl behind mP, mp ho completely (he looks a bit scared!), 2 fs tog watch him; 1 fp ho half and n his hfl! (snapshot); 1st fP on far side of pool spl (snapshot), gives lots of spl (snapshot); one of the 1st 2 fPs ho beh mP (snapshot), 1st P cont…
2023-01-08	LPgp1-V3	pool & edge of pool	13:00:40	3 st5; 1st4	V3 130040	05:00:00	<0.25 PBL -2fPs in w, <0.25PBL 1fP and mP half ho'd					R (think)	x														snapshot at start 1fP& mP tog at bank, 2 fPs in w in pool; fP ho completely beh mP n his R (can't see), he turns round to her as she > behind him on bank
2023-01-08	LPgp1-V3	pool & edge of pool	13:00:40	3 st5; 1st4	V3 130040	05:30:00	~1.5 PBL , <0.25 PBL & ~1 PBL									x, x, x			mov-spl-mov-pr, spl-pr	x						x	another fP app them closely and surf head vertically up (snapshot), she > closer to f&mP head still up, then turns and > (pl) to L bank, leans back (pl) (snapshot), splashign (snapshot), lie back, mo, backward somersault, spl, mo (snapshot), leans back/sideways, spl, mo, spl and dives tow others
2023-01-08	LPgp1-V3	pool & edge of pool	13:00:40	3 st5; 1st4	V3 130040	05:46:00	~0.5, 1.5 PBL; mP ~2PBL																				mP ho again ~2PBL from others (snapshot); snapshot of 2 fPs in w (?3rd where)
2023-01-08	LPgp1-V4	pool & edge of pool	13:06:36	3 st5; 1st4	V4 130636	00:30:00	2PBL (fP on bank, fP in w)	x (mP)																			at start 1fP ho'd; mP is half in w, expl uw,
2023-01-08	LPgp1-V4	pool & edge of pool	13:06:36	2 st5 fPs	V4 130636	01:00:00	2PBL (fP on bank, fP in w)																				no activity recorded
2023-01-08	LPgp1-V4	pool & edge of pool	13:06:36	2 st5 fPs	V4 130636	01:30:00	2PBL (fP on bank, fP > w)													x						x	fP on bank >w, > nrst fP in w, (snapshot), subm beh her, she str back, spl from 1uw,
2023-01-08	LPgp1-V4	pool & edge of pool	13:06:36	2 st5 fPs	V4 130636	02:00:00	<0.25 PBL																				nrstfP is half ho'd, other P surf just beh her,
2023-01-08	LPgp1-V4	pool & edge of pool	13:06:36	2 st5 fPs	V4 130636	02:30:00	0.5 PBL																				ho'd P lking into w (snapshot)
2023-01-08	LPgp1-V4	pool & edge of pool	13:06:36	2 st5 fPs	V4 130636	03:00:00	0.5 PBL																			x	ho'd P lying half on bank (snapshot for ID), 2nd P surf & sub just beh her, P in w app and n her hfl, ho'd P lks uw (not at P); other 2 Ps not in shot - all much quieter now
2023-01-08	LPgp1-V4	pool & edge of pool	13:06:36	2 st5 fPs	V4 130636	03:32:00	0.5 PBL
2023-01-08	LPgp2-V1	Last Pool	13:23:40	2 st5 fPs	V1 132340	00:30:00	1 PBL																		x	x	P nrst bank lks at P2 and gives little def ffl spl, P2 app bank, keeping ~1PBL away
2023-01-08	LPgp2-V1	Last Pool	13:23:40	2 st5 fPs	V1 132340	00:39:00	1 PBL														x						P1 rolls over sup at surf (relaxed; snapshot), rights herself
2023-01-08	LPgp2-V2	grass & marsh	13:30:10	1 st5 LP	V2 133010	00:31:00	NA																				No other P or pool in shot. P > very rapidly, and apparently purposefully, tow L and then across marsh (see also still note
2023-01-08	LPgp2-V3	Last Pool	13:25:24	2 st5 LPs	V3 132524	00:30:00	<0.25 PBL																			x	mP at bank, fP app, mP spl defensively and voc (hoot), fP leaves rapidly (snapshot), fP turns round ~6ABL away, mP looking up bank, fP app a little closer (~4 PBL)
2023-01-08	LPgp2-V3	Last Pool	13:25:24	2 st5 LPs	V3 132524	00:45:00	4 PBL																			x	fP app a little closer, submerges, mP also submerges (must be ~1 PBL now), fP leaves rapidly then pauses further away
2023-01-08	LPgp2-V7	Last Pool	13:40:10	2 st5 LPs	V7 134010	00:28:00	1PBL			N, Npr											x					x	fP at near edge, mP app sup (snapshot), N (snapshot), Npr, mP retreats out of shot, fP lies down as if resting
2023-01-08	LPgp2 -V8	Last Pool	13:41:24	2 st 5 LPs	V8 134124	00:29:00	2 PBL	x (mP)											x, x	x						x	fP resting by bank, mP further in pool, leans backwards (pl) with little spl (snapshotx2), strks with wiggly lat mov (snapshot), then d a bit closer to fP (who is sleeping), then pl mov in w along next bit of bank (out of sight of fP), then closer again to fp (~1PBL) apparently expl uw.
2023-01-08	Lpa-3	grass-far side	13:56:42	st5 fP & st3LP	Lpa-3-135642	00:30:00	5 PBL																			x	P has just > down ch and ho'd beneath st3P sleeping, then ho'd past st3P, P pauses, then takes off again across marsh tow sea (snapshot),
2023-01-08	Lpa-3	grass-far side	13:56:42	st5 fP & st3LP	Lpa-3-135642	01:00:00	>20 PBL																				moves rapidly and purposefully through w and across grass, pauses, seems to sn grass, ;looks around, moves on again,
2023-01-08	Lpa-3	grass-far side	13:56:42	st5 fP & st3LP	Lpa-3-135642	01:37:00	NA																				P enters pool without hesitation, think an LP on far side of pool , P > through pool tow L, not app 2nd LP in , then > along in dist pool (not heading tow sea)
2023-01-11	LP-entr pool	entr pool edge	12:40:36	2 st5 LPs	LPs gp3 V0	00:30:00	0.5 PBL		x	Nx3, N(mouths), N(mouths), N		chin														x	fP app mP at edge of entr pool, mP turns tow her, N, N again, noses close N, pressing into each other (snapshot), mP n her mouth/chin, fP dips head uw (snapshot), she surf & mP N whiskers (snapshot), mP n her chin (snapshot), N mouths (snapshot), N briefly again (mP) then fP sits up, turns away slightly (snapshot)
2023-01-11	LP-entr pool	entr pool edge	12:40:36	2 st5 LPs	LPs gp3 V0	00:44:00	0.25 PBL																			x	fP orients tow mP > beside him (snapshot), mP ho (snapshot) and she > to R
2023-01-11	LP-entr pool	entr pool edge	12:41:28	2 st5 LPs	Lps gp3 V1.5	00:30:00	4 PBL																				mP has just ho'd, shakes, mP seems to mo on grass, R side; fP leaning against bank, ~4 PBL away, fP > over to just beneath him, he turns to look at her,
2023-01-11	LP-entr pool	entr pool edge	12:41:28	2 st5 LPs	Lps gp3 V1.5	00:55:00	0.25 PBL																				mP still turned to look at fP beneath him - she is bobbing about, but cannot see what she is doing
2023-01-11	LP-entr pool	entr pool edge	12:44:02	2 st5 LPs	LPs gp3 V2	00:30:00	3 PBL						x												x		fP at edge of pool, mP sets off tow L (snapshot), looks over tow fP (snapshot), > further toL, fP watching, starts to move after him, she follhim ~3PBL behind (snapshot), gains on him (1 PBL behind)
2023-01-11	LP-entr pool	entr pool edge	12:44:02	2 st5 LPs	LPs gp3 V2	01:00:00	1 PBL						x														fP cont to foll mP, now <0.25 pBL beh his hfl, cont to foll closely (but not touching) (snapshot)
2023-01-11	LP-entr pool	entr pool edge	12:44:02	2 st5 LPs	LPs gp3 V2	01:30:00	0.5 PBL			N			x														mP > into wider part of pool, fP still foll closely, he pauses at grass tussock and turns round to fP (snapshot), N (snapshot). Sep slightly, mP turns back to her, then he starts to ho on grassy bank (snapshot), fP no longer foll
2023-01-11	LP-entr pool	entr pool edge	12:44:02	2 st5 LPs	LPs gp3 V2	02:00:00	4 PBL	x (fP)																			mP ho completely, fP turns and > back the way she came along channel, head uw, mP > to gully, dry area
2023-01-11	LP-entr pool	entr pool edge	12:55:56	2 st5 LPs	LPs gp3 V3	00:30:00	<0.25 PBL								x, x (f n m)										x	x	at start both Ps wet (see also still) on bank at edge of entr pool, fP orienting tow, almost touching, mP's hfl, she n his hfl (snapshot), n hfl again, mP turns round to look and she > into pool (snapshot), 3rd fP appears in pool & app ho'd P
2023-01-11	LP-entr pool	entr pool edge	12:55:56	2 st5 LPs	LPs gp3 V3	01:00:00	1.5 PBL																		x	x	2nd fP (3rd P) now app mP on bank (snapshot), 1st fP (2nd P) app them in w and > past in w, mP has turned roudn to look at 2nd fP, turns right round to look at her (snapshot)
2023-01-11	LP-entr pool	entr pool edge	12:55:56	2 st5 LPs	LPs gp3 V3	01:30:00	2 PBL																		x		mP turns right round to lk at fP, she orients tow him from w, he sn grass (snapshot),
2023-01-11	LP-entr pool	entr pool edge	12:55:56	2 st5 LPs	LPs gp3 V3	02:00:00	2 PBL																		x		mP turns to look at fP (snapshot), she raises head momentarily (jet plane noise)
2023-01-11	LP-entr pool	entr pool edge	12:55:56	2 st5 LPs	LPs gp3 V3	02:16:00	2 PBL																		x		both Ps orienting and looking tow each other; 1st fP ~2-3 PBL beh them in pool, alert
2023-01-11	LP-entr pool	entr pool edge	13:27:04	2 St5 LPs	LPs gp3 V4	00:30:00	3 PBL												x-pr, spl	x	x						2 Ps in pool at start, mP nr bank, fP > past him to grass tussock, sn grass, leans against grass, pl wrig in w (snapshot), turns over, sup, spl (snapshot)
2023-01-11	LP-entr pool	entr pool edge	13:27:04	2 St5 LPs	LPs gp3 V4	00:51:00	1.5 PBL														x				x		fP > past mP , looks at him, rolls sup (snapshot), bobs up & down, head uw,

## Sheet: WP Nov-Dec 2023 behav
Date	Pup cluster	Time start	pups	sex guess (f/m)	location	video time	distance at start of 30s	Defensive	voc	N whiskers	N close	head raise	n body	n hq	pl displ	pl mov/waves	mo	pl spl	sup	body contact	foll	look at/back at P		app	expl	sex	notes
2023-12-09	A-pl1	13:27 et seq	St5 x2	f & m	grass close to pool	5 stills									mP				x							mP	stills. fP > mP (sup) (#49), mP adopts displ posn (#50), fP > closer, mP looks at her (#51)..fP closer (#54), close N (#56), mP has mo (13:31:36)
2023-12-09	A-pl1	13:31:42	st5x2	f & m	grass close to pool	00:12:00																					mP roll on to back (snapshot), wrig a little
2023-12-09	A-pl1	13:32 et seq	st5x2	f & m	grass close to pool	3 stills					N																N closely, mP > fP (<0.5 PBL; not quite contacting)
2023-12-09	A-pl1	13:33:06	st5x2	f & m	grass close to pool	00:30:00	<0.5 PBL				N		mid-V, rear flank														mP > closer to fP, n her mid-V (snapshot), fP turns round a little jerkily, n his rear flank (snapshot), str tow each nother, nrly nose-nose (snapshot), N (snapshot),
2023-12-09	A-pl1	13:33:06	st5x2	f & m	grass close to pool	01:00:00	0				N, N, N		shldr														N(snapshot), fP n his shldr (snapshot), mP turns round and N again (snapshot), he engages her in N again (snapshot)
2023-12-09	A-pl1	13:33:06	st5x2	f & m	grass close to pool	01:30:00	0				N						fP										fP mo in little nibb motion as he retreats slightly (snapshots), mP N again, looks away (snapshot)
2023-12-09	A-pl1	13:33:06	st5x2	f & m	grass close to pool	02:05:00	<0.5 PBL																				mP snuffles in grass (snapshot)
2023-12-09	A-pl1	13:33:06	st5x2	f & m	grass close to pool	00:32:00	2 BPL								mP				x							mP	have septd to ~2 PBL, mP sup, fP str up, fP wrig, mo (snapshot) mP wrig sup, ffl in air (snapshot), then lk around, adult voc audible
2023-12-09	A-pl1	13:44:36	st5x2	f & m	grass close to pool	01:13:00	6 PBL																				mP has > pool, then ho, > gully edge, fP then > to edge of pool. END
2023-12-12	B-pl-gp1	13:45:44 et seq	st5x2; WPs B gp1	m & m	pool	3 stills	1.5 PBL								x			x						x		mP	2 mPs in pool, mut app, then (photo 58) 2nd P inverts completely when 1st app & str to it; 1st retreats ~2 PBL, spl (?ffl) by 2nd P orienting tow it
2023-12-12	B-pl-gp1	13:46:37	st5x2; WPs B gp1	m & m	pool	00:30:00	3 PBL											x						x			1st P app again ~ 0.5 PBL, 2nd watching, alert (snapshot), 1st P > right up to 2nd uw, 2nd tuerns away with spl (think ffl) (snapshot), > rapidly away, hfl spl, making waves, turns round , spl (think hfl; snapshot)
2023-12-12	B-pl-gp1	13:46:37	st5x2; WPs B gp1	m & m	pool	01:00:00	>5 PBL									x		x						x			P2 ret to P1, P1 making little spl uw, P1 turns round to P2, app, P2 sits up, alert (snapshot), P1 > right up to P2, who has nostrils flared (snapshot), P2 high dives with turnign round, waves & spl (snapshot), ffl spl (think) from P2 tow P1 (snapshot), think P1 also spl (snapshots, (think hfl spl))
2023-12-12	B-pl-gp1	13:46:37	st5x2; WPs B gp1	m & m	pool	01:30:00	0.5 PBL								x	x		x						x		mP	P1 (on R) turns round to P2, facing each other, P1 reverses (warily) to ~4 PBL distance), P2 > him, P1 hfl & tail in air (snapshot), P 1 > away, play turns w/spl tow P2 (snapshot), P 1 turns away big hfl spl (snapshotx2)
2023-12-12	B-pl-gp1	13:46:37	st5x2; WPs B gp1	m & m	pool	02:00:00	0.75 PBL											x			x						P1 cont to spl facing away from P2, ~6 PBL away (snapshot), P 2 (on L) foll him, P1 spl (ffl - snapshot), then hfl spl as moves away from P2
2023-12-12	B-pl-gp1	13:46:37	st5x2; WPs B gp1	m & m	pool	02:30:00	>5 PBL									x		x									pause, then P2 leans back, spl (snapshot), makes waves, head waving s-s, head spl, sits up, str head, hfl spl (snapshot), swirls round (snapshot), pl head mov against tuft of veg, swirls round, spl and raising hfl (snapshots),
2023-12-12	B-pl-gp1	13:46:37	st5x2; WPs B gp1	m & m	pool	03:00:00	> 5 PBL								x			x						x		mP	then > forwards rapidly (away from P1), turns round to P1 again, > rapaidly w/s som e hfl spl tow P1 (not visible), then spl w/ ffl (snapshot), str out of w (snapshot), sits up , pl expression!, hfl in air, turns away , more ffl spl
2023-12-12	B-pl-gp1	13:46:37	st5x2; WPs B gp1	m & m	pool	03:29:00	> 5 PBL											x									P2 surf, hfl in air and spl (snapshot), > rapidly forwards (away from P1) down elonglate pool.
2023-12-12	B-pl-gp1	13:51:08	st5x2; WPs B gp1	m & m	pool	00:30:00	4 PBL									x		x			x			x			spl uw as P2 > tow P1, P1 foll him slowly as P2 > away slowly again, rolling pon own axis, P2 turns, head & ffl spl P1 watches, P2 > tow P1, undulating body, waving ffl (snapshot), stops ~ 1.5 PBL from P1 (snapshot)
2023-12-12	B-pl-gp1	13:51:08	st5x2; WPs B gp1	m & m	pool	00:56:00	1.5 PBL																				P1 > a little way in opp dir, then turns..> slowly in opp dir, > 8 PBL apart
2023-12-12	B-pl-gp1	13:52:32	st5x2; WPs B gp1	m & m	pool	00:30:00	1.5 PBL								x				x					x			P2 ret to P1, who has also ret to same place in pool, P2 > away slightly, rolls sup (snapshot), sits up, play body language(snapshot)
2023-12-12	B-pl-gp1	13:52:32	st5x2; WPs B gp1	m & m	pool	00:59:00	~4 PBL								x			x	x								P2 l.olling, ffl spl, leans bkwrds (snapshot), lies sup, hfl spl ffl in air (snapshot), spl w/all flippers, rolls over, P1 not payign attention - , ~8 PBL distance, still in same place.																END seq
2023-12-12	B-gp2	13:58:59	st4 fP; st5 mP	f & m	pool & pool edge	00:51:00	~3 PBL																		x		fP (still body in lanugo) in w beneath mP on grass, >, expl
2023-12-12	B-pl-gp3	14:04:36	st5x2	f & m	pool & pool edge	00:30:00	1 PBL																	x			at start mP is ho-ing, fP in pool beh him; mP leans tow her (snapshot), he ho a bit further, she > closer
2023-12-12	B-pl-gp3	14:04:36	st5x2	f & m	pool & pool edge	01:00:00	<0.5 PBL																	x			fP brushes past mP (who reacts awareness) - she > on down pool ret to mP
2023-12-12	B-pl-gp3	14:04:36	st5x2	f & m	pool & pool edge	01:30:00	<0.5 PBL															x		x			fP just beneath mP at start, (n him? can't see - he behaves as if being touched!), she > past, beh him, he swings round to look at her (snapshot), she > tow him
2023-12-12	B-pl-gp3	14:04:36	st5x2	f & m	pool & pool edge	02:00:00	0.5 PBL									x		x									fP in w just below him, fP turns away w/ little pl mov, > back to just beh mP, he turns round to her and she swirls round w/little spl (snapshot). fP > away w/ hfl spl (snapshot), about-turns
2023-12-12	B-pl-gp3	14:04:36	st5x2	f & m	pool & pool edge	02:30:00	<0.5 PBL				N lightly											x		x			fP > back to beneath mP, who turns round to her (snapshot), she > him (snapshot), lightly N (snapshot)
2023-12-12	B-pl-gp3	14:04:36	st5x2	f & m	pool & pool edge	03:00:00	0.5 PBL									x		x						x			fP > up and down pool length beh him, ,making waves & little body spl, > beh him again
2023-12-12	B-pl-gp3	14:04:36	st5x2	f & m	pool & pool edge	03:30:00	E1 PPBL									x		x						x			waves & hfl spl (snapshot) as she > past him again, she > back tow mP (snapshot),
2023-12-12	B-pl-gp3	14:04:36	st5x2	f & m	pool & pool edge	04:00:00	E 1PBL																	x			> past him down pool channel to wider pool (snapshot), mP still alert on bank
2023-12-12	B-pl-gp3	14:04:36	st5x2	f & m	pool & pool edge	04:27:00	>10 PBL																				fP expl new pool area, > a little further away, mP now > w
2023-12-12	B-pl-gp3-2	14:15:05	st5x3	main-m&f; 3rd is f	pool & pool edge	00:30:00	~5 PBL									x	x		x			x					fP on bank, P2 in w, mo, ffl wave, fP watches, 3rd P in w gives little spl and P2 rolls sup
2023-12-12	B-pl-gp3-2	14:15:05	st5x2 +1	main-m&f; 3rd is f	pool & pool edge	01:00:00	~5 PBL									x		x	x			x					fP on bank str up, sn air, P2 still sup in w,				fP watches it as he makes little mov and ffl spl (snapshot), P2 surf, orienting tow fP on bank - think P2 is mP2
2023-12-12	B-pl-gp3-2	14:15:05	st5x2 +1	main-m&f; 3rd is f	pool & pool edge	01:30:00	1.5 PBL					x			x				x			x					P2 in w raises head up (snapshot), leans back in w (snapshot), fP1 watching, P2 leans back sup, waving ffl (snapshot); P2 turns round, waves flipper in air (snapshot)
2023-12-12	B-pl-gp3-2	14:15:05	st5x2 +1	main-m&f; 3rd is f	pool & pool edge	02:00:00	4 PBL								x			x	x			x					P 2 leans back in w, spl sup, ffl in air (snapshot), fP1 watching closely
2023-12-12	B-pl-gp3-2	14:15:05	st5x2 +1	main-m&f; 3rd is f	pool & pool edge	02:30:00	3 PBL															x					P2 moving around in w, fP1 watches intently (snapshot), fP1 >w, - snapshot of P2 suraced - think pale mP
2023-12-12	B-pl-gp3-2	14:15:05	st5x2 +1	main-m&f; 3rd is f	pool & pool edge	03:00:00	3 PBL																				P2 moving slowly around in w,
2023-12-12	B-pl-gp3-2	14:15:05	st5x2 +1	main-m&f; 3rd is f	pool & pool edge	03:30:00	4 PBL					x															fP1 sitting in w, raising nose to sn air (snapshot)
2023-12-12	B-pl-gp3-2	14:15:05	st5x2 +1	main-m&f; 3rd is f	pool & pool edge	04:00:00	3 PBL																				fP1 ho on far bank
2023-12-12	B-pl-gp3-2	14:15:05	st5x2 +1	main-m&f; 3rd is f	pool & pool edge	04:30:00	2.5 PBL																	x			fP1 dipping nose into w; 3rd P also away to L in w (~10PBL), fP1 > 1/2 into w, P2 app her (snapshot)
2023-12-12	B-pl-gp3-2	14:15:05	st5x2 +1	main-m&f; 3rd is f	pool & pool edge	05:00:00	0.5 PBL																	x			new P3 has appd them - think P3 is fP3 (snapshot)
2023-12-12	B-pl-gp3-2	14:15:05	st5x2 +1	main-m&f; 3rd is f	pool & pool edge	05:36:00	0.5 PBL			x												x					mP2 str head back as fP1 > w, fP3 watches 1.5 PBL to L (snapshot), fP1 ho 1/2 on ner bank, mP2 watches, then turns to fP3 (snapshot, lightly N(whiskers)(snapshot), mP turns away slowly (snapshot), fP3 > back slowly the way she came tow L; fP1 and mP2 look very relaxed (snapshot)
2023-12-12	B-pl-gp3-2	14:21:31	st5x3	2fP, 1mP	pool & pool edge	00:30:00	<0.5 PBL; 1PBL								x			x	x			x					fP1 on bank. mP2 & fP3 in w, mP1 sticks hfl up and makes little spl (snapshot), fP1 watching (snapshot), mP1 turns to fP3 sup, waving ffl (snapshot)
2023-12-12	B-pl-gp3-2	14:21:31	st5x3	2fP, 1mP	pool & pool edge	01:03:00	<0.5 PBL (Ps 1&3), & 2 PBL (Ps 2&1)				N										x			x			mP2 > fP3 (snapshot), > slightly past her, turns and N (snapshot), he > off to L, P1 now foll them a little way
2023-12-12	B-pl-gp3-3	14:22-14:23	st5x2	fP1 & fP2	pool & pool edge	5 stills										x		x						x			app (by fP1 or mutual), nrly N (photo), fP1 swirls away & ho, swooshes back into w, making waves (spectacular photo #82)
2023-12-12	B-pl-gp3-4	14:23:17	st5x2	fP1 & fP3	pool & pool edge	00:30:00	<0.5 PBL				N, N lightly					x		x						x			fP app fP3 , swirls round to her, N (snapshot), N lightly again, P3 > tow L, making waves and little spl (snapshot), P3 > L, pl mov from si-s, making waves,
2023-12-12	B-pl-gp3-4	14:23:17	st5x2	fP1 & fP3	pool & pool edge	01:00:00	3 PBL					x				x						x					P1 ho, galumphs on bank, raises head (snapshot), lks at fP3, mP2 also in w 1/2 PBL from P3 (snapshot),
2023-12-12	B-pl-gp3-4	14:23:17	st5x2	fP1 & fP3	pool & pool edge	01:30:00	1.5 & 1.5 PBL									x											mP2 > past them in w, fP1 galumphs along bank (snapshot)
2023-12-12	B-pl-gp3-4	14:23:17	st5x2	fP1 & fP3	pool & pool edge	01:56:00	0.5 PBL					x						x									mP now between 2 fPs, P1 > w w/spl (snapshot), leans her chin against far bank, fP raises head a little
2023-12-12	B-pl-gp3-5	14:25:37	st5x2	fP1,3 & mP2	pool & pool edge	00:30:00	0.75 PBL											x				x		x			2P in w (1f, mP), fP1 ho at usual spot, MP turns to fP3, P1 watching, mP > fP3, spl (snapshot), mP d expl? Pool floor, fP3 watches also
2023-12-12	B-pl-gp3-5	14:25:37	st5x3	fP1 & fP3	pool & pool edge	00:44:00	1.5 & ? PBL																				(1.5 PBL fP3-mP2, P1-P2 ~1 PBL, fP1 on bank,
2023-12-12	B-pl-gp3-6	14:26:46	st5x3	fP1&3, mP2	pool & pool edge	00:30:00	<0.5 & 1PBL				N										x			x			mP & fP1 N (snapshot), mP > L, tow fP3, fP1 >w, foll little way, then ho on far bank
2023-12-12	B-pl-gp3-6	14:26:46	st5x3	fP1&3, mP2	pool & pool edge	01:08:00	~4 PBL									x						x		x			fP1 galumphs along far bank (snapshot), stops opp fP3 in gully w and looks at her, fP3 has > beside mP2, fP1 > w
2023-12-12	B-pl-gp3-7	14:28:29	st5x3	fP1&3, mP2	pool & pool edge	00:27:00															x						fP1 sn air on far bank, fP3 is foll mP2 further down pool channel to L, tow broader pool (snapshot),
2023-12-12	B-pl-gp3-8	14:29-14:30:44	st5x2	fP3 & mP2	pool & pool edge	13 stills		spl		x														x			mP2&fP3 in broader pool, fp3 > him and N whiskers (photo#89), sep, mP> fP3, > around/nr her, then fP3 spl beside him (def), mP2 ho away from fP (photo #99)
2023-12-12	B-pl-gp3-8	14:31:05	st5x2	fP3 & mP2	pool & pool edge	00:30:00	0.5-10 PBL									x		x			x						fP > along narrow pool tow R, swooshing, looking up bank, fP2 foll her, then turns and swosshes back (snapshot) w/spl & waves, fP1 foll her, head pl mov, little plm & waves, fP1 > back tow R, pl mov, waves & spl
2023-12-12	B-pl-gp3-8	14:31:05	st5x2	fP2 &3	pool & pool edge	01:00:00	E 5-10 PBL									x		x			x	x					fP1 > tow R, hfl spl (snapshot), pl mov, fP1 foll her, fP1 swirls round, spl, fP3 foll at ~3 PBL, watching, spl & swirls by fP1, fP3 app, think N whiskers beh bank, recoil slightly, (no def mov), fP3 > away tow L, hfl spl
2023-12-12	B-pl-gp3-8	14:31:05	st5x2	fP2 &3	pool & pool edge	01:21:00	E 5 PBL														x						fP1 foll fP3 - fPs arr at broad pool,
2023-12-12	B-pl-gp3-8	14:32-14:33:44	st5x2	fP2 &3	pool & pool edge	4 stills	>10 PBL				N													x			fP3 further along in pool, ret two mP, > him, N (photo#103),
2023-12-12	B-pl-gp3-9	14:36-14:40:14	st5x2	fP1 &3	broader pool	11 stills	3PBL				N		flank/shldr					x			x						2 fPs in broadr pool looking at each other, fP3 > bank with spl, fP1 orienting to her, fP1 foll her, ~0.5 pBL from her, think almost N (can't see)... Then one n other's flank /shldr,
2023-12-12	B-pl-gp3-9	14:40:19	st5x2	fP1 & fP3	pool	00:30:00	E~4 PBL									x		x			x						mut app, then one fP pl swim with hfl spl (snapshot), fast swim w/hfl spl (snapshot), 2nd fP foll, also w/pl mov & hfl spl (snapshot); fP1 turns round,
2023-12-12	B-pl-gp3-9	14:40:19	st5x2	fP1 & fP3	pool	01:00:00	0.5 PBL (2fPs); 3 PBL (mP to fPs)														x			x			mP2 now appears having ret from broad pool (snapshot), 2fPs > round each other and fP1 ho, folld in w by fP3, fP1 turns round to look at fP3, fP1 turns round to w and fP3 > tow her (snapshot)
2023-12-12	B-pl-gp3-9	14:40:19	st5x2	fP1 & fP3	pool	01:30:00	0.5 PBL (2 fPs)				N													x			fP1 > back into w (snapshot), > close to fP3, N? (can't see), - snapshot)
2023-12-12	B-pl-gp3-9	14:40:19	st5x2	fP1 & fP3	pool	02:00:00	<0.5 PBL (2 fPs)	x													x						one P (fP1?) foll fP2, sudden spl (snapshot)(?def);
2023-12-12	B-pl-gp3-9	14:40:19	st5x2	fP1 & fP3	pool	02:30:00	2 PBL														x	x					fP?3 > along tow R, fp1 foll, fP3 turns round to fP1 then carries on towR, P1 foll
2023-12-12	B-pl-gp3-9	14:40:19	st5x2	fP1 & fP3	pool	03:01:00	2 PBL																				snapshot of 2 Ps location in pool, both moving quietly now.
2023-12-12	B-gp3-10	14:43-14:55		2 fPs & 1mP	pool & grass at edge	18 stills																x		x			mP2 has ho'd alone, 2fPs in pool~4 PBL apart, 1fP ho, looks over at fP still in w ~8 PBL away, 2nd fP (?3) app in w, fP1 lks at her, both look slightly def (photo 124), fP3 app closer (~0.5 PBL, fP1 has eyes slightly closed (photo125), lks down now at fP3 in w just below her, ....both fPs ho'd, one > over tow gully, other on grass bank of pool, looking tow gully (#132), 2nf fP now foll 1st (#135),
2023-12-12	B-gp3-11	14:55:20	st5x2	fP1 & fP3	grass at edge of dry gully	00:30:00	1 PBL														x	x		x			fP3 has folld fP1 to gully edge, fP1 turns to look at her, ...fP3 > closer (snapshot),
2023-12-12	B-gp3-11	14:55:20	st5x2	fP1 & fP3	grass at edge of dry gully	01:00:00	0.5 PBL				N		muzz											x			fP3 sn air, fP1 > closer, N (snapshot), fP1 n muzz lightly (distracted by adult vocs)
2023-12-12	B-gp3-11	14:55:20	st5x2	fP1 & fP3	grass at edge of dry gully	01:30:00	0.5 PBL														x						fP3 > along bank and fP1 foll her (snapshot) & v lightly n around her hfl, sn air (snapshot)
2023-12-12	B-gp3-11	14:55:20	st5x2	fP1 & fP3	grass at edge of dry gully	01:56:00	0.5 PBL															x		x			fP1 still sn air, lks at fP3 (snapshot), mP1 ~ 20 PBL away now starts to > tow them
2023-12-12	B-gp3-12	14:58-15:07:05	st5x2	fP1&3 & mP2	grass at edge of pool	12 stills	1 PBL (2 fPs, ~8 PBL to mP1					x									x						mP2 str head up (#138), 1fP (think fP3) has > back into pool, fP1 now at edge of pool, fP1 now in pool, mP2 now foll tow pool, fP3 ho, mP2 (think) now ho'd with head right up and back (#148), ~3 PBL from LP st4
2023-12-14	Ci-2Ps	13:50:29	st5x2	fP1 & fP2	pool system	2 stills	0.5 PBL														x						one f foll other in pool, > tow L, ~1/2 PBL from hfl (photo 172 is good)
2023-12-14	Ci-V1-2Ps	13:50:37	st5 x 2	fP1 & fP2	pool system	00:30:00	0.5 PBL							x				x			x						P2 foll now very closely, her nose now at P1's base of tail (snapshot), P1 speeds up, Pr n ner R, P1 makes hfl w churning (snapshot), P1 spl (snapshot), P2 foll closely (snapshot for ID),
2023-12-14	Ci-V1-2Ps	13:50:37	st5 x 2	fP1 & fP2	pool system	01:00:00	0.5 PBL									x											P1 half ho'd, P2 orienting tow her, P2 turns & retraces, making waves
2023-12-14	Ci-V1-2Ps	13:50:37	st5 x 2	fP1 & fP2	pool system	01:30:00	>10 PBL														x						P1 now retraces route, > right up to P2 (snapshot)
2023-12-14	Ci-V1-2Ps	13:50:37	st5 x 2	fP1 & fP2	pool system	02:00:00	<0.5 PBL				N																N (snapshot), P1 turns away slightly, > round just ~0.5 PBL from P2, P2 watches
2023-12-14	Ci-V1-2Ps	13:50:37	st5 x 2	fP1 & fP2	pool system	02:30:00	0.5 PBL							x				x			x						P1 moves along a little in pool, bobbing about, P2 foll, nose to P1's tail, P1 turns round w/spl, P2 also spl w'/hfl (snapshot)
2023-12-14	Ci-V1-2Ps	13:50:37	st5 x 2	fP1 & fP2	pool system	03:00:00	0	spl, flippering			N, N lightly x2					x		x			x						N, rear up slightly, P1 ffl spl (def), P1 flippers at p2 (snapshot), N lightly (snapshot), P1 turns back tow L w/body & hfl spl (snapshot), P2 foll, both making waves, P1 turns round, lightly N, P1 bobbing about just on front of P2, head often uw, P2 watches,
2023-12-14	Ci-V1-2Ps	13:50:37	st5 x 2	fP1 & fP2	pool system	03:32:00	10 cm																				P 1 cont bobbing about , P2 orienting to her
2023-12-14	C1-V2-2Ps	13:56:22	st5x2	fP1 & fP2	pool system	00:30:00	0.75 PBL	spl, spl x2		x, x					sup, hfl in air			x	x								orienting to each other in pool at start, F1 ffl spl def (snapshot), rolls on own axis (spl (more pl spl now), rolls sup, hfl in air (snapshots), > P2 N whiskers (snapshots)..again..P1 ffl spl (def)..cont ffl spl at P1 (snapshots),
2023-12-14	C1-V2-2Ps	13:56:22	st5x2	fP1 & fP2	pool system	01:00:00	0.5 PBL									x											P 2> past her rear, little hfl waves.. > round her rear
2023-12-14	C1-V2-2Ps	13:56:22	st5x2	fP1 & fP2	pool system	01:30:00	0.75 PBL			x	N, N													x, x			sep by a muddy bank, P2 climbs on to muddy bank looking at P1 (snapshot), app P1 in w (snapshot), N whiskers (can't see), P1 > closer.. Must be N (can't see snapshot), recoil (P1), P1 again app P2, (N - can't see) and P1 recoils slightly,
2023-12-14	C1-V2-2Ps	13:56:22	st5x2	fP1 & fP2	pool system	02:00:00	<0.5 PBL	exhalesx2																			facing each other, P1 exhales at P2 (snapshot), exhales again, bobs in front of P2, then turns back, > slightly away
2023-12-14	C1-V2-2Ps	13:56:22	st5x2	fP1 & fP2	pool system	02:30:00	0.5 PBL							x							x						P1 > from pool down channel tow L, P1 foll (snapshot), nose to hq (snapshot), cont foll (snapshot)
2023-12-14	C1-V2-2Ps	13:56:22	st5x2	fP1 & fP2	pool system	03:05:00	0.75 PBL														x	x					P2 foll v close to her rear (snapshot), P1 turns round to look at P2
2023-12-14	Ci-V3-2Ps	14:00:26	st5 x 2	fP1 & fP2	pool system	00:30:00	<0.5 PBL														x	x					P1 bobs about then >tow L, P2 foll closely (snapshot), P1 turns round to P2...cont foll
2023-12-14	Ci-V3-2Ps	14:00:26	st5 x 2	fP1 & fP2	pool system	01:00:00	<0.5 PBL			x, x											x	x					P2 foll closely at P1's tail, reach broader pool, P1 turns round, N whiskers (snapshot), heads slightly raised (snapshot), N whiskers lightly P1 turns round
2023-12-14	Ci-V3-2Ps	14:00:26	st5 x 2	fP1 & fP2	pool system	01:30:00	<0.5 PBL				N										x	x					P1 bobs about, P2 foll, P1 turns round to P2 (snapshot), N (snapshot), slightly jerkily, then P1 cont tow L in broader pool, P2 foll (snapshot)
2023-12-14	Ci-V3-2Ps	14:00:26	st5 x 2	fP1 & fP2	pool system	02:00:00	<0.5 PBL	spl			N, N							x			x	x					P2 foll, then P1 turns round to P2 9snapshot), spl just in front of her (snapshot), turns round to P2, N (snapshot), pr..then N again (snapshot), both str up, P1 nose to P2's mouth (N) (snapshot), P1 def spl at P2
2023-12-14	Ci-V3-2Ps	14:00:26	st5 x 2	fP1 & fP2	pool system	02:30:00	<0.25 PBL				N, N		flank					x			x	x					N, P1 n flank (snapshot), P 1 turns round & around, then N again (snapshot), P1 turns away, P1 foll both spl (snapshot)
2023-12-14	Ci-V3-2Ps	14:00:26	st5 x 2	fP1 & fP2	pool system	03:00:00	0.75 PBL									x					x						foll back tow R, both making pl mov in w (snapshot), P1 turns, pl mov, P 2 foll
2023-12-14	Ci-V3-2Ps	14:00:26	st5 x 2	fP1 & fP2	pool system	03:30:00	1 PBL							x							x			x			P1 > tow R, P2 foll, n to P1's hq,
2023-12-14	Ci-V3-2Ps	14:00:26	st5 x 2	fP1 & fP2	pool system	04:00:00	0				N, N, N					x					x						P1 turns and N (snapshot), N again, P1 nP2's mouth (snapshot), N closely (snapshot)..pr, break then N again (snapshot), lateral pl mov by P1, P 1 turns and con, P2 foll (snapshot)
2023-12-14	Ci-V3-2Ps	14:00:26	st5 x 2	fP1 & fP2	pool system	04:30:00	< 0.5 PBL														x						P1 cont tow R, P2 foll, (snapshot), P1 ho on bank (snapshot)
2023-12-14	Ci-V3-2Ps	14:00:26	st5 x 2	fP1 & fP2	pool system	05:06:00	<0.5 PBL			x	Nx3										x	x					P1 slides back into w, P2 foll, P1 turns round to P2 (snapshot), N whiskers (snapshot), heads raised, then close N (snapshot), N again, N, P2 turns away slightly,
2023-12-14	Ci-V4-2Ps	14:07:06	st5x2	fP1 & fP2	pool system	00:30:00	<0.5 PBL	spl mut					R								x	x		x			P1 half ho, P2 foll in w (snapshot), P2 n her R (snapshot), P2>w, mut def spl (snapshot), P2 looks over at P1, who ho tow R (snapshot),
2023-12-14	Ci-V4-2Ps	14:07:06	st5x2	fP1 & fP2	pool system	01:00:00	>10 PBL															x		x			P1 lks back tow P2, also half ho'd on mud island (snapshot), P2 app in w beh P1 (snapshot)
2023-12-16	D1-mpr-stills	15:44:34-16:01:52	st2x2	mP & mP	gully water	327-331	1 PBL								x				x			x		x			PA lies supm all fls up, PB orienting tow him, PB sup > PB, both sit prone, lk up in //, PA sup, orienting away, PB watches, PA raises head vert, str backwards
2023-12-16	D1-mpr-stills	15:44:34-16:01:52	st2x2	mP & mP	gully water	332-336	1 PBL								x				x					x			PA lies on side, R ffl raised slightly, PB no looking at him, PA > tow PB, PB loking past him, PA eyes closed facing at an angle (neither looking at eacjh other), both orient tow each other, little waves around them, PA lies sup, facing away, Lffl in air, PB loking 90 deg away
2023-12-16	D1-mpr-stills	15:44:34-16:01:52	st2x2	mP & mP	gully water	337-341	1 PBL								x				x								PA facing away, head raise vert, PB facing opp dir, PA leaning over with head raised and str back, PB not watching, PA lies sup, PB not watching, PA lies totally sup, ffls outstretched (pl signalling), PA lies on side, ffls outstretched, Lffl in air, PB les on side, head uw, at approx rt angles, not watching
2023-12-16	D1-mpr-stills	15:44:34-16:01:52	st2x2	mP & mP	gully water	342-346	2 PBL								x	x		x				x		x			PB swirls around, facing away, PA orienting to him, PB app, mut orient, PB looks at PA, raising hfl and erect tail, PB swirls, creating spl, PA faces away, PB app closer, PA faces away
2023-12-16	D1-mpr-stills	15:44:34-16:01:52	st2x2	mP & mP	gully water	347-351	<0.5 PBL								x				x			x					PA lies on side, head str back in w, PA orienting to him, nose uw, PA sup, ffls outstretched, Lffl in air, PA sits prone in w, PB orients tow him, head uw, PA turns tow him, closer, PB watches, PA turns away, PB watching,
2023-12-16	D1-mpr-stills	15:44:34-16:01:52	st2x2	mP & mP	gully water	352-356	0.75 PBL	spl							x	x			x			x					PA(?) swirls round, facing away, PB watching, PA lies sup, Lffl waving in air, PB face uw, not watching, PA lies on side, str head up vert, hq also stretched upwards, PB head uw, not watching, PA lies on side, back to PB, hq raised, PB head up, slightly def, PB ffl spl (def), lking at PA
2023-12-16	D1-mpr-stills	15:44:34-16:01:52	st2x2	mP & mP	gully water	357-361	0.75 PBL	spl							x				x			x		x			PB ffl def spl, PA looking away, PB rolls sup, head up, PA watches, PB str head right back, hfl in air, PA watches, PB app PA w/ripples, PA head uw tow him, PA turns tow PB, hfl in air, noses ~10cm apart
2023-12-16	D1-mpr-stills	15:44:34-16:01:52	st2x2	mP & mP	gully water	362-366	0.5 PBL								x				x			x					PA lies 3/4 sup, Lffl in air, orienting tow PB, PB not looking directly at him, PA still sup w/ffl in air, PB lking at him, PA rolls over sup, Lffl in air, PB orienting to him nose uw, PA str head back, lying sideways, back to PB, PB head uw not lking directly at him, PA orients tow PB, sitting prone, PB still nose uw not orienting to him
2023-12-16	D1-mpr-stills	15:44:34-16:01:52	st2x2	mP & mP	gully water	367-371	<0.5 PBL	spl							x			x						x			PB app PA, mut orientation, PB ffl spl (def, PA leans back, PB lies on side, Lffl in air (display?), PA looking away, PB lies on side, makes waves ad ffl spl (pl), PA in //, head uw, not lking, PB makes lots of hfl and ffl spl, head raised up, hfls in air (display) (PA out of shot)
2023-12-16	D1-mpr-stills	15:44:34-16:01:52	st2x2	mP & mP	gully water	372-376	1 PBL								x			x	x			x		x			PA lies sup, ffls outstretchedm Lffl in air, PB watches; PB on side, hfls flayed and sticking up out of w, PA facing away; PB ffl spl, lying on side, both facing sideways on; mut orientat, PA on side, PB prone, head uw; PB > a little closer, PA sup, mut orient;
2023-12-16	D1-mpr-stills	15:44:34-16:01:52	st2x2	mP & mP	gully water	377-381	0.75 PBL								x		mo					x					PB str right back, mo wide open, hfl high in air, back curved **, PA watching; PB prone, leans head back sideways to PA, PA watching; PB curves backwars, head str right back, hfls waving in air, PA orienting to him obliquely; PB orients directly, lks at PA, pl movs w/hfl and pl expression on face, PA orienting tohim, nose uw, mutual orient, both noses uw
2023-12-16	D1-mpr-stills	15:44:34-16:01:52	st2x2	mP & mP	gully water	382-386	10 cm			x							mo	x				x					mut orient, noses 10 cm apart; N whiskers; PB om directly to PA, who lks at him **; PA facing away, PB facing tow him; blurred photo, PB little spl, PA orienting tow him, nose above w,
2023-12-16	D1-mpr-stills	15:44:34-16:01:52	st2x2	mP & mP	gully water	387-391	1 PBL								x			x	x			x					PA > away tow L, PB orienting tow his rear; PA lies on side, head str back (tow PB), Lffl in air, little hfl spl, PB looking away; PB lies sup, wiping nose, PA orienting to him; PB sits on side, PA app, orienting to him; PB str back tow him, hfl in air, PA leaning slightly away, lkin away 90deg;
2023-12-16	D1-mpr-stills	15:44:34-16:01:52	st2x2	mP & mP	gully water	392-396	<0.5 PBL								x			x				x		x			PA app & orients tow PB, who looks away; mut orient; PA lies on side, L ffl waving, head slight;ly raised, PB orienting away; PA orien ting to PB, PB not orienting, head uw; PA hfl spl in // w/PB, PB watching,
2023-12-16	D1-mpr-stills	15:44:34-16:01:52	st2x2	mP & mP	gully water	397-399	1 PBL															x					PB moving away slightly, not lking at PA, PA also no looking; PA sits right up, head raised, PB orienting tow him; PA orients tow PB, who is now ~2 PBL away tow L;
2023-12-16	D1-mpr-V1	16:01:58	st2x2	mP & mP	gully water	00:35:00	1.5 PBL											x			x	x					1P (think PA) ho on gully bank, PB spl beh him, PB foll, PB lies in w just beh PA(< 1PBL), PA lks back at him (snapshot),
2023-12-16	D1-mpr-V2	16:02:45	st2x2	mP & mP	gully water	00:30:00	0.75 PBL	x								x			x			x		x			PB in w turns away w/pl mov & ripples, PA watching, PB > further into w, lies sup, ffls outstretched (snapshot), PA watching, PA app him, > w, (snapshot), as PA app, PB ffl spl (def) tow him
2023-12-16	D1-mpr-V2	16:02:45	st2x2	mP & mP	gully water	01:00:00	0.75 PBL							x	x			x	x					x			PB cont to spl, raises hfl, waves Lffl high in air (snapshot), lies sup, ffls outstretched (snapshot), PA > him, PB lie son side, Lffl high in air, , PB turns slightly away, splays hfl in dir of PA's face (snapshot); PA n his hq (blurred) and > beh him,
2023-12-16	D1-mpr-V2	16:02:45	st2x2	mP & mP	gully water	01:23:00	<0.5 PBL	x					flank														PB turns round, ffl spl def at him, lies //, H-T (A's nose tow B's tail), think PB lightly n PA's flank (snapshot), PA > gully bank (snapshot),
2023-12-16	D1-V1-gp1	15:22:20	st5-single	fP	pool (nr ramp)	01:30:00	alone				N																From start P1 foll egret, ~1:30 encounters 2nd P in water channel (snapshot), 2 Ps N (snaphot)
2023-12-16	D1-V1-gp1	15:22:20	st5-2P	2 fP	pool system	02:00:00	3 PBL														x						P1 turns and returns along channel, P2 (think fP), P2 foll
2023-12-16	D1-V1-gp1	15:22:20	st5-2P	2 fP	pool system	02:30:00	2 PBL														x	x					P2 foll, then P1 turns round to P2 (snapshot), P1 ho on tussock looks at P2, leans head back (snapshot), P1 > w, both bob around in w on either side of tussock
2023-12-16	D1-V2-gp1	15:25:49	st5 -2 pups	2 fP	pool system	00:30:00	0.5 PBL				N					x	x	x	x					x			2 Ps almost facing beside tussock, P 1 turns to tussock, mo (pl) (snapshot), she plunges beh tussock w/mo play face (snapshot), rolls on axis in w, sup, mo play face (snapshot), she ffl spl (snapshot), P2 watches, P1 > round tussock, qpp P2, N (snapshot), both > round tussock, relaxed, (snapshot),
2023-12-16	D1-V2-gp1	15:25:49	st5 -2 pups	2 fP	pool system	01:00:00	1.5 PBL									x		x									P2 > away to L from tussock w/hfl spl, rolls on own axis (snapshot), P2 > to L again, hfl spl (snapshot)
2023-12-16	D1-V2-gp1	15:25:49	st5 -2 pups	2 fP	pool system	01:30:00	2.5 PBL									x		x				x		x			P2 > back tow P1, who is on tussock, mut app, then P2 > away w/lots of spl, mainly hfl and pl mov, > back, encounters P1, face-to-face rear up slightly (snapshot)
2023-12-16	D1-V2-gp1	15:25:49	st5 -2 pups	2 fP	pool system	02:11:00	<0.5 PBL			x	N				ffl-up			x									N whiskers, close N (snapshot), dissolve into splashing, sbm (both), both give ffl-up (snapshotx2), more spl as mut app, N (snapshot), P2 bacls away as if doubtful, P1 > off, hfl spl as she goes, > round tussock, back tow P2, P2 has > further to L, ~6 PBL apart at end.
2023-12-16	D1-V3-gp1	15:28:33	st5 - 2 pups	2 fP	pool system	00:30:00	0.5 PBL									x		x				x					P2 lying at surf on side, P1 orienting tow her, P1 rolls away (pl mov), at surf, spl (snapshot),
2023-12-16	D1-V3-gp1	15:28:33	st5 - 2 pups	2 fP	pool system	00:55:00	1.5 PBL																	x			P1 > back tow P2, who is bobbing about just under surf,						(NB P1 still has a little lanugo on body).
2023-12-18	E1-V1-pr1	13:10:57	st5 -2 pups	2mP	edge of pool & w	00:30:00	<0.5 PBL							hfl, hfl				x						x			P1 resting on bank, facing w, P2 ho at his rear, nhfl (prev still), n hfl again (snapshot), retreats back into w, raises ffl into spl (snapshot), app P1 again at bank,
2023-12-18	E1-V1-pr1	13:10:57	st5 -2 pups	2mP	edge of pool & w	01:00:00	3 PBL																	x			P2 app to <0.5 PBL, retreats back intow, . Away,
2023-12-18	E1-V1-pr1	13:10:57	st5 -2 pups	2mP	edge of pool & w	01:30:00	<0.5 PBL	P1 flippers		x			chest											x			then app again (snapshot), n chest (snapshot), , N whiskers, P 1 flippers (snapshot),
2023-12-18	E1-V1-pr1	13:10:57	st5 -2 pups	2mP	edge of pool & w	02:00:00	0.5 PBL							hfl										x			P2 retreats back into w, subm, reappears and app again, n hfl (snapshot)
2023-12-18	E1-V1-pr1	13:10:57	st5 -2 pups	2mP	edge of pool & w	02:39:00	<0.5 PBL								x												P2 retreats into w slightly then rolls on to side, waving ffl in air (snapshot), bobs about in w, P1 ignores him.
2023-12-18	E1-V2-pr1	13:13:55	st5 -2 pups	2mP	edge of pool & w	00:30:00	1.5 PBL								x	x			x					x			P2 app P1, still resting on bank, P2 lies sup ffl & head up (snapshot), app P1, makes waves w/pl mov just below him (P1 ignores)
2023-12-18	E1-V2-pr1	13:13:55	st5 -2 pups	2mP	edge of pool & w	01:00:00	1 PBL	P1 flippers																x			P2 still app P1, who flippers, P2 bobs around in w
2023-12-18	E1-V3-pr1	13:15:06	st5 -2 pups	2mP	edge of pool & w	00:30:00	1 PBL								x	x		x	x			x		x			P2 app P1, P1 looks at him, P2 leans backwards, head jup, Pl head mov (s-s mov), rolls on axis, P2 retreats slightly, rolls sup, hfl out of w (snapshot), ffl raise (snapshot), hfl spl (snapshot)
2023-12-18	E1-V3-pr1	13:15:06	st5 -2 pups	2mP	edge of pool & w	01:00:00	~4 PBL											x				x					P2 uw, huge spl (snapshot), P1 sits up and watches (snapshot),
2023-12-18	E1-V3-pr1	13:15:06	st5 -2 pups	2mP	edge of pool & w	01:30:00	~2 PBL								x				x			x		x			P2 app p1 sup, P1 watching, P2 rolls on own axis, raises ffl (snapshot)
2023-12-18	E1-V3-pr1	13:15:06	st5 -2 pups	2mP	edge of pool & w	01:47:00	P2 uw															x					P1 rouses and looks into w (can't see P2)
2023-12-18	E1-V4_pr1	13:17:03	st5 -2 pups	2mP	edge of pool & w	00:30:00	<0.5 PBL								x							x					P2 > P1, who str tow him, then P2 > away, str head out of w a little (snapshot), then hfl out of w (snapshot), P1 watching, P2 raises ffl (snapshot)
2023-12-18	E1-V4_pr1	13:17:03	st5 -2 pups	2mP	edge of pool & w	01:02:00	~3 PBL																				P2 uw, P1 goes back to sleep! (snapshot)
2023-12-18	E2-V1-pr2	13:28:59	st5-1fP ho, 1fP inw	(2fPs); mP & fP	edge of pool/w	00:30:00	~3 PBL								x			x				x		x			fPho'd (v pale P), fP (P2) in w, > spl, > past P1, mP surf beside P1, raises ffl beside ho'd P1 (snapshot), hfl spl, app her, looks at her and d,
2023-12-18	E2-V1-pr2	13:28:59	st5-1fPho'd, 1mP in w	mP & fP	edge of pool/w	01:00:00	<0.5 PBL								x			x				x					ffl spl beside her, hfl out of w, > P1, just below her, leans head right back out of w (snapshot), snapshot of hfl out of w, fP2 watching, mP3 > out of sight
2023-12-18	E2-V1-pr2	13:28:59	st5-1fPho'd, 1mP in w	mP & fP	edge of pool/w	01:37:00	~5 PBL																				mP3 out of shot, fP2 looking into w
2023-12-18	E2-V3-pr2	13:33:17	st5 2Ps in w	mP & fP	in pool system	00:30:00	0.5 PBL								x			x						x			mP3 & f2 meet in pool ch (snapshot), mP raises hfl out of w (snapshot), rolls over on axis, spl from uw, app fP (snapshot)
2023-12-18	E2-V3-pr2	13:33:17	st5 2Ps in w	mP & fP	in pool system	01:00:00	0.5 PBL									x		x			x						mP > tow L down ch, ,aking waves w/s pl swim, fP2 foll rapidly, NB fP2 still has some lanugo on rump, but still st5
2023-12-18	E2-V3-pr2	13:33:17	st5 2Ps in w	mP & fP	in pool system	01:33:00	~5 PBL														x			x			mP turns back and app fP, mP > in O, > a little tow L, fP foll, mP > rapidly down ch tow L, fP out of shot
2023-12-18	E2-m/f pr	13:35:25	st5 2 Ps	mP & fP	bank of pool	still	0													x							mP appears to be climbing/leaning over back of FP
2023-12-18	E2-V4 m/f pr	13:41:50	st4mP & st5 mP	2 mP	pool system	00:30:00	0	flippering			N, N				x			x						x			2mPs N closely, 3rd P in w beside them. Little spl uw, 3rd P lies on side, half on bank, flippering mildly, raising ffl (snapshot), rolls back inot w, N w/ P1,
2023-12-18	E2-V4 m/m pr	13:41:50	st4mP & st5 mP	2 mP	pool system	01:00:00	0.75 PBL								x			x	x								1 mP rolls sup, beside other P, Rffl still held high, Lffl making little spl (snapshot),
2023-12-18	E2-V4 m/m pr	13:41:50	st4mP & st5 mP	2 mP	pool system	01:30:00	0.5 PBL										x	x	x								lies sup, making tiny spl with L ffl, mo very slightly (snapshot), cont to lie sup, moving ffls slightly
2023-12-18	E2-V4 m/m pr	13:41:50	st4mP & st5 mP	2 mP	pool system	02:00:00	0.5 PBL												x								cont to lie sup, moving ffls slightly
2023-12-18	E2-V4 m/m pr	13:41:50	st4mP & st5 mP	2 mP	pool system	02:30:00	0.75 PBL								x (bu)		x		x								other P not reacting, P 1's head surf, and subm, blowing bubbles (snapshot), waves ffl in air, still sup, open-mouth (snapshot),
2023-12-18	E2-V4 m/m pr	13:41:50	st4mP & st5 mP	2 mP	pool system	03:00:00	0.5 PBL	splashing		x					x (bu)			x		nrly				x			mP2 looks up bank, turns back tow w, P1 app and hfl raises (snapshot), P1 then moves alongside P2almost in C (snapshot), sudden def splash think by P2 (snapshot), N whiskers (snapshot), more spl (snapshot), P2 shoots off with hfl spl (def?) (snapshot),
2023-12-18	E2-V4 m/m pr	13:41:50	st4mP & st5 mP	2 mP	pool system	03:34:00	0.75 PBL									x		x	x								P1 shoots away tow L, lots of hfl spl (no longer def)(snapshot), cont to > tow L, lots of hfl spl (snapshot), P1 half ho on bank, P1 now >20 PBL away, P1 lies quietly, semi-sup
2023-12-18	E3	13:54:35	st5 Ps	1fP, 1mP	gully water	stills	all 2-3 PBL			x														x			mP lying on side, 2 fPs alert; fP1 app mP, 2nd fP app mP from other side, MP app fP1 (nrly N; photo428); mP turns to fP2, (photo 430), N whiskers (photo431)
2023-12-18	E3-V1	13:56:04	st5 Ps	1fP, 1mP	gully water	00:30:00	<0.5 PBL			xxxxxx												x					N whiskers (snapshot), N whiskers (snapshot)x2, mP turns away slightly, turns back & N whiskers (snapshot),mP lks away, nose in w, fP still str tow him, N whiskers again (snapshot) while fP flippers just uw, mP turns away slightly, leaning back slightly, mP turns round to lk at fP2, then back to fP1, N whiskers (snapshot)
2023-12-18	E3-V1	13:56:04	st5 Ps	1fP, 1mP	gully water	01:00:00	0			xx	N (bump)				bu, bu							x		x			mP jerks back to fP1, bump noses (snapshot), mP buries nose uw, fP watching (snapshot), moves head back tow fP1, bu blow (snapshot), mP initiates nrly N whiskers (snapshot), nrly N whiskers (snapshot), mP bu blow in front of her nose (snapshot***)
2023-12-18	E3-V1	13:56:04	st5 Ps	1fP, 1mP	gully water	01:34:00	(0.5 PBL	exhales																x			mP > her again, fP jerks head tow him, fP think exhales at him, mP turns head away (snapshot), fP1 retreats sideways (snapshot)
2023-12-18	E3-V1	13:58:03	st5 Ps	1fP, 1mP	gully water	00:36:00	0.5 PBL															x					fP1 reorienting to mP (snapshot), mP unsure (he has a little lanugo on his rump - photo) as he turns round to lk at fP2, no further app or interactiorn
2023-12-18	E4-V1	15:07:07	st5 Ps	2 mP	pool	00:30:00	<0.5 PBL											x									m1 head spl (a little lingering lanugo around Lffl reg, mP2 lks away (snapshot), P2 turns away, then turns back to P1 (snapshot), turns away agin, P1 jumps up with head spl (snapshotx2), P2 turns back
2023-12-18	E4-V1	15:08:11	st5 Ps	2 mP	pool	01:00:00	0			x					x	x		x	x					x			N whiskers (snapshot), P1 [pl mov , rises up w/body spl (snapshot), P1 more pl mov, spl, lies semi sup, P2 app (snapshot), P1 wary (snapshot)
2023-12-18	E4-V1	15:09:37	st5 Ps	2 mP	pool	01:30:00	<0.5 PBL									x					x						P2 turns away slghtly, P1 also turns away slightly, lying on side, P1 pl lateral mov, P2 foll , making waves,
2023-12-18	E4-V1	15:09:37	st5 Ps	2 mP	pool	02:00:00	<0.5 PBL									x		x						x			P2 app, P1 turns away, facing back (snapshot), P1 faces opp dire, pl mov w/spl (snapshot), P1 more pl mov w/head & hfl spl, snapshot), P1 > tow him, pl mov & spl (snapshot)
2023-12-18	E4-V1	15:09:37	st5 Ps	2 mP	pool	02:37:00	0.75 PBL									x		x	x					x			pl mov & spl from P1 (snapshot), P1 lies semisup (snapshot), P2 turns away, P1 > around in pool, P2 turns back ad app him, but turns away again
2023-12-18	E4-V2	15:19:31	2 mP	2 mP	pool	00:30:00	4PBL																	x			P1 > tow P2, then retreats slightly,
2023-12-18	E4-V2	15:19:31	2 mP	2 mP	pool	01:00:00	<0.5 PBL			x	N													x			ambivalent mutual app, ...N whiskers (snapshot), N,
2023-12-18	E4-V2	15:19:31	2 mP	2 mP	pool	01:30:00	<0.5 PBL				N					x	x					x					lightly N, P2 leans against bank, "play look"!, mo, look at each other,
2023-12-18	E4-V2	15:19:31	2 mP	2 mP	pool	02:00:00	0.5 PBL															x		x			then 2 stills - P1 leans against bank, P2 watching; P1 ho on bank, P2 app in w.
2023-12-18	E4-V3	15:22:32	2 mP	2 mP	pool	00:30:00	<0.5 PBL																				P2 has > to P1, N whiskers (snapshot), P2 swishes round, spl P 1 watching,
2023-12-18	E4-V3	15:22:32	2 mP	2 mP	pool	01:00:00	1.5 PBL					x												x			P1 >w, just beh P2, P2 suddenly rears head out of w (snapshot), O round, P2 bobs about P1
2023-12-18	E4-V3	15:22:32	2 mP	2 mP	pool	01:30:00	1.5 PBL
2023-12-18	E4-V4	15:24:22	2 mP	2 mP	pool	00:30:00	1.5 PBL				N, N		soFace, soface (recip)														P2 app P1, > round each other, N (snapshot), P1 n so Face, P2 n soface (snapshot), N (snapshot),
2023-12-18	E4-V4	15:24:22	2 mP	2 mP	pool	01:00:00	0.75 PBL	ffl raise																			P2 bobs about P1, P1 raises fl aslightly, def , P2 > in between mudy bank, P2 on far side of mud bank
2023-12-18	E4-V4	15:24:22	2 mP	2 mP	pool	01:30:00	1 PBL														x			x			sepd by mud bank. Mut app as P1 climbs on to mud bank, P2 in w beneath, P2 > down channel, P1 hastens after him (snapshot)
2023-12-18	E4-V4	15:24:22	2 mP	2 mP	pool	02:00:00	3PBL											x			x						P1 cont down channel tow R, P2 foll, hflspl
2023-12-18	E4-V4	15:24:22	2 mP	2 mP	pool	02:32:00	1.5 PBL											x			x						hfl spl from P1 (snapshot)
2023-12-18	E4-stills	15:28:07-15:29:43	2 mP	2 mP	pool	stills					N										x						cont to foll, P1 foll P2, N (photo 491), (no longer defensive)
2023-12-18	E5-	14:07:41	st4 Ps	1mP 1fP	grass	still	<0.5 PBL																				m & fP lie close tog on grass
2023-12-18	E5-V1	14:07:41	st4 Ps	1mP 1fP	grass	00:30:00	<0.5 PBL						R, R											x			mP app fP, who climbs out of hollow past his side, mP n her R (I think), she lies beside him, he n her R again
2023-12-18	E5-V1	14:07:41	st4 Ps	1mP 1fP	grass	01:00:00	0																				lie tog, not moving further
2023-12-18	E6-V1	14:22:58	st5 Ps	1mP 1fP	grass	00:30:00	0	flippers			N				x	x						x					mP lies on side, raises L ffl , fP looking ahead, Mp gives little pl mov as he rights himself, orienting to fP (snapshot), she glances at him obliquely, he flippers at her, turns away, lks back at her, N (snapshot), he turns awaym she watches, str after him,
2023-12-18	E6-V1	14:22:58	st5 Ps	1mP 1fP	grass	01:00:00	<0.5 PBL																				fP moves forward, slightly away & mP turns tow her, also moving slightly (snapshot)
2023-12-18	E6-V1	14:22:58	st5 Ps	1mP 1fP	grass	01:30:00	1.5 PBL																				mP opens & shuts his mouth slightly, nuzz grass (snapshot)
2023-12-18	E6-V1	14:22:58	st5 Ps	1mP 1fP	grass	01:51:00	1.5 PBL									x											both face away (snapshot), fp gives little pl turns and galumphs off away, pauses ~3 PBL away
2023-12-18	E7-V1	14:42:56	3st5 Ps	1fP & 2 mPs	gully water	00:47:00	0.75 PBL between all 3	spl								x	x		x			x		x			fP lying sup, ffls outstretched, mP1 (dark P) semi sup asleep (snapshot), fP mo pl (snapshot), shakes head, mo (snapshot), mo (snaposhot), fP sits up, lks at others, esp Mp2 (paler mP), P2 > tow her slightly, she ffl spl (def) (snapshot), fP lks away,, buries nose uw
2023-12-18	E7-V2	14:43:48	3st5 Ps	1fP & 2 mPs	gully water	00:30:00	0.75 PBL between all 3																	x			mP1 still asleep, P2 and fP heads us, bobbing, P2 slowly app fP's rear - no interaction
2023-12-18	E7-V2	14:44:23	3st5 Ps	1fP & 2 mPs	gully water	00:28:00	<0.5 fP & mP2				Npr		shldr/son, soH		bu (both Ps)									x			fP turns to mP2, N pr (snapshot), fP n hi shldr/son (snapshot), n his soH (snapshot), mP turns away slightly, bu uw (snapshot), fP bu bl (snalshot)
2023-12-18	E7 stills	15:13:42-15:19:26	3 st5 Ps	2mP & ?1fP	bank of pool		<1PBL																				think these 3 pups are E4 Ps. fP > mP, str tow his boh (photo476), leaves and > tow gully,
2023-12-29	F-V1	13:02:51	2 st5 Ps	2 mP	grass bank by ch/pool	00:30:00	0				N	x			x			x	x								2 Ps tog at bank, P1 > out into w, turns back, N (snapshot), P 1 raises out of w, ffl up (snapshot), then ffl spl (snapshot), ret to P2, sup beh grass tuft,
2023-12-29	F1-V1	13:02:51	2 st5 Ps	2 mP	grass bank by ch/pool	01:06:00	0												x								sup beh grass tuft, beside P2, 1P seems to have gone to other side of pool, both heads us, bobbing
2023-12-29	F2-V1	13:07:29	2 st5 Ps	1 mP, 1fP	pool system	00:30:00	only single P								x			x	x								mP in pool semi=-sup, spl (snapshot), surf, hfl up & hfl spl (snapshot), rolls over, > along ch of pool system,
2023-12-29	F2-V1	13:07:29	2 st5 Ps	1 mP, 1fP	pool system	01:00:00	~5 PBL								x	x		x									2 Ps bobbing in pool, think both male, P 2 (think fP) > along w/pl mov & spl, then raises ffl (snapshot)
2023-12-29	F2-V1	13:07:29	2 st5 Ps	1 mP, 1fP	pool system	01:30:00	~10 PBL																				Both P's heads uw, bobbing septly
2023-12-29	F2-V1	13:07:29	2 st5 Ps	1 mP, 1fP	pool system	02:00:00	~10 PBL	spl								x						x					P2 > up beh P1, touchs his rear and spl (P1?) (snapshot), P2(?) high d, P1 lks at him (snapshot),
2023-12-29	F2-V1	13:07:29	2 st5 Ps	1 mP, 1fP	pool system	02:40:00	2 PBL								x	x		x									P2 > past P1 with lots of hfl spl (think fP is P2 - snapshot of P2), P head uw, bobbing.
2023-12-29	F3-V1	13:11:14	2 st5 Ps	2 fPs	1 in pool, 1 on grass	00:30:00	>10 PBL		P2 crying									x									1FP in grass, om, think crying (snapshot). fP1 in pool ~5 PBL away, little pl spl (snapshots), fP in grass moving away . fP1> down water ch, w/little spl, surf,
2023-12-29	F3-V1	13:11:14	2 st5 Ps	2 fPs	1 in pool, 1 on grass	01:00:00	>10 PBL											x									fP1 > in w ch , stops just beneath fP2 on grass, little spl
2023-12-29	F3-V1	13:11:14	2 st5 Ps	2 fPs	1 in pool, 1 on grass	01:28:00	>10 PBL																				fP2 on grass stretches up as if searching (snapshot), looks alla round, then moves through grass (away from pool, tow sea)
2023-12-29	F3-V2	13:16:13	1 st5 P	1 fP	pool system	00:36:00	think alone																				Think same as fP1 above, bobbing and n muddy bank
2023-12-29	F3 - stills	13:17:03-13:21:22	1 st5 P	1 fP	pool system	stills	think >5 PBL								x			x poss									Photo #500, fP Hfl up (little spl), nose to bank, ho partially, fP2 on bank looking around (#502)
2023-12-29	F3-V3	13:21:23	2 st5 Ps	2 fPs	grass just beyond pools	00:30:00	1 PBL																	x			fP1 has ho'd out on to grass & app beh fP2 (snapshot)
2023-12-29	F3-V3	13:21:23	2 st5 Ps	2 fPs	grass just beyond pools	01:00:00	3 PBL														x						fP2 glances back at fP1 and moves tow pool, fP1 foll across grass (snapshot), catches up w/fP2
2023-12-29	F3-V3	13:21:23	2 st5 Ps	2 fPs	grass just beyond pools	01:30:00	0.5 PBL														x						fP1 now alongside fP2 (snapshot), fP2 cont across grass tow pool, fP1 foll (snapshot)
2023-12-29	F3-V3	13:21:23	2 st5 Ps	2 fPs	grass just beyond pools	02:00:00	> 5 PBL														x						fP2 now in pool, beside bank, nuzz bank, P1 foll (snapshot), P1 arr at pool edge, fP2 str up slightly (snapshot)
2023-12-29	F3-V3	13:21:23	2 st5 Ps	2 fPs	grass just beyond pools	02:30:00	1.5 PBL																				fP2 turns round in pool, fP1 moving along past pool
2023-12-29	F3-V3	13:21:23	2 st5 Ps	2 fPs	grass just beyond pools	02:59:00																					separated - fP2 in pool, fP1 on grass
2023-12-29	F3-stills2	13:25:42-13:32:03	2 st5 Ps	2 fPs	pool system & grass beyond	stills	~3 PBL												x								P (think fP2) in pool, high d w/raised ffl (#504), fP2 raises head slightly; new mP1 now resting <0.5 PBL from dry fP (#509), 1fP in grass looking all around (511), 1P in pool, sup, mo slightly
2023-12-29	F3-V4	13:32:48	2 st5 Ps	1fP(fP2), 1mP (w)	pool system	00:30:00	<1 PBL																				fP zooms w/hfl spl in pool past another think mP), then ho (snapshot), think it is fP2; she ho and galumphs along grass at some speed, pauses
2023-12-29	F3-V4	13:32:48	2 st5 Ps	1fP(fP2), 1mP (w)	pool system	01:00:00	>10 PBL																				think mP left in pool bobbing about, nibbling at muddy grass tuft (snapshot),
2023-12-29	F3-V4	13:32:48	2 st5 Ps	1fP(fP2), 1mP (w)	pool system	01:30:00	>10 PBL																				mP in pool cont
2023-12-29	F4-V1	13:35:07	2 st5 Ps	1mP (P1); 1fP(3)	grass	00:30:00	<0.5 PBL				N				x	x	x		x					x			P1 now lying beside dry fP3 in grass just beyond pool. P1 rolls semisup, ffl in air, (displ) (snapshot), rolls sup, ffls in air (snapshots), pl mov mo (snapshot), galumphs, turns back to fP3 (still resting), think N beh grass (snapshot)
2023-12-29	F4-V1	13:35:07	2 st5 Ps	1mP (P1); 1fP(3)	grass	01:00:00	<0.5 PBL								x		x							x			P1 mo just in front of P3 (snapshot), str head back, mo (snapshot), str right back, mo wide, hfl raised (snapshot)
2023-12-29	F4-V1	13:35:07	2 st5 Ps	1mP (P1); 1fP(3)	grass	01:30:00	0.5 PBL									x	x					x		x			pl mov wrig by mP1, sits up & lks at restign P (snapshot), leans slightly tow her and mo (snapshot), v. wide mo (snapshot),
2023-12-29	F4-V1	13:35:07	2 st5 Ps	1mP (P1); 1fP(3)	grass	02:00:00	<0.5 PBL									x	x		x			x		x			fP3 wakes up, mP1 lies on side just in front of her, he str back, mo, flippers mildly at her (does not lk defensive), turns away w/pl mov, mo (snapshot), lies sup in front of fP3 (snapshot)
2023-12-29	F4-V1	13:35:07	2 st5 Ps	1mP (P1); 1fP(3)	grass	02:30:00	<0.5 PBL						son		x		x		x	H in C		x		x			mP mo, str up (snapshot), leans tow fP, str up (snapshot), lies sup, ffl in air (snapshot), wrig in front of fP (snapshot), head beside her head in C (snapshot), n her son (snapshot), lies ffl up, head up, mo slightly (snapshot), lies sup beside her, fP now alert, lking atb him (snaoshot)
2023-12-29	F4-V1	13:35:07	2 st5 Ps	1mP (P1); 1fP(3)	grass	03:00:00	<0.5 PBL								x	x	x		x								mP wrig pl mov, ffl in air , still sup (snapshot), leans away, H and hfl up, mo slightly, rolls back to fP, lies on side, sits up, mo at her (snapshot), throws himself backwards, lies on side, then sup, hfl up (snapshot), rolls right over, hfl up in air (snapshot), galumphs back to fP (snapshot), rolls over in front of her , ffl up (snapshot),
2023-12-29	F4-V1	13:35:07	2 st5 Ps	1mP (P1); 1fP(3)	grass	03:30:00	<0.5 PBL								x	x											mP wrig pl mov in front of fP, now lying down again, (snapshots), head str back, hfl up, fP sit up amd moves slightly away
2023-12-29	F4-V1	13:35:07	2 st5 Ps	1mP (P1); 1fP(3)	grass	04:06:00	<0.5 PBL	flippers					R, R, R	hfl	x (fP)						x						mP foll, n R and hfl (snapshot), n R again, fP turns round(snapshot), fP flippers irritably! Then she has hfl in air (snapshot), mP n her R,
2023-12-29	F4-stills-3	13:39:33-13:40:08	2 st5 Ps	1mP (P1); 1fP(3)	grass	stills	1 PBL												x								NB photo#528 (13:51:33) - fP lyign sup, watching mP rolling with hfl tow her, slightly up
2023-12-29	F4 still	13:53:45	2 st5 Ps	1mP (P1); 1fP(3)	grass	still	0								x				x								fP2 lying sup, L ffl up (photo#530)
2023-12-29	F4-V2	13:53:51	2 st5 Ps	1mP (#1), fP2	grass	00:17:00	0								x	x											mP sits up, galumphs in situ on his side (snapshot), pl wrig in situ, raising ffl (snapshot), galumphs slightly away, lies down.
2023-12-29	F4 -V3	14:01:53	2 st5 Ps	1mP (#1), fP2	grass	00:30:00	<0.5 PBL							hflx2							x	x					fP sits up, lking away from mP, mP n her hfl (snapshot), n hfl again (snalshot), f slides down grass bank into dry gully, mP foll, fP lking back at him (snapshot), fP > along gully, mP turns away back to grass
2023-12-29	F4 -V3	14:01:53	2 st5 Ps	1mP (#1), fP2	grass	00:52:00	~4 PBL															x					mP turns to lk at fP in gully, turns away again, watches her, fP looking into gully water
2023-12-29	F4 stills4	14:02:58-14:32:49	2 st5 Ps	1mP (#1), fP2	grass	sti 533-537	~3 PBL															x		x			fP turns to lk at mP, mP app, fP watching, fP sits upright, mP turns and moves away
2023-12-29	F4 stills4	14:02:58-14:32:49	2 st5 Ps	1mP (#1), fP2	grass	538-542	~4 PBL															x					mP has turns back tow fP, looking obliquely at her, turns away, she climbs up bank, looks at his rear, she turns back to look at water
2023-12-29	F4 stills4	14:02:58-14:32:49	2 st5 Ps	1mP (#1), fP2	grass	543-547	~5 PBL															x					fP str up from gully tom lk at mP, he moves away tow fence (~10 pBL),
2023-12-29	F5 -still	13:40:20	2 st5 Ps	2 fPs	grass beside pool & pool	still	<0.5 PBL															x		x			1 fP(2) on grass at w's edge, 1P(1) in w, app her;
2023-12-29	F5 -V1	13:40:20	2 st5 Ps	2 fPs	grass beside pool & pool	00:30:00	<0.5 PBL	spl			N		son											x			she slides into w (snapshot). P1 in w app P2 (snapshot, N (snapshot), n son (snapshot), P2 gives little ffl spl at her (def), ffl spl again (def)
2023-12-29	F5 -V1	13:40:20	2 st5 Ps	2 fPs	grass beside pool & pool	01:00:00	1 PBL	spl			Npr		flank-pr								x			x			P1 app slightly, P2 def spl and turns away, ho half on to grass tussock, P1 foll, n her (can't see detail) (snapshot), n flank-pr, P2 turns to P1 , N-pr (snapshot),
2023-12-29	F5 -V1	13:40:20	2 st5 Ps	2 fPs	grass beside pool & pool	01:44:00	0	spl					muzz, flank								x						P1 n muzz, n flank, P2 turns away and back to P1, ffl spl (def), P2 turns away tow bank, P1 foll, P2 turns round, ffl spl (def), P2 ho (snapshot)
2023-12-29	F5-stills	13:44:46-13:45:23	2 st5 Ps	2fPs	grass beside pool & pool	stills	~1PBL															x					fP2 turns round in w (photo #522) lks at P1, tail erect, slides back int0 1
2023-12-29	F5-V2	13:47:05	2 st5 Ps	2fPs	grass beside pool & pool	00:30:00	1 PBL				N	x	son								x			x			mut app, N (snapshot), P2 recoils slightly and turns away, P1 foll, P2 raises head (snapshot), shakes head , P1 watching, P1 n son/shldr (snapshot)
2023-12-29	F5-V2	13:47:05	2 st5 Ps	2fPs	grass beside pool & pool	01:00:00	0	ffl raise, spl								x		x		chin-over	x			x			P2 raises ffl (def), then massive spl by P2 (snapshot), also by P1 hfl, P1 > round to back of P2 (chin over her back?- snapshots), massive def spl by P2 (snapshot), P1 ho partially, P2 foll (snapshot), P1 turns back into w, P2 turns w/pl mov and pl spl (snapshot), mut app (snapshot), P2 turns away w/sudden pl mov and little spl, > away w/ pl spls
2023-12-29	F5-V2	13:47:05	2 st5 Ps	2fPs	grass beside pool & pool	01:27:00	~10 PBL															x					P2 turns round tow P1, then look at each other (snapshots reversed), P2 looks away, ...
2023-12-29	F5-V3	13:51:44	2 st5 Ps	2fPs	grass beside pool & pool	00:30:00	<0.5 PBL	spl, ffl raise			N				x			x						x			fP2 lying in w in // w/fP1, ffl spl 9def) on side away from P1 (so not AT her) (snapshot), P1 raises ffl (snapshot), P1 ffl spl (pl) and raises hfl (snapshot), sits up, app P2 and N (snapshot), P2 ffl spl (def) ,ildly - but not at P1 (snapshot)
2023-12-29	F5-V3	13:51:44	2 st5 Ps	2fPs	grass beside pool & pool	00:51:00	1.5 PBL											x									both stare at the horizon! (snapshot), P1 turns to P2, little ffl spl (not def), turns away, nose uw.
2023-12-29	F5-V4	14:37:53	2 st5 Ps	2 fPs	pool	00:30:00	<0.5 PBL				N							x				x		x			both Ps in pool P2(?) app P1, P1 > other side of tussock, lks at P2, P2 pl spl (snapshot), > past then app p1, rear up (snapshot), N, P2 > away w/hfl pl spl,
2023-12-29	F5-V4	14:37:53	2 st5 Ps	2 fPs	pool	01:16:00	5 PBL									x		x			x			x			P1 foll, then P2 turns with massive pl spl (snapshot), more pl spl, orienting tow tussock, bobs w/pl mov, P1 now app
2023-12-29	still	14:40:53	1 st5 P	1fP	grass bank of pool	still	NA																				fP2 ho
2023-12-30	G	12:44:47	2 st5 Ps	2 fP	pool system	00:30:00	3 PBL								x		x										2 fPs in pool, bobbing, heads uw. ...P1 lies at surf sup, hfls and 1 ffl in air, erect tail (snapshot), mo (snapshot)as P2 > past,
2023-12-30	G	12:44:47	2 st5 Ps	2 fP	pool system	01:00:00	0.5 PBL																	x			P2 surf beside P1, mut app w/tussock between them,
2023-12-30	G	12:44:47	2 st5 Ps	2 fP	pool system	01:34:00	0.5 PBL									x		x						x			P2 (think) d leaving hfl spl trail, app P1 from beh tussockl (snapshot), d w/pl mov, P1 > away (P1 white mark beh ear)
2023-12-30	G	12:46:40	2 st5 Ps	2 fP	pool & grass beside pool	00:44:00
2023-12-30	G	12:51:59	2 st5 Ps	2 fP	pool	00:30:00	~3 PBL																				2 fPs quietly active in pool,
2023-12-30	G	12:51:59	2 st5 Ps	2 fP	pool	01:00:00	~3 PBL																				~3 PBL apart, > quietly,
2023-12-30	G	12:51:59	2 st5 Ps	2 fP	pool	01:30:00	> 5 PBL																				egret on bank, 1P > towards it, but not chasing.
2023-12-30	G	12:51:59	2 st5 Ps	2 fP	pool	02:13:00	>5 PBL																				P > egret, surf on far side of tussock (snapshot), watches egret
2023-12-30	G	13:03:57	2 st5 Ps	1mP, 1 FP	grass	2 stills	<0.5 PBL						R						x								mP n R of fP. fP sup
2023-12-30	G	14:50:43	2 st 5 Ps	1mP 1fP	pool	00:30:00	0.5 PBL																	x			mP and fP mut app, then mP starts to ho beneath 2 fPs on bank (snapshot),
2023-12-30	G	14:50:43	2 st 5 Ps	1mP, 1 fP	pool	01:00:00	1 PBL						V, thr						x								mP ho, n V of dry ho'd fP (snapshot), n thr/chest of sleeping, P, then rolls on to back sup (snapshot)
2023-12-30	G	14:50:43	2 st 5 Ps	2 fP	pool	01:30:00	1 PBL																	x			mP > back into w; wet fP on bank watches and > tow w (another fP - with white mark above L eye) also in w)
2023-12-30	G	14:50:43	2 st 5 Ps	2 fP	pool	03:00:00	~3 PBL															x					fP in w idling, watching P on bank, > around, bobbing, fP on bank watching, mP has disappeared
2023-12-30	G	14:50:43	2 st 5 Ps	2 fP	pool	03:37:00	~4 PBL																				fP on bank > w, fP White Spot bobbing, head uw, no app; 3 fPs now in w, no app.
2023-12-30	G	14:59:27	2 st5 Ps	1fP, 1mP	pool edge	stills							R			x	x				x			x			fP prev disporting self w/mo, app mP on bank, n his rump (photo 589), both > back into w
2023-12-30	G	15:05:58	2 st5 Ps	fP and mP	pool	00:30:00	1 PBL			x		x			x												at start both Ps beside tussock island. 1 P > v. brief pl displ with hfl (snapshot), fP raises head (snapshot), mP looks at her, mut look, mP > her, nrly nose, touch whiskers lightly (mP init), fP turns away,
2023-12-30	G	15:05:58	2 st5 Ps	fP and mP	pool	01:00:00	0.5 PBL														x	x					fP ho, mP foll & watches, mP > on down pool tow L, fP lks into w, sn grass, >w,
2023-12-30	G	15:05:58	2 st5 Ps	fP and mP	pool	01:30:00	>10 PBL																				fP v slowly > into w
2023-12-30	G	15:05:58	2 st5 Ps	fP and mP	pool	02:00:00	~3 PBL																	x			mP app fP , mut app, > past each other ~0.5 PBL apart
2023-12-30	G	15:05:58	2 st5 Ps	fP and mP	pool	02:17:00	0.5 PBL																				fP > around ~1 PBL from mP, no direct app
2023-12-30	G	15:08:30	2 st5 Ps	fP and mP	pool	00:30:00	<0.5 PBL	flippers mildly					ffl											x			mP at edge of pool, mP n V/ffl of fP (2nd fP bobbing in pool), she flippers mildly at him, fP cont to rest, flippering sl;ightly when he app,
2023-12-30	G	15:08:30	2 st5 Ps	fP and mP	pool	01:00:00	<0.5 PBL	flippers mildly					fflx3, chest, fflx2. rear V							chin-over							mP n fP's ffl more closely (snapshot), she flippers at him v mildly, he n ffl again, she flippers again, repeat!, fP goes back to sleep, mP n chest, ffl, rear V (snapshot), n ffl, chin on her V (snapshot)
2023-12-30	G	15:08:30	2 st5 Ps	fP and mP	pool	01:30:00	<0.5 PBL	flippers mildly					fflx3							chin-over							mP n ffl, leans chin over her V again (snapshot), n her mid-V, she flaps v mildly cont sleeping, he n her ffl, chin close (snapshot), app closer with chin nearly on her chest (snapshot), n ffl, she wakes and flippers at him mildly (snapshot),
2023-12-30	G	15:08:30	2 st5 Ps	fP and mP	pool	02:00:00	<0.5 PBL	flippers more strongly					fflx2, mid-V														fP flippers more stongly, resumes sleep, he n ffl, mid-V (snapshot), n ffl again, slowly turns away,
2023-12-30	G	15:08:30	2 st5 Ps	fP and mP	pool	02:30:00	0.75 PBL																				he goes down pool channel, past dry, sleeping 2 fPs on bank
2023-12-30	G	15:08:30	2 st5 Ps	fP and mP	pool	03:00:00	>10 PBL																	x			2nd fP (White Spot) now app 1st, still tryign to sleep!
2023-12-30	G	15:11:38	2 st5 Ps	mP & 2 fPs	pool edge	00:30:00	~2PBL												x					x			3 fPs on bank, 1 wet and 2 dry. mP app them from pool. Wet fP rolls sup (snapshot),
2023-12-30	G	15:11:38	2 st5 Ps	mP & 2 fPs	pool edge	01:00:00	1 PBL	flippers mildly			N													x			mP > closer to 2 dry fPs, then turns tow wet fP, > her, N lightly (snapshot), wet P flippers mildly, mP . Back into pool, closer to other 2 Ps,
2023-12-30	G	15:11:38	2 st5 Ps	mP & 2 fPs	pool edge	01:30:00	~1 PBL									x		x				x		x			mP now closest to 2 dry fPs, he suddenly gives ply mov close to them (snapshot), wet P not watching, 2 dry Ps asleep! He lks at wet P, sho flippers mildly, he turns away with pl mov & spl, directing most of it to 2 sleeping Ps! (snapshot), wet P now watching, mP app 2 fPs, mP > down ch tow R, meets another P and turns back w/ pl mov (snapshot)..
2023-12-30	G	15:11:38	2 st5 Ps	mP & 2 fPs	pool edge	02:00:00	< 1PBL																				meets wet fP who is now in pool (may be interaction - cannot see) mP ho..wet fP beneath him,
2023-12-30	G	15:11:38	2 st5 Ps	mP & 2 fPs	pool edge	02:30:00	<0.5 PBL									x		x						x			mP ho completely beside sleeping fPs, leans head back (displ) (snapshots), galumphs over to sleeping fPs.
2023-12-30	G	15:11:38	2 st5 Ps	mP & 2 fPs	pool edge	03:00:00	<0.5 PBL																				mP closest to 2 sleeping fPs. Another fP bobbing about by tussock isl.
2023-12-30	G	15:11:38	2 st5 Ps	mP & 2 fPs	pool edge	03:30:00	0.5 PBL						rearV														Think mP n sleeping fP's rear V. sits beside her. 2 other Ps in w just below him.
2023-12-30	G	15:11:38	2 st5 Ps	2 fPs	pool	04:00:00	<0.5 PBL																	x			mP still lying beside 2 sleeping fPs, seemingly ignoring 2 fPs in w beneath him. 3rd fP (White Spot) joins them in w
2023-12-30	G	15:11:38	2 st5 Ps	2 fPs	pool	04:30:00	<0.5 PBL				N, N		soHx2, son			x					x	x		x			Whspot & other fP in pool, WhSp app with wave , N (snapshot), > round each other, N (snapshot), P2 n WhSpot's soH, (all v. calm) n her side of H (snapshot), P2 n WhSp's son (snapshot), P2 leaves, turns round app WhSpot, > away w/pl mov, WhSpot foll her rapidly, P2 turns round to lk at WhSpt
2023-12-30	G	15:11:38	2 st5 Ps	2 fPs	pool	05:12:00	3 PBL									x		x			x	x		x			P2 app WhSpt, turns away from WhSpt plmov, spl, (snapshot), Pheasant runs by on grass, fP2 ho partially, WhSpt foll, P2 turns round to lk at her (snapshot),
2023-12-30	G	15:17:11	2 st5 Ps	1mP, 1fP	pool system	00:30:00	1 PBL														x						2 Ps > along pool ch, 1 foll other
2023-12-30	G	15:17:11	2 st5 Ps	1mP, 1fP	pool system	01:00:00	1 PBL						son								x	x					cont to foll. P in front is mP, hauls out partially, turns round to P beh (snapshot), n son (snapshot), P beh is fP (snapshot), mP turns and retraces steps, fP cont in original direction
2023-12-30	G	15:17:11	2 st5 Ps	1mP, 1fP	pool system	01:36:00	1 PBL																				fP turns around (tow mP) looks all around, then cont in original direction, partially ho'd clambering over rough grass.
2023-12-30	G	15:19:04	2 st5 Ps	2 fPs	pool system	00:30:00	<0.5 PBL														x						fP1 > down ch to broader pool, s=folld by fP2, fP1 sits up, turns to survey scene, P2 (paler P) catches up both survey scene (snapshot), fP1 > w, cont into broader pool, fP2 foll
2023-12-30	G	15:19:04	2 st5 Ps	2 fPs	pool system	01:00:00	<0.5 PBL									x		x			x						fP2 still foll (snapshot), hfl spl, pl mov by P2 (missed - blurred), P2 lies on side,
2023-12-30	G	15:19:04	2 st5 Ps	2 fPs	pool system	01:30:00	<0.5 PBL											x			x	x					cont into broader pool, P1 leading, P2 foll - ffl spl from P2 (snapshot), P1 pauses, leads, P2 foll rapidly, P1 twice turns round to lk at P2
2023-12-30	G	15:19:04	2 st5 Ps	2 fPs	pool system	02:00:00	0.5 PBL														x	x					P21 turns roudn to P2 in broader pool
2023-12-30	G	15:19:04	2 st5 Ps	2 fPs	pool system	02:30:00	0.75 PBL														x						P1 cont into broad pool, P2 still foll closely,
2023-12-30	G	15:19:04	2 st5 Ps	2 fPs	pool system	02:50:00	<0.5 PBL														x						stop as new fP3 just ahead! (snapshot),
2023-12-30	G	15:25:52	2 st5 Ps	2 fPs	pool system	00:30:00	0.75 PBL								x	x		x	x								same 2 fPs in pool, 1P lies sup, raises Rffl (snapshot) & spl w/L ffl!m fP1 looks up but not AT fP2 (fP2 ffl still raised); fP1 starts to ho, fP2 ffl spl more (snapshot), fP2 lies sup, > backwards w/hfl spl (snapshotsx2), cont to > sup around pool, little spl and ffl wave. fP1 out of shot
2023-12-30	G	15:25:52	2 st5 Ps	2 fPs	pool system	01:00:00	NA								x			x	x								fP2 cont to > sup, little ffl spl, swims in O sup, ffls in air (snapshot), sits upright, P1 not in shot.
2023-12-30	G	15:25:52	2 st5 Ps	2 fPs	pool	01:15:00	NA											x	x								sup again, more spl (snapshots) - P1 still not visible (uw??)
2023-12-31	H1	12:33:16	2 st5 Ps	2 fPs	pool	00:30:00	~1.5 PBL									x		x				x		x			Lots of waves & spl at surf at start, P2 app P1 and P2 str head back then lots of spl (snapshot), d w'pl mov and more spl (snapshot), P2 app p1, > past, turns round, more play spl (snapshot, P1 watching, P1 app P2, (P1 fewer cheek spots), P2 turns away slightly, P1 ffl spl (pl) (snapshot), P2 watches
2023-12-31	H1	12:33:16	2 st5 Ps	2 fPs	pool	01:00:00	1 PBL								x	x		x	x					x			P1 > closer to P2, N whiskers at surf (snapshot), P2 lks away slightly, P1 turns away also, P1 bobs, P2 bobs, head uw, then suddenlt both spl tog (snapshot), P2 ho on to tussok, spl (snapshot), pl mov and she ret tow (snapshot), P2 rolls on own axis, sup, spl, ffl raised (snapshot), rolls again, more spl (snapshot), sup again ffl raised more spl & pl mov, P1 h uw, still bobbing
2023-12-31	H1	12:33:16	2 st5 Ps	2 fPs	pool	01:30:00	~5 PBL																				both bob septly, head uw, P2 surf w/bits of grass etc in mouth (snapshot), GO TO SINGLE PUPS
2023-12-31	H2	12:36:24	gp of 6WPs	2mP & 4fP	pool	01:00:00	0.5 PBL											x				x					fP >w to 2nd fP (mP next to her) (snapshot), >w w/lots more spl, other fP watching, P1 ho w/more spl (snapshot), ho lking all around (4Ps in pool),
2023-12-31	H2	12:36:24	gp of 6WPs	2mP & 4fP	pool	01:30:00	1 PBL									x		x				x					fP1 still lking all around, others on pool quiet, 1 P uw ffl spl and fP1 >w w/more spl, same Puw spl again (snapshot), 2nd P beside it spl (snapshot), mP surf (splashing one) high dive w/more spl (sev snapshots), he ret to w, (~6Ps altog - contagious spl)
2023-12-31	H2	12:36:24	gp of 6WPs	2mP & 4fP	pool	02:00:00	0.5 PBL																				(0.5 PBL P1 to nrest fP); 6Ps in 3 "prs" in pool P1&fP, m&fP, 3rd pr (check sex),
2023-12-31	H2	12:36:24	gp of 6WPs	2mP & 4fP	pool	02:30:00	NA																	x			3 prs each <0.5 PBl from each other, fP of 2nd pr n mP's hfl, as he > away, all > around quietly. 1fP and 1mP ho beside each other (and next to 3rd P)
2023-12-31	H2	12:36:24	gp of 6WPs	2mP & 4fP	pool	03:00:00	NA
2023-12-31	H2	12:36:24	gp of 6WPs	2mP & 4fP	pool	03:30:00	<0.5 PBL																	x			m&fP - mP str head up and back (snapshot), then lies quietly, fP ho into puddle next to him
2023-12-31	H2	12:36:24	gp of 6WPs	2mP & 4fP	pool	04:00:00	<0.5 PBL									x		x						x			m&fP on bank, fP > past him, seeing spl in pool, app spl (snapshot), fP shpashing ho still spl, spl beh them alerts 2nd fP , she reacts by ho further, more spl beh her (snapshot), sh ret to w (snapshot), streaks uw
2023-12-31	H2	12:36:24	gp of 6WPs	2mP & 4fP	pool	04:37:00	NA											x						x			fP >uw w/spl,(snapshot), 2nd fP > tow the spl (snapshot), all in w now except mP (snapshot).
2023-12-31	H3	12:42:06	2 st5 Ps	2 fPs	pool	00:30:00	0				N, N	x				x		x						x			at start 2 fPs closely N (snapshot), mut recoil slightly then N again (snapshot), 1 turns away, turns back; 1P raises head high out of w and then big spl (snapshots), streaks under surf, app 2nd fP (snapshot).
2023-12-31	H3	12:42:06	2 st5 Ps	2 fPs	pool	01:00:00	<0.5 PBL								x									x			not quite nose C, the P1 turns round, then back with raised ffl (snapshot)...1fP (one of this pair?) > down adj channel,
2023-12-31	H3	12:42:06	2 st5 Ps	2 fPs	pool	01:30:00	0				N, N							x									(same 2?) 2fPs now N (snapshot), N again (snapshot), then both Ps spl (sev snapshots), sep
2023-12-31	H3	12:42:06	2 st5 Ps	2 fPs	pool	01:58:00	1 PBL																	x			mut app, > heads uw, ...1P > down ch where 1st P had gone
2023-12-31	H4	12:47:54	2 st5 Ps	1mP & 1fP	pool edge	00:30:00	0.5 PBL				N											x		x			mP on bank now dry, fP app him; 2 other Ps lyign asleep on bank (think both fPs). fP in w lks up at 2 fPs, mP wakes up, fP app him, N (snapshot)
2023-12-31	H4	12:47:54	2 st5 Ps	1mP & 1fP	pool edge	00:51:00	0.5 PBL																				fP turns slightly away, back into w
2023-12-31	H4	12:50:14	gp of 4Ps	1mP & 2fPs at start	pool system	00:30:00	< 1PBL				N, N-pr, n-mouths	x			x			x									fP N mP as she passes (snapshot), mP turns w/spl (snapshot), fP > on down and N w/another fP (snapshot), -pr, raising upwards , hfl out of w, mouths in C (snapshot)**, then spl by 2nd fP (not sure if def - mixture!), P1 . Away,
2023-12-31	H4	12:50:14	2 fPs	1mP & 2fPs at start	pool system	01:00:00	NA											x			x						1st P > back to splashy fP, passes her with hfl spl (snapshot), splashy fP foll her as she > on down ch to L, cont to foll (snapshot)
2023-12-31	H4	12:50:14	2 fPs	1mP & 2fPs at start	pool system	01:30:00	<1 PBL									x					x						1st P making waves as she goes... Cont to foll (snapshot),
2023-12-31	H4	12:50:14	4 Ps	3fPs & 1mP	pool system	02:00:00	0.5 PBL														x						cont to foll, now 3rd fP foll (snapshot), 4th P now foll (snapshot)
2023-12-31	H4	12:50:14	4 Ps	1mP & 2fPs at start	pool system	02:30:00	<0.5 PBL			x	N										x	x					procession of 4 Ps (think 4th is mP), all <0.5 PBL from each other, 3frd P turns round briefly to 4th P, turns round again, leading fP turns round (snapshot), 2nd P N her (snapshot), then N whiskers briefly, Ps 1&4 look up tow each other (snapshot),
2023-12-31	H4	12:50:14	4 Ps	1mP & 2fPs at start	pool system	03:00:00												x			x	x					all 4 carry on (snapshot), order got mixed up! One fP turns round to lk at mP, who has ho'd out (snapshot), fP at front spl (snapshot)
2023-12-31	H4	12:50:14	4 Ps	1mP & 2fPs at start	pool system	03:30:00															x						cont foll...
2023-12-31	H4	12:50:14	4 Ps	1mP & 2fPs at start	pool system	04:00:00															x						all still foll, though not in a line, mP foll fP down a ch, other 2f P not foll them, then start to foll
2023-12-31	H4	12:56:08	2 Ps	1mP, 1fP	water around sign post	00:30:00	<0.5 PBL			x																	2Ps in w, 1 P asleep on grass beside signpost. Lightly N whiskers, fP leaves;
2023-12-31	H4	12:56:08	2 Ps	1mP, 1fP	water around sign post	01:00:00	NA														x						sleeping P has > w, all 3 follow each other
2023-12-31	H4	12:56:08	2 Ps	1mP, 1fP	water around sign post	01:13:00	>0.5 PBL														x						2 closest Ps foll - 3rd further out in pool system
2023-12-31	H5	12:57:52	2Ps	2 fPs??	ch away from signpost	00:35:00	0.5 PBL														x						2 Ps foll each other down ch, ..continue foll to end (lead P briefly foll egret)
2023-12-31	H6	12:59:20	2Ps	2 fPs??	ch away from signpost	00:30:00	0.5 PBL														x	x					2fPs cont from prev; lead fP turns to look at 2nd fP (egret in shot), 2nd P overtakes 1st, str down to her from grass (N?),
2023-12-31	H6	12:59:20	2Ps	2 fPs??	ch away from signpost	01:01:00	NA																				mP1 turns round, ho, returnign tow post; 2nd P looking at egret, 2nd P now in ch (snapshot)
2023-12-31	H7	13:00:56	2Ps	mP & fP	ch away from signpost	00:30:00	1.5 PBL														x						mP half ho'd, fP beh him (snapshot)...cont foll, 2nd fP ~5PBL behind (snapshot)
2023-12-31	H7	13:00:56	2Ps	mP & fP	ch away from signpost	00:55:00	<0.5 PBL						Rx2								x						fP catches up w/mP, n his Rx2,
2023-12-31	H8	13:02:06	3 Ps	mP & 2fP	ch away from signpost	00:30:00	<0.5 PBL														x	x					2nd fP foll & catch up, fP2 lks at mP, then both foll fP1, fP1 turns back to them (snapshots)(
2023-12-31	H8	13:02:06	3 Ps	mP & 2fP	ch away from signpost	01:00:00	<0.5 PBL														x	x					mP rapidly foll and overtakes fP1, turns back to lk at her (snapshot), they move along tog, each lk at other,
2023-12-31	H8	13:02:06	3 Ps	mP & 2fP	ch away from signpost	01:30:00	<0.5 PBL														x	x					then mP turns round to lk at fP2 (dnapshot), fP2 now foll,
2023-12-31	H8	13:02:06	3 Ps	mP & 2fP	ch away from signpost	02:00:00	<0.5 PBL										x				x						mP closely at fP's tail, fP2 ~1 PBL beh. fP2 om (pl? - can't hear any sound), mP takes lead, fP1 foll, moving quite rapidly - evidently shallow w ch.
2023-12-31	H8	13:02:06	3 Ps	mP & 2fP	ch away from signpost	02:30:00	<0.5 PBL				N						x				x	x					all 3 Ps now v close, fP2 has caught up with them. fP2 turns round to fP1, N (snapshots), fP2 mo again (snapshot) tow fP1 (poss pl), P2 rapidly foll P1.
2023-12-31	H8	13:02:06	3 Ps	mP & 2fP	ch away from signpost	03:00:00	<0.5 PBL														x						2fPs distance, mP out of shot ahead; mP has paused ~3 pBL ahead, now he > fast, 1fP foll, 2nd paused;
2023-12-31	H8	13:02:06	3 Ps	mP & 2fP	ch away from signpost	03:30:00	>10 PBL (mP); 1.5 PBL (2 fPs)														x	x					mP out in front (NB 4th P in adj ch) , 2fPs ~ 1.5 PBL paused; fP2 catches up w/fP1 ..who lks at her,
2023-12-31	H8	13:02:06	3 Ps	mP & 2fP	ch away from signpost	04:00:00	3 & 1PBL, mP, fP & fP)														x						mP way out in front, not lking back at fPs - now lking back at them as they are foll him and each other (snapshot)
2023-12-31	H8	13:02:06	3 Ps	mP & 2fP	ch away from signpost	04:34:00	0.5 PBL all 3 Ps			x	N, N										x	x					mP turns back tow fPs,, who > tow him ** snapshot, mP and 1st fP N (snapshot), N whiskers (snapshot), N fully (snapshot), fP takes lead (snapshot)
2023-12-31	still	13:02:24	3 Ps	mP & 2fP	ch away from signpost	still	0.5 PBL														x						2nd fP catches up w/ first two Ps (photo #631)
2023-12-31	stills	13:06:58-13:07:40	3 Ps	mP & 2fP	ch away from signpost	3 stills	<0.5 PBL														x						all 3Ps cont to foll very closely, mP is 2nd (photos#633-635)
2023-12-31	H9	13:07:46	3Ps	mP & 2fP	ch away from signpost	00:13:00	<0.5 PBL							hfl							x						all 3Ps foll, mP now slightly ahead (snapshot), fP n hfl of fP (or mP?) in front (snapshot)
2023-12-31	stills (8)	13:08:04-13:09:28	3Ps	mP & 2fP	ch away from signpost	8 stills	<0.5 PBL					x					x				x	x					all 3 still foll, staying v close, fP turns round to 2nd fP (#641), then lks at mP at front (#642), fP at back raises head, mo (#643)***, turns round facing opp way (#644),
2023-12-31	H10	13:09:38	3 Ps	mP & 2fP	ch away from signpost	00:30:00	NA														x	x					fP2 sets off in opp dir (tow R, mP foll her, fP1 turns round to lk at them, foll mP to R , mP still foll fP2.. Moving rapidly, retracing steps,
2023-12-31	H10	13:09:38	3 Ps	mP & 2fP	ch away from signpost	01:00:00	NA														x						mP nrly catches up w/fP2 (snapshot), fP1 long way beh (>20 PBL), she starts to foll them towR v rapidly, mP & fP2 are s-s (snapshot),
2023-12-31	H10	13:09:38	3 Ps	mP & 2fP	ch away from signpost	01:30:00	<0.5 PBL (mP&fP2)			x, x	N						x				x	x					fP2 sets off at top speed, mP immed foll, fP1 watching from way behind, fP2 leads, mP catches up, fP2 turns round, N whiskers (snapshot), (snapshot), fP turns back to mP, mo slightly (snapshot), N whiskers (snapshot), N (snapshot),
2023-12-31	H10	13:09:38	3 Ps	mP & 2fP	ch away from signpost	02:00:00	<0.5 PBL (mP&fP2)			x							x										N whiskers again (snapshot), fP mouth v. slightly open, mP also relaxed jaw**,
2023-12-31	H10	13:09:38	3 Ps	mP & 2fP	ch away from signpost	02:27:00	<0.5 PBL (mP&fP2)						soFace				x										fP n his soFace (snapshot), look around, mP mo slightly (relaxed)
2023-12-31	still	13:12:18	2 Ps	mP & 1fP	ch away from signpost	still	<0.5 PBL (mP&fP2)														x						fP2 leading. Retracing steps, mP foll closely; FP way beh (SEE SINGLE P NOTE)
2023-12-31	H11	13:14:04	2Ps	fP1 & new gp	pool/ch system	00:30:00	<0.5 PBL (?fP1 & mP2)					x					x	x	x								4Ps in pool, fP at edge. Think 4 are all mPs? 1mP spl (snapshot), lies sup in front of fP1, head up and back (snapshot), mo slightly, then mo fully (snapshots),
2023-12-31	H11	13:14:04	2Ps	fP1 & new gp	pool/ch system	01:00:00	NA				N				x									x			then turns to 2 other mP, who then converge on fP1 (snapshot); 1of the mPs throws hfl in air in front of fP1 (snapshot), other 2 mPs N briefly,
2023-12-31	H11	13:14:04	2Ps	fP1 & new gp	pool/ch system	01:30:00	1 PBL					x			x		x	x	x			x					1mP app to look at her, 2nd mP spl , away from her (snapshot), then same mP raises ffl twice (snapshots) , 3rd mP lies sup, head up (snapshot), then kicks hfl into air and surf ffl up and mo pl face (snapshots), uw spl just in fron of fP, who watches (snapshot), 3rd mP raisesnhead , 2nd mP and fP watch him (snapshot),
2023-12-31	H11	13:14:04	2Ps	fP1 & new gp	pool/ch system	02:00:00	1 PBL from fP				N, N		muzz											x			mP2 app fP, N (snapshot), n her muzz (snapshot), N again (snapshot); (2 ?mPs in far corner spl)
2023-12-31	H11	13:14:04	2Ps	fP1 & new gp	pool/ch system	02:30:00	<0.5 PBL				N																mP & fP N again (snapshot)(3 other ?mPs in pool), spl as ? Chases 2 ducks, then fP ho on far bank while 2 ?mPs foll the ducks,
2023-12-31	H11	13:14:04	2Ps	fP1 & new gp	pool/ch system	03:00:00	NA											x						x			fP > w, and 2nd fP and mP join her (don't know which is which), huge spl by 1P uw (snapshot), fP ho (snapshot)						,
2023-12-31	H11	13:14:04	2Ps	fP1 & new gp	pool/ch system	03:31:00	NA																	x			2nd fP ho beside her (snapshot)...other Ps milling in w

## Sheet: active single WPs 2022&2023
Date	Time	stage/sex (f/m)	Location	travel	explore	surf w/debris	pl mov	spl	app	notes
2022-12-09	13:35:00	5/f	gully water				x	x		P disporting self in w					x		x
2022-12-09	13:35:00	5/m	gully water	x						> along slowly through ch water
2023-01-08		5/m	pool gp1-V1		x					3 Ps asleep on bank, P in w, sn grass tuft, spl at surf, bobs about, dubm 35s, then 50s, expl bottom, rests hin agains grass tuft (01:45), uw 55s...
2023-01-08	12:42:00	5/f	Last Pool gp2 & grass	x						moves v rapidly across grass away from pool, tow R
2023-01-08	13:30:00	5/f	Last Pool gp2 & grass	x						P moves rapidly (away from Last Pool) & apparently purposefully on grass and on marsh, in seaward dir
2023-01-08	13:56 et seq	f Lpa	gully ch water	x	x				x	shuffles along ch water using ffl, head mostly uw, then ho beneath sleeping st3 LP, lks at it, ho out further on past st3P, then enters distant pool
2023-01-11	12:27:00	5/m	Entr Pool & gull ch	x						mP ho on grassy tussock,, > w & > down gully ch water
2023-01-11	12:33:00	5/f	Entr Pool		x	x				surf with large stick in mouth
2023-12-09	14:09:09	5/fP	pool		x					P foll egret around as egret avoids her!
2023-12-09	15:48:28	5/fP	flooded gully							fP alone in gully water; constantly looking over gully edge up at grass (tow fence), making hfl spl (snapshotx4)
2023-12-09	15:50-15:41	5/mP	flooded gully				x	x		mP alone in flooded gully, lies sup, relaxed body tone, sites up, pl hfl spl, lies sup again (photos 52-59).
2023-12-18	E2 -V2 1fP	5/fP	pool system							fP foll mallards, > quite rapidly to keep up - snapshots															at start shot of mallards, fP in w (?p1) str up to look at ducks, ho tow ducks (snapshot), d into w after duck
2023-12-30	12:46:25	f5/fP	pool		x			x		P alone in pool (m&fP ho'd on grass nrby, she focuses on grass tussock, little spl (#552 & 554)																2Ps (think m & f) lie tog, both still wet
2023-12-30	13:27:05	5/mP	grass	x						mP still slightly wet, moving horiz across grass tow R, npo other seals in sight
2023-12-30	13:28:06	5/mP (above)	grass	x						mP cont to move - with pauses - across grass tow R - alone
2023-12-30	13:29:36	5/mP (above)	grass	x						mP cont to move - with pauses - across grass tow R - alone
2023-12-30	13:37:03	5/fP	gully water				displ - ffl up			fP seems to be alone in gully w - Rffl held high - pl display photo #563
2023-12-30	13:37:21	5/mP	dry part of gully		x					mP (?think as above) now in dry gully, looking up gully bankfP (above) just lowers ffl. Pups sep by >20 PBL
2023-12-30	13:41:26-13:43:25	5/fP	gully water				x			fP disporting self in gully water, seemingly alone, ending in pl display hfl and head up (photo #569)
2023-12-30	13:44:21	5/mP	grass	x	x					mP moving slowly to R across grass, sn bits of wood etc
2023-12-30	14:07:32	5/mP	grass		x					mP on grass, nosing dry grass stalk (snapshot), pushing it down with nose, lying on side beside it
2023-12-30	14:47:32	5/fP	grass	x						travelling tow R alone
2023-12-30	14:48:27	5/fP	grass	x						same fP as above, travelling rapidly acorss rough grass tow R
2023-12-30	14:49:41	5/fP	grass	x						same fP as above cont to travel, tumbles into ditch
2023-12-30	14:58:01	5/fP	pool				mo, ffl wave			mP asleep on bank, fP disporting self in pool waving hfls, mo (snapshot), chews own ffl (snapshot), lies sup, ffl & hfl slightly raised (snapshot)
2023-12-30	15:29:42	5/fP	pool edge	x						fP has just ho'd from pool system, moves rapidly away from pool (snapshot) ignoring 2 fPs sleeping on bank, arr. At gully
2023-12-31	12:33:16	5/fp	pool			x				(foll intense spl displays by this P to ther fP - SEE INTERACTIONS) P2 bobs again, seemingly catching and dropping bit of tussock,
2023-12-31	12:33:16	5/fp	pool			x				P2 surf with turf again (snapshot), drops it into w, head uw, surf with turf (snapshot), drops it, looking to and from , head partly uw (snapshot), catches turf again (snapshot)and drops it
2023-12-31	13:00:28	5/fP	ch		x					fP investigating egret on grassy bank of channel (after foll with other fP)(photo#629).
2023-12-31	13:09:38	5/fP1	grass>ch	x						fP has become sep from fP2 & mP when she gets left way beh when they changed dir and retraced their steps, she lks around, sets off tow fence, plunges into ch,
2023-12-31	13:12:30	5/fP1	grass & ch							fP1 still sept from other 2, looks disoriented, > into ch tow R (retracing steps).

## Sheet: WP interactions co-occurrence
	Associations 2023 & 2022/23					Associations for chi sq 2022/23 + 2023					Assoc %s all				Assoc %s all in order of freq of occurrence
	App	foll	pl display			App	Foll	Pl-display			App	Foll	Pl-display			App	Foll	Pl-display			App	Foll	Pl-display
Pl spl	42+5	22+2	33+1		pl spl	47	24	34		pl spl	32.4138	20.5128	51.5152		look at	27.5862	34.188	33.3333		look at	40	38	22
pl mov	34+5	16+2	15+1		pl mov	39	18	16		pl mov	26.8966	15.3846	24.2424		pl spl	32.4138	20.5128	51.5152		pl spl	47	24	34
N whisk	8+7	5+2	6+0		N whisk	15	7	6		N whisk	10.3448	5.98291	9.09091		pl mov	26.8966	15.3846	24.2424		pl mov	39	18	16
N	25+8	17+3	10+0		N	33	20	10		N	22.7586	17.094	15.1515		nose-to-nose	22.7586	17.094	15.1515		n-to-n	33	20	10
n body	13+5	11+3	3+1		n body	18	14	4		n body	12.4138	11.9658	6.06061		sup	14.4828	0	53.0303		sup	21	0	35
nhfl	4+1	7+3	2+1		look at	40	38	22		look at	27.5862	34.188	33.3333		n body	12.4138	11.9658	6.06061		n body	18	14	4
look at	33+7	32+6	22+0		sup	21	0	35		sup	14.4828	0	53.0303
sup	19+2	0+0	34+1
(n)	118+27	96+21	64+1		(n)	145	117	65		(n)	145	117	65
