# Supplementary material for: The Role of Play in the Social Development of Grey Seal (Halichoerus grypus) Pups with Comparative Notes on the Harbour Seal (Phoca vitulina)
Source: Animals (Basel). 2024 Jul 17;14(14):2086. doi: 10.3390/ani14142086 (PMC11273769; doi:10.3390/ani14142086)
Supplement: Supplementary file 1 [file animals-14-02086-s001.zip › Supplementary files S1-S9/S6 Abbreviations in Excel data sheets.xlsx]

## Sheet: abbreviations 
abbreviation	explanation
>	moves to/swims to
abdo	abdomen
ABL	adult body length
Am	adult male
app	approaches
boh	back-of-head
bu	bubble blowing
C	contact
d	dives
DN	Donna Nook (location – northeast England)
ffl	fore-flipper
foll	follows
hfl	hind-flipper
Hg	grey seal
hq	hind-quarters
M	Mother
mo	open-mouth
MP	Mother-pup pair
muzz	muzzle
N	nose-to-nose contact
n	noses body of 2nd seal
nb	newborn (up to first suckle)
nipp	nipples
P	Pup
PBL	pup body length
pl	play
pl mov	play movement
pl-bit	play bite/mouthing
pl-display	play-display
Pv	harbour seal
R	rump
rss	“rifle shot”-splash
RW	Red Wilderness (location – W Wales)
SA	subadult
scr	(M) scratches & pushes P backwards with ffl
SI	Sable Island (location – Nova Scotia)
so...	side-of....
soFace	side of face
soH	side of head
son	side of neck
spl	splash
str	stretches
Sub/subm	submerges
sup	supine
surf	surfaces
to....	top of....
tog	together
toH	top of head
uw	underwater
V	venter
voc	vocalises
w	water
