# Supplementary material for: The Role of Play in the Social Development of Grey Seal (Halichoerus grypus) Pups with Comparative Notes on the Harbour Seal (Phoca vitulina)
Source: Animals (Basel). 2024 Jul 17;14(14):2086. doi: 10.3390/ani14142086 (PMC11273769; doi:10.3390/ani14142086)
Supplement: Supplementary file 1 [file animals-14-02086-s001.zip › Supplementary files S1-S9/S7 Hg play reciprocity RWsubad & DN-MP.xlsx]

## Sheet: Hg m&f SAs recip RW 
Date	Location	Ref	Frame	♂	♀	Mutual	Notes
1986-04-11	RW	Hg09	1	H/thr/chest over
1986-04-11	RW	Hg09	2	H/thr over	sup
1986-04-11	RW	Hg09	3	chin/ffl over	sup
1986-04-11	RW	Hg09	4	chin over
1986-04-11	RW	Hg09	5				sep slightly
1986-04-11	RW	Hg09	6	hfl-over
1986-04-11	RW	Hg09	7		ffl over, n ffl
1986-04-11	RW	Hg09	8		H/thr/ffl over
1986-04-11	RW	Hg09	9		H/chest/mid-V, ffl over
1986-04-11	RW	Hg09	10		H/chest/mid-V, ffl over
1986-04-11	RW	Hg09	11		H/chest/mid-V, ffl over
1986-04-11	RW	Hg09	12	ffl over	ffl over	V-V contact
1986-04-11	RW	Hg09	13	ffl over, n thr	ffl over	V-V contact
1986-04-11	RW	Hg09	14				tog in surf - no detail
1986-04-11	RW	Hg09	15	ffl over	ffl over	V-V contact
1986-04-11	RW	Hg09	16	ffl over	H/ffl over
1986-04-11	RW	Hg09	17	ffl over	ffl over, n face
1986-04-11	RW	Hg09	18	H/ffl over
1986-04-11	RW	Hg09	19	H/thr/ffl over
1986-04-11	RW	Hg09	20	H/ffl over
1986-04-11	RW	Hg09	21	chin over
1986-04-11	RW	Hg09	22	chin/thr/chest over, n thr
1986-04-11	RW	Hg09	23		n son
1986-04-11	RW	Hg09	24		H/thr/chest over
1986-04-11	RW	Hg09	25	H/thr over
1986-04-11	RW	Hg09	26	chin over
1986-04-11	RW	Hg09	27		ffl over
1986-04-11	RW	Hg09	28	chin over
1986-04-11	RW	Hg09	29	ffl over
1986-04-11	RW	Hg09	30	ffl over
1986-04-11	RW	Hg09	31	H/thr over
1986-04-11	RW	Hg09	32	chin over	str back
1986-04-11	RW	Hg09	33	ffl over
1987-03-04	RW	Hg15	10:39:00	H-over
1987-03-04	RW	Hg15	10:39:00	H/thr over
1987-03-04	RW	Hg15	10:39:00	H/thr over	str back, mo
1987-03-04	RW	Hg15	10:40:00		H over
1987-03-04	RW	Hg15	10:40:00	ffl over
1987-03-04	RW	Hg15	10:40:00	H/thr over
1987-03-04	RW	Hg15	10:42:00	H over
1987-03-04	RW	Hg15	10:42:00		sup
1987-03-04	RW	Hg15	10:42:00		H/thro over
1987-03-04	RW	Hg15	10:42:00			H/chest tog
1987-03-04	RW	Hg15	10:43:00	chin over	sup
1987-03-04	RW	Hg15	10:44:00	H/chest over/?sup	sup
1987-03-04	RW	Hg15	10:44:00		chin over
1987-03-04	RW	Hg15	10:44:00	body & ffl over
1987-03-04	RW	Hg15	10:45:00	n son (almost)
1987-03-04	RW	Hg15	10:45:00				sep
1987-03-04	RW	Hg15	11:27:00	H/chest over	sup, mo
1987-03-04	RW	Hg15	11:27:00	H/thr over, mo	semi-sup, n shldr
1987-03-04	RW	Hg15	11:27:00	n boh	chin over
1987-03-04	RW	Hg15	11:27:00	sep
1987-03-04	RW	Hg17	11:02:00	ffl over	hfl over
1987-03-04	RW	Hg17	11:02:00	chin over	n muzz
1987-03-04	RW	Hg17	11:02:00	H/chest over
1987-03-04	RW	Hg17	11:02:00	ffl over, n thr
1987-03-04	RW	Hg17	11:02:00				sep
1987-03-04	RW	Hg17	11:03:00	n shldr
1987-03-04	RW	Hg17	11:03:00	chin over
1987-03-04	RW	Hg17	11:03:00	H/thr over
1987-03-04	RW	Hg17	11:03:00	H/chest/ffl over	sup
1987-03-04	RW	Hg17	11:03:00	H-up, mo	H-up, mo	facing
1987-03-04	RW	Hg17	11:03:00	H/chest/abdo over
1987-03-04	RW	Hg17	11:04:00	H/chest/ffl over	chin over, str back
1987-03-04	RW	Hg17	11:04:00	H/chest/ffl over, mo
1987-03-04	RW	Hg17	11:04:00	H/thr/ffl over	sup
1987-03-04	RW	Hg17	11:05:00	chin/ffl over
1987-03-04	RW	Hg17	11:05:00	ffl over
1987-03-04	RW	Hg17	11:05:00		chin/ffl over
1987-03-04	RW	Hg17	11:05:00	H/ffl over
1987-03-04	RW	Hg17	11:06:00	chin/ffl over	ffl over
1987-03-04	RW	Hg17	11:06:00	chin/ffl over	sup		extruded penis
1987-03-04	RW	Hg17	11:06:00	H/thr over	sup
1987-03-04	RW	Hg17	11:06:00	H/chest over	sup
1987-03-04	RW	Hg17	11:07:00	chin over	semi-sup
1987-03-04	RW	Hg17	11:07:00	ffl over	ffl over
1987-03-04	RW	Hg17	11:07:00	chin/ffl over	mo
1987-03-04	RW	Hg17	11:07:00	ffl over	ffl over	facing
1987-03-04	RW	Hg17	11:28:00	H/thr/ffl over
1987-03-04	RW	Hg17	11:28:00	H/thr/ffl over	str back
1987-03-04	RW	Hg17	11:28:00			lean against each other
1987-03-04	RW	Hg17	11:28:00			lie close tog
1987-03-04	RW	Hg17	11:29:00	ffl over	ffl over
1987-03-04	RW	Hg17	11:29:00	n shldr
1987-03-04	RW	Hg17	11:29:00	muzz-over	sup, ffl up
1987-03-04	RW	Hg17	11:29:00		n thr
1987-03-04	RW	Hg17	11:29:00				move into w tog, > further along beach
1987-03-04	RW	Hg17	11:30:00			N
1987-03-04	RW	Hg17	11:30:00	n muzz/soFace
1987-03-04	RW	Hg17	11:31:00	mo		N
1987-03-04	RW	Hg17	11:32:00			N	keep disappearing uw
1987-03-04	RW	Hg17	11:33:00		n muzz
1987-03-04	RW	Hg17	11:34:00	n shldr			m foll f thru surf tow shore
1987-03-04	RW	Hg17	11:34:00				lie tog, Hs tog, facing just uw
1987-03-04	RW	Hg17	11:34:00	H/chest/ffl over	sup
1987-03-04	RW	Hg17	11:34:00	abdo over	sup
1987-03-04	RW	Hg17	11:34:00	chest/ffl over	sup, ffl-up
1987-03-04	RW	Hg17	11:34:00	n shldr	sup, ffl up
1987-03-04	RW	Hg17	11:34:00	n back, ffl over	L ffl-up
1987-03-04	RW	Hg17	11:35:00				sep slightly, m orienting to f
1987-03-04	RW	Hg17	11:35:00	body over
1987-03-04	RW	Hg17	11:35:00	head over
1987-03-04	RW	Hg17	11:35:00	chin over
1987-03-04	RW	Hg17	11:35:00	mo, str back, ffl-up	H/chest/ffl over, mo
1987-03-04	RW	Hg18	11:47:00	H.chest/ffl over	semi-sup, mo
1987-03-04	RW	Hg18	11:48:00	H/chest/ffl over	n R
1987-03-04	RW	Hg18	11:48:00	chin/ffl over	sup, ffls-up
1987-03-04	RW	Hg18	11:48:00		chin/thr/ffl over
1987-03-04	RW	Hg18	11:48:00		H/chest/ffl over
1987-03-04	RW	Hg18	11:48:00	mo	chin over
1987-03-04	RW	Hg18	11:48:00	H over	semi-sup
1987-03-04	RW	Hg18	11:48:00	H/thr over	semi-sup, mo
1987-03-04	RW	Hg18	11:48:00	H/thr over	semi-sup
1987-03-04	RW	Hg18	11:48:00	H/chest/ffl over	semi-sup
1987-03-04	RW	Hg18	11:48:00		H over
1987-03-04	RW	Hg18	11:49:00				sep slightly
1987-03-04	RW	Hg18	11:49:00	H over	mo
1987-03-04	RW	Hg18	11:49:00	H over, mo	str back
1987-03-04	RW	Hg18	11:49:00	H/chest over	str back
1987-03-04	RW	Hg18	11:49:00	thr/ffl over	sup		m's H over f'f hfl
1987-03-04	RW	Hg18	11:49:00	H/thr/ffl over	semi-sup, str back, mo
1987-03-04	RW	Hg18	11:49:00	hq over	sup, str round, mo
1987-03-04	RW	Hg18	11:49:00	ffl over		lie tog, head tog, V-V
1987-03-04	RW	Hg18	11:49:00	ffl over, chin over	mo
1987-03-04	RW	Hg18	11:50:00	ffl over	mo	facing V-V
1987-03-04	RW	Hg18	11:50:00				sep slightly in surf
1987-03-04	RW	Hg18	11:50:00	semi-sup	sup, ffl touch
1987-03-04	RW	Hg18	11:55:00	H/ffl over, mo
1987-03-04	RW	Hg18	11:55:00	chin/ffl over	chin over
1987-03-04	RW	Hg18	11:55:00	mo	sup, mo
1987-03-04	RW	Hg18	11:56:00				sep slightly
1987-03-04	RW	Hg18	11:56:00		chin over
1987-03-04	RW	Hg18	11:57:00	ffl over
1987-03-04	RW	Hg18	11:57:00		mo	lie in C
1987-03-04	RW	Hg18	11:57:00		ffl touch
1987-03-04	RW	Hg18	11:57:00	ffl over	h/thr over
1987-03-04	RW	Hg18	11:57:00		ffl touch
1987-03-04	RW	Hg18	11:57:00	H/chest/ffl over	sup, mo
1987-03-04	RW	Hg18	11:58:00	H/ffl over	sup
1987-03-05	RW	Hg19	10:47:00	H over, mo
1987-03-05	RW	Hg19	10:47:00	mo	H over, sup
1987-03-05	RW	Hg19	10:47:00	mo	chin over
1987-03-05	RW	Hg19	10:48:00	sup	H over
1987-03-05	RW	Hg19	10:48:00	sup	H over
1987-03-05	RW	Hg19	10:48:00		H over
1987-03-05	RW	Hg19	10:48:00				sep slightly. In //
1987-03-05	RW	Hg19	10:54:00	sup	n chin
1987-03-05	RW	Hg19	11:21:00		H/son over, mo
1987-03-05	RW	Hg19	11:21:00	nuzz son
1987-03-05	RW	Hg19	11:21:00	ffl over	H over		m's ffl round her neck
1987-03-05	RW	Hg19	11:21:00	ffl over	H over		m's ffl round her neck
1987-03-05	RW	Hg19	11:21:00		mo, n son (pl bite)		f pl bite m's son?
1987-03-05	RW	Hg19	11:24:00		H over, ffl raise
1987-03-05	RW	Hg19	11:24:00		ffl touch, H up, mo
1987-03-05	RW	Hg19	11:24:00	mo, H up	chin against/H up	chests tog, mouths in C
1987-03-05	RW	Hg19	11:24:00	str back	H over
1987-03-05	RW	Hg19	11:24:00	H up, mo	mo		not quite in C
1987-03-05	RW	Hg19	11:24:00	mo	chin over
1987-03-05	RW	Hg19	11:25:00	str back, mo	H over
1987-03-05	RW	Hg20	11:02:00	pl-bite		N
1987-03-05	RW	Hg20	11:03:00				sep slightly, f orienting tow him
1987-03-05	RW	Hg20	11:03:00			Heads tog	f initiate
1987-03-05	RW	Hg20	11:03:00				> to tow f on rock
1987-03-05	RW	Hg20	11:03:00	n thr
1987-03-05	RW	Hg20	11:03:00		thr/ffl over
1987-03-05	RW	Hg20	11:03:00	ffl touch	chin/ffl over
1987-03-05	RW	Hg20	11:03:00	ffl over			> in // tow shore
1987-03-05	RW	Hg20	11:04:00	ffl over			in at shore
1987-03-05	RW	Hg20	11:04:00	chin/ffl over
1987-03-05	RW	Hg20	11:04:00	ffl over
1987-03-05	RW	Hg20	11:04:00	ffl over
1987-03-05	RW	Hg20	11:04:00	sup	n toH
1987-03-05	RW	Hg20	11:04:00			lie tog in shallows
1987-03-05	RW	Hg20	11:05:00	H/thr over	mo
1987-03-05	RW	Hg20	11:05:00	sup	n thr
1987-03-05	RW	Hg20	11:05:00		chin & ffl over		f's chin & ffl over m's hq
1987-03-05	RW	Hg20	11:06:00		H/thr/ffl over
1987-03-05	RW	Hg20	11:06:00		H/thr/ffl over
1987-03-05	RW	Hg20	11:07:00		H/thr/chest/ffl over		m uw
1987-03-05	RW	Hg20	11:07:00	str back, mo	abdo over, mo
1987-03-05	RW	Hg20	11:07:00	str back	chin/ffl over		f's chin against m's soFace
1987-03-05	RW	Hg20	11:07:00	chin over
1987-03-05	RW	Hg20	11:07:00	chin/thr/ffl over
1987-03-05	RW	Hg20	11:07:00	head/chest/ffl over	mo
1987-03-05	RW	Hg20	11:07:00		H/chest over		both in w
1987-03-05	RW	Hg20	11:08:00		H/thr/chest/ffl over
1987-03-05	RW	Hg20	11:08:00	chin over
1987-03-05	RW	Hg20	11:08:00		H/thr over
1987-03-05	RW	Hg20	11:08:00	mo	H/chest over
1987-03-05	RW	Hg20	11:08:00	H/thr over	mo
1987-03-05	RW	Hg20	11:12:00		H/thr/ffl over		change film
1987-03-05	RW	Hg20	11:12:00	H over
1987-03-05	RW	Hg20	11:12:00		H/chest over
1987-03-05	RW	Hg20	11:12:00		n soH		f > off uw
1987-03-05	RW	Hg20	11:13:00	H over	sup, ffl-up
1987-03-05	RW	Hg21	11:34:00	sup	H over
1987-03-05	RW	Hg21	11:34:00	H over	ffl over
1987-03-05	RW	Hg21	11:34:00	H over
1987-03-05	RW	Hg21	11:35:00		n son/shldr
1987-03-05	RW	Hg21	11:35:00				sep slightly, orienting to each other
1987-03-05	RW	Hg21	11:35:00		H/ffl over
1987-03-05	RW	Hg21	11:35:00	chin over	ffl over
1987-03-05	RW	Hg21	11:35:00		H/ffl over
1987-03-05	RW	Hg21	11:35:00	semi-sup	H/thr over
1987-03-05	RW	Hg21	11:35:00		H/thr over
1987-03-05	RW	Hg21	11:35:00	H/ffl over
1987-03-05	RW	Hg21	11:35:00			lie tog just uw
1987-03-05	RW	Hg21	11:36:00	chin over
1987-03-05	RW	Hg21	11:36:00				sep slightly
1987-03-05	RW	Hg21	11:36:00	chin/ffl over
1987-03-05	RW	Hg21	11:36:00	H/ffl over	str back mo slightly
1987-03-05	RW	Hg21	11:36:00	chin/ffl over	str back mo slightly
1987-03-05	RW	Hg21	11:36:00	chin/ffl over
1987-03-05	RW	Hg21	11:36:00		chin over
1987-03-05	RW	Hg21	11:36:00		chin/ffl over		sep
1987-03-05	RW	Hg21	11:37:00	sup	n shldr, ffl touch
1987-03-05	RW	Hg21	11:38:00	sup	H over
1987-03-05	RW	Hg21	11:38:00		H over
1987-03-05	RW	Hg21	11:38:00		H/chest over		m uw; sep slightly
1987-03-05	RW	Hg21	11:38:00	chin over
1987-03-05	RW	Hg21	11:38:00	ffl over
1987-03-05	RW	Hg21	11:38:00			lie in // looking up bch
1987-03-05	RW	Hg21	11:39:00		ffl over, H dtr back
1987-03-05	RW	Hg21	11:39:00		H over		H over hfl
1987-03-05	RW	Hg21	11:39:00		H/thr over		H over hq
1987-03-05	RW	Hg21	11:40:00		H/thr/ffl over
1987-03-05	RW	Hg21	11:41:00	H/thr over	str back, mo
1987-03-05	RW	Hg21	11:52:00	ffl over		V-V contact
1987-03-05	RW	Hg21	11:52:00	ffl over	ffl over	N, V-V contact	penis extruded
1987-03-05	RW	Hg21	11:52:00	ffl over	ffl over	V-V contact	penis extruded
1987-03-05	RW	Hg21	11:52:00	mo	chin/ffl over	V-V contact
1987-03-05	RW	Hg21	11:52:00	H/ffl over	mo slightly
1987-03-05	RW	Hg21	11:52:00	chin over	H str back
1987-03-05	RW	Hg21	11:53:00	chin over			chin over hfl
1987-03-05	RW	Hg21	11:53:00				sep. f > off
1987-03-05	RW	Hg21	11:53:00		chin/ffl over		m looks up beach
1987-03-05	RW	Hg21	11:53:00		H over
1987-03-05	RW	Hg21	11:54:00	H/thr over
1987-03-05	RW	Hg21	11:54:00	H/chest over
1987-03-05	RW	Hg21	11:54:00		chin over
1987-03-05	RW	Hg21	11:54:00	mo	H/thr over
1987-03-05	RW	Hg21	11:54:00	sup	H/thr over
1987-03-05	RW	Hg21	11:54:00		H over
1987-03-05	RW	Hg21	11:55:00		sup	lie // slightly apart
1987-03-05	RW	Hg21	11:55:00	sup	H/thr over
1987-03-05	RW	Hg21	11:55:00				sep slightly
1987-03-05	RW	Hg21	11:55:00		H/thr over
1987-03-05	RW	Hg21	11:55:00		H/thrchest over
1987-03-05	RW	Hg23	12:53:00		H/thr/ffl over		in water amongst rocks
1987-03-05	RW	Hg23	12:55:00		ffl over		now on shore
1987-03-05	RW	Hg23	12:55:00		chin/thr against/ffl over
1987-03-05	RW	Hg23	12:55:00		H/thr over
1987-03-05	RW	Hg23	12:56:00			lie in s-s contact
1987-03-05	RW	Hg23	12:56:00	hfl over/sup	H/chest /ffl over		f leaning over m's rear
1987-03-05	RW	Hg23	12:57:00			Hs tog
1987-03-05	RW	Hg23	12:57:00		chin over
1987-03-05	RW	Hg23	12:57:00		H over, mo
1987-03-05	RW	Hg23	12:57:00		n chest
1987-03-05	RW	Hg23	12:57:00		ffl over
1987-03-05	RW	Hg23	12:57:00		ffl over
1987-03-05	RW	Hg23	12:58:00	sup	H over		m- hfl-up
1987-03-05	RW	Hg23	12:58:00	ffl over		V-V contact	just under surface
1987-03-05	RW	Hg23	12:58:00	H/chest over			uw,
1987-03-05	RW	Hg23	12:59:00	H over
1987-03-05	RW	Hg23	12:59:00	ffl over	sup, mo		difficult to see
1987-03-05	RW	Hg23	12:59:00		chin over		m on rock, f still in w
1987-03-05	RW	Hg23	12:59:00	H over
1987-03-05	RW	Hg23	12:59:00	sup, ffl touch			in w -difficult to be sure which is wch
1987-03-05	RW	Hg23	13:00:00		H over, ffl over		in w -difficult to be sure which is wch
1987-03-05	RW	Hg23	13:00:00	ffl-up			in w -difficult to be sure which is wch

## Sheet: Hg MP recip -DonnaN
Date	Type	MP#	P stage	no. 30s	Tot H over-M	Tot H over -P	Tot change-over	Tot ffl over-m	Tot ffl over -f	Tot sup-m	Tot sup-f	Tot n contacts-m	Tot n contacts-f	Tot N	Tot lie tog/V-V
2022-11-28	postsuckle	15	3	1	1	1	1
2022-11-28	unrelated	16	3	7	6	2	3
2022-11-29	pre-suckle	17	5	1	1	0	0
2022-11-29	postsuckle	17	5	1	1	0	0
2022-11-30	unrelated	22	2	1	0	1	0
2022-11-30	unrelated 1	26	4	7	7	1	2
2022-11-30	unrelated 3	26	4	1	1	0	0
2022-12-01	unrelated 1	28	4	4	4	2	3
2022-12-01	unrelated 4	28	4	1	1	0	0
2022-12-01	unrelated 5	28	4	1	0	1	0
2022-12-01	unrelated	31	3	2	2	0	0
2022-12-01	postsuckle 2	32	5	2	2	0	0
2022-12-01	postsuckle 3	32	5	3	2	2	3
2022-12-01	unrelated	34	5	1	0	1	0
2022-12-02	presuckle	35	2	1	0	1	0
2022-12-02	intersuckle 1	35	2	1	1	0	0
2022-12-02	intersuckle 1b	35	2	4	3	3	5
2022-12-02	postsuckle 1	35	2	2	2	0	0
2022-12-02	postsuckle4	37	2	7	4	5	5
2022-12-02	postsuckle5	37	2	1	0	1	0
2022-12-04	intersuckle4	42	2	4	3	1	1
2022-12-04	postsuckle	42	2	1	1	0	0
2022-12-06	intersuckle2	43	3	3	0	3	0
2022-12-06	postsuckle1	43	3	1	1	0	0
2022-12-06	postsuckle3	43	3	3	0	3	0
2022-12-06	postsuckle4	43	3	1	0	1	0
2022-12-15	intersuckle2	55	5	1	0	1	0
2022-12-16	intersuckle10	57	5	1	0	1	0
2022-12-16	intersuckle2	57	5	1	0	1	0
2022-12-16	intersuckle6	57	5	1	1	0	0
2022-12-16	postsuckle1	57	5	2	0	2	0
2022-12-16	postsuckle2	57	5	1	1	0	0
2022-12-16	postsuckle3	57	5	6	6	0	0
2022-12-16	postsuckle4	57	5	3	2	1	1
2022-12-16	postsuckle6	57	5	5	4	1	1
2022-12-16	postsuckle6	57	5	1	1	0	0
2022-12-17	postsuckle1	58	3	5	0	5	0
2022-12-17	postsuckle2	58	3	16	0	16	0
2022-12-17	intersuckle10	59	4	4	3	1	1
2023-11-14	presuckle1	74	1	1	1	0	0
2023-11-14	presuckle	75	1	1	1	0	0
2023-11-18	intersuckle	87	1	2	2	0	0
2023-11-22	intersuckle	90	3	1	1	1	1
2023-11-23	presuckle1	92	1	2	2	0	0
2023-11-24	unrelated2	97	3	4	4	1	2
2023-11-24	unrelated7	97	3	3	3	1	4
2023-11-25	intersuckle	98	1	4	4	0	0
2023-11-25	unrelated	100	3	1	1	1	1
2023-12-16	intersuckle10	117	3	7	7	1	2
2023-12-16	intersuckle2	117	3	7	7	1	2
2023-12-16	intersuckle3	117	3	2	2	0	0
