# Supplementary material for: The Role of Play in the Social Development of Grey Seal (Halichoerus grypus) Pups with Comparative Notes on the Harbour Seal (Phoca vitulina)
Source: Animals (Basel). 2024 Jul 17;14(14):2086. doi: 10.3390/ani14142086 (PMC11273769; doi:10.3390/ani14142086)
Supplement: Supplementary file 1 [file animals-14-02086-s001.zip › Supplementary files S1-S9/S8 Pv-SI-MP play behaviour.xlsx]

## Sheet: Sable Isl MP catalogue
Date	Time start	Time end	Duration (min)	MP#	pup age (d)	type	location	Notes						Lake Wallace was at the centre of the south beach, originally extending for sev miles - now it is entirely filled in with sand
1973-05-20	06:11:00	07:00:00		2	0	water	East Lake Wallace	MP in water, P foll, dive, little spl and bobbing by P
1973-05-22			26 min	1			Mobil site	MP in shallow w, & surf. Low intensity play for ~26 min
1900-01-02	7th half hr, 3:20 on		9 mins recording	Alpha			Mobil site	MP moving tow R and then tow L, in & out from surf, lots of foll, riding, some pl mov by P, (NB pl mov always away from M)
1973-06-03	12th half hr, 03:00		3.5 then 10.0 min	Beta			Mobil site	intense mutual contact play
1973-06-09	7th half hr, 19:00-30:00; +5:00		11.5 + 5 min	Anon1	no umbilicus		Mobil site	some chin over, mostly pl mov by P & M chaperoning, end with ho, M leading
1973-06-12	14:36:00	14:56:00	20.5 min	Anon2			Mobil site	P first head-over, thereafter mostly M head over & holding P. A lot of N and nosing esp by P to M
1973-06-12			33 min	Alpha			Mobil site	P responsive to M, foll, nosing, pl mov, M initiates head-over-back repeatedly, P eventually reciprocates
1973-06-13			23 min	Anon3			Mobil site	M responsive to M, some independent movement, M holding P repeatedl;y, M head-over repeatedly, P only recip once
1973-06-16	6th half hour		9.5 min	Anon4			Mobil site	P foll, much N, a little head-over by M, none by P, some pl mov by both M&P
1973-06-14	~07:30		18 min	Alpha			Mobil site	in shallows at start, foll, nosing, pl mov by P & M, a little pl inv by M and recip by P, end ho tog.

## Sheet: Sable Isl MP play seq
Date	time start	MP#	Time (min)	distance	P foll	P voc	N	PnM	P pl mov	P spl	MnP	heads tog	M str head back	P ride	P str head back	Rolling	Close Body Contact	flipper over	M head over P	P head over/against M	P/M mo	M sup	P sup	Notes
1973-05-22	afternoon	1	04:00:00		x		N										x			x				P foll M in w, M orients tow shore, P > M's head, chin over M's thr., N, M turns round, P foll
1973-05-22	afternoon	1	04:30:00										x											M&P wash up to w's edge tog, M str head back to P. rolls over at edge of surf, M lies on side, P washes up beside her & washes back I to w, M orients to P
1973-05-22	afternoon	1	05:00:00	1 PBL	x																			P surf, 1 PBL apart, waves washing over them, P struggling to reach M....M just on shore, P reaches M
1973-05-22	afternoon	1	05:30:00	0.5 PBL								x												P being washed tow M, come tog, heads tog
1973-05-22	afternoon	1	06:00:00		x																		x	P sup in w, orients to M, M>P, > out a little way, P foll
1973-05-22	afternoon	1	06:30:00		x																			P surf & dives foll her, 1 yard from w's edge, P > shore,
1973-05-22	afternoon	1	07:00:00										x											M >P, lies on her side, str back to P,
1973-05-22	afternoon	1	07:30:00				N	muzz															x	surf washes P over M, M washed back to beach, P washed out, , M > P, N, P n M's muzz (lower jaw), P rolls sup
1973-05-22	afternoon	1	08:00:00														x		x				x	M underneath P, M leans chin over P (raining hard), P sup, M just , beneath it, M surf, P surf
1973-05-22	afternoon	1	08:30:00		x																			M d > P, M foll P, P>M, M > along, P foll her boh, P leaves M > tow shore
1973-05-22	afternoon	1	09:00:00	1 PBL	x																		x	M keeping seawards of P, P sup, kicking hfl, foll M, M > tow P, P > tow shore, M orients after P, P d, P > tow shore
1973-05-22	afternoon	1	09:30:00	1 PBL																			x	M orienting after P, P sup, circles and dives by self, M keeping seawards, ~1 PBL away.
1973-05-22	afternoon	1	10:00:00	3 PBL	x								x											P in at shore, M seawards, 2-3 yards away, P orients tow M, > M, M > alonmg, P foll, M str back to P
1973-05-22	afternoon	1	10:30:00		x				x	x, x														P giving little ffl spl, hfl spl, P foll, high dive just beh M, , M > uw outwards
1973-05-22	afternoon	1	11:00:00									x,x	x,x											P surf, M surf, P surf beside her, heads tog, M str head back, surf heads tog, M str head backP uw, M circles, P surf at M's head
1973-05-22	afternoon	1	11:30:00		x									x										M surf, P on her back,,,,at her tail
1973-05-22	afternoon	1	12:00:00	2 PBL	x					x		x		x										P foll rapidly, M uw, P surf 2 yards from her, M > P, P on her back, surf heads tog, M > along, P foll her boh, P surf, foll M, d w/s spl
1973-05-22	afternoon	1	12:30:00	0								x												M&P surf further out, heads tog, P str back to M, hfl spl,
1973-05-22	afternoon	1	13:00:00							x,x					x									P str head backto M, head spl, head spl backwards, , hfl and head appear, still uw, spl,
1973-05-22	afternoon	1	13:30:00																					uw....
1973-05-22	afternoon	1	14:00:00																					uw....
1973-05-22	afternoon	1	14:30:00									x												surf, heads tog, H&T appear, spl, rolling, 2 heads appear. Str backwards in opp direction, ...uw
1973-05-22	afternoon	1	15:00:00																					uw....
1973-05-22	afternoon	1	15:30:00																					surf and swim in (tog?)
1973-05-22	afternoon	1	16:00:00		x		N					x												M&P tog, (heads tog), N, > in surf, M d, P foll, rapidly tow shore
1973-05-22	afternoon	1	16:30:00																					uw....
1973-05-22	afternoon	1	17:00:00	2 PBL						x	boh						x							P surf beside M, M surf almost on P's back, M's nose to P's boh, , > inwards, P d w/little spl around M, ~2 PBL from her
1973-05-22	afternoon	1	17:30:00				N					x												both d, surf heads tog, not quite N, then ~1 PBL apart...2 PBL apart....
1973-05-22	afternoon	1	18:00:00		x					x														P d > M, w/little spl, P foll M uw...lose them uw
1973-05-22	afternoon	1	18:30:00																					P surf & d
1973-05-22	afternoon	1	19:00:00		x			toH		x		x	x											M > P uw, M surf & d, P leading M, little spl, M catches up uw, P surf at M's rear, P foll, M str back to P, P n toH, N heads tog
1973-05-22	afternoon	1	19:30:00																					Heads slightly apart... uw
1973-05-22	afternoon	1	20:00:00																					uw....
1973-05-22	afternoon	1	20:30:00	1 PBL	x		N																	P surf, > M ~1 PBLaway, P foll, M surf slightly ahead, P surf just beh M, N, both surf
1973-05-22	afternoon	1	21:00:00	1 PBL			N, N			x, x														N, N, P d w/little spl, M orienting to it, P gives ffl spl, ~1PBL apart, uw..
1973-05-22	afternoon	1	21:30:00	1 PBL																				uw....	P surf at shore, M foll, ~1 yard behind
1973-05-22	afternoon	1	22:00:00				N															x		M turns to P, N, M sup, > O, P at shore
1973-05-22	afternoon	1	22:30:00						x	x							x		x					M has chin over P, P spl at M, s rear, & d round her, P fr in at shore, M ~1 PBL seawards
1973-05-22	afternoon	1	23:00:00				N, N										x					x		M d > P, N, , M sup, P on top of her in C, M surf, N, P beh M, M orienting to shore
1973-05-22	afternoon	1	23:30:00		x																			M > back into w, P foll along beside her head
1973-05-22	afternoon	1	1 day, 0:00:00				N			x														p fl spl, both uw, P surf in front of M, M foll, P turns round to M, N
1973-05-22	afternoon	1	1 day, 0:30:00																					M > P uw, P>M, surf tog
1973-05-22	afternoon	1	1 day, 1:00:00				N		x				x				x			x			x	P has chin over M's back, M str back to P, N, P sup, fr around M in surf
1973-05-22	afternoon	1	1 day, 1:30:00		x																			Surf, P foll, > // to shoreline, then slightly outwards
1973-05-22	afternoon	1	1 day, 2:00:00		x		N		x				x, x											P surf, rearing up highout of w, d > beach (gull pecks P), P foll M, M surf, P beside her, foll her son, M str back to P, N, M str back to P, P's head at her boh.
1973-05-22	afternoon	1	1 day, 2:30:00		x																			M d, P foll at M's rump, M d, slightly out into surf, P foll at her son, amother A > tow them, M surf, P foll ~1 PBL behind
1973-05-22	afternoon	1	1 day, 3:00:00									x												surf heads tog,P foll, M > tow shore
1973-05-22	afternoon	1	1 day, 3:30:00		x			boh									x					x		M sup, MP in C, P n boh, M > out, P foll
1973-05-22	afternoon	1	1 day, 4:00:00	1 PBL																				M surf, w's edge, P 1 yard from her, M >P, M to saward side of P
1973-05-22	afternoon	1	1 day, 4:30:00				N		x				x				x			x, x. x		x		P >M< lays chin on her back, N (M str back to P), M sup P has chin over M;s boh, M > // to surf, P str up, P chin over M's boh, over back, P flippers Mx2, patting her as M >
1973-05-22	afternoon	1	1 day, 5:00:00						x								x							P at M's side, flipp head, rearing up at M's head, 2 feet into w from shore, M turns round in O, str head up, P in C, Pd, M d with P
1973-05-22	afternoon	1	1 day, 5:30:00		x			boh				x	x											2nd A beside themM rushes tow A, spl, M&P surf tog, heads tog, M str head back, P n M's boh, M ? Beach, ho half, P beh her
1973-05-22	afternoon	1	1 day, 6:00:00																					P drifts seawards sev yards, M watching, P ret to M
1973-05-22	afternoon	1	1 day, 6:30:00	0.5 PBL	x		N						x											P flopping around ~2 feet from her, M str back, N, M d, P foll ....END (heavy rain)
1973-06-02	7th half hr	Alpha	05:30:00		x			tomuzz	whooshes out ofw		boh,		x	x			x							MP> tow shore, P surf beh M, foll, on her back, P n boh, M str head back, P n top of nose, M > // to shoreline, P foll, P whooshes out of w,
1973-06-02	7th half hr	Alpha	06:00:00		x																			M d out, P foll
1973-06-02	7th half hr	Alpha	06:30:00		x			forehead, boh,					x	x			x							M surf, P on her back, M str head back to P, P n forehead, n boh, P dismounts, d tog, P foll,uw
1973-06-02	7th half hr	Alpha	07:00:00		x		N																	M surf, P surf, besid eher, > tow shore, ...N
1973-06-02	7th half hr	Alpha	07:30:00				N				boh													M n boh, P turns round, N
1973-06-02	7th half hr	Alpha	08:00:00		x																			> w tog, P d, M foll, M leads, outwards, P foll, P foll as M surf & d,
1973-06-02	7th half hr	Alpha	08:30:00																					uw....
1973-06-02	7th half hr	Alpha	09:00:00																					uw....
1973-06-02	7th half hr	Alpha	09:30:00	3 PBL			N								P str backwards over M							x	x	surf tog, P > sup, d > M, P surf, M sup, N, P str backwards over M, uw tog
1973-06-02	7th half hr	Alpha	10:00:00		x																			P foll M, > outwards...RECORDING GAP
1973-06-02	7th half hr	Alpha	16:30:00								son, boh			x			x						x	M > tow group at right, P on her back at w's edge. P now sup in surf, rolling back against M, M n son, n boh, P sup, M rolls sup and upright,
1973-06-02	7th half hr	Alpha	17:00:00		x																			M > out from surf, P foll, quite far out, tow Left. GAP IN RECORDING
1973-06-02	7th half hr	Alpha	22:30:00				N																	MP surf nr L group, N, M d, Pd in opp dir,
1973-06-02	7th half hr	Alpha	23:00:00																					M >P, uw tog, M orients to 2nd A then >P
1973-06-02	7th half hr	Alpha	23:30:00				N	toH					x	x			x			P ffl round M's neck, chin over M's son				M surf, P uw, pops up beside M, N, M str back, P w/ffl round M's neck, P leans chin over M's son, on her back, n toH, P d, M d after it
1973-06-02	7th half hr	Alpha	1 day, 0:00:00					boh						x			x							surf P on M's back, P n boh,M > tow surf, P > tow shore
1973-06-02	7th half hr	Alpha	1 day, 0:30:00				N						x	x			x			P's chin over M's back				M watching P uw,P pops up beside M, > shore rapidly, M foll, P surf, chin on M's back, climbs on M's back, M str head back, N
1973-06-02	7th half hr	Alpha	1 day, 1:00:00	3 PBL	x			boh	P streaks away from M; str high out of w		boh													M n boh, > shore tog, P n boh,M > w, P foll, P streaks away from M, > rapidly back to M, P str high out of w, > away from M,
1973-06-03	~3pm	Beta	00:30:00														x	P		x			x	M leads P tow surf, P foll, P>sup beside M, P puts ffl & nose over M, M lies sup, rolling over, P puts chin on her boh,
1973-06-03	~3pm	Beta	01:00:00				N, N(mouths)	mouth (pl-b)			son						x	P, P	x	x	M pl-b; P pl-b		x	N, M n P's son, P sup, M leans chin over P's thr, pl bit to P's thr, P puts ffl over M's head, mouth-mouth, P pl bit M's mouth, mo and mshutting!, P has ffl round M's mouth, tapping nM's chin
1973-06-03	~3pm	Beta	01:30:00					back, ffl (nibb), thr			son		x, x		x		x			x		x		M lies sup, P lies sup, M str head back to P,, P n her back, M sup, str back to P, P str head back to M, leans head against her son, N, P nibbM's ffl, P > M's head, M n son, , P sup, n M's thr
1973-06-03	~3pm	Beta	02:00:00					ffl			mouth (nibb)		x				x	P		x		x	x	M lies sup, nibb P's mouth, , P n her ffl, P over M's thr, P sup, P puts ffl over M's head, at w's edge, M str head back
1973-06-03	~3pm	Beta	02:30:00														x	M		x, x	Pmo, pl-b	x		M sup, P leans chin over M's thr, M has ffl over P's boh, P leaning cheek against her thr, Pmo, pl bit,
1973-06-03	~3pm	Beta	03:00:00		x			boh									x							sep slightly, P > d round M, n M's boh, climbs on top of her, V-V, clinging to M's V, , P underneath M, M foll P, P foll M's R, O, M > shore
1973-06-03	~3pm	Beta	03:30:00					toH, ffl			son						x			x, x, x		x		P foll, chin over M's back, M sup, P n toH, P's chin over son, M n P's son, P chin over M's flank, n M's ffl. GAP IN RECORDING
1973-06-03	~3pm	Beta
1973-06-03	15:50:00	Beta	00:30:00	2 PBL													x		x	x		x		MP surf ~2 PBL apart edge of surf, M sup, P chin over M's boh, M puts chin over P's boh, P lvs,
1973-06-03	15:50:00	Beta	01:00:00																					M foll P
1973-06-03	15:50:00	Beta	01:30:00								son		x				x	M	x, x			x		M orients to P, sup, str ffl back so ffl is over P, lies sup, head against P's son, chin under P's mouth, str over to P, n son, puts chin right over P
1973-06-03	15:50:00	Beta	02:00:00					son (pl-b), mouth			boh (pl-b)				x		x	P	x	x, x	M pl-b, pl-b			M pl bits P's boh, P str back, chin over M's son P pl bits M's son, P puts ffl against M's flank, chin over M's boh, n M's mouth, pawing M's toH, M lays chin over P's son
1973-06-03	15:50:00	Beta	02:30:00																					P is uw, M rolls slowly off sandspit into little pool, P foll rolling over and over, M str round to P,
1973-06-03	15:50:00	Beta	03:00:00												x							x		2nP > P, nrly N, M > 2nd P, fflspl, > own P, n son, lies sup, lateral back rubbing, P str back tow her, M sup
1973-06-03	15:50:00	Beta	03:30:00														x			x				P's chin over M's thr, N, both sit upright, slightly sep, P> little pool, , M foll
1973-06-03	15:50:00	Beta	04:00:00				N	boh, boh, shldr			boh, son						x			x				P puts chin over M's back, n M's boh, N, M n P's boh,P n M's boh, M n P;s son, P n M's shldr, M ho, P foll,
1973-06-03	15:50:00	Beta	04:30:00																					M lies on side, P puts chin over bher flank, M rubs boh on sand, rubs son & shldr on sand.
1973-06-03	15:50:00	Beta	05:00:00																					M lies on side at w's edge, P nuzz wet sand, M rubs boh on sand
1973-06-03	15:50:00	Beta	05:30:00														x		x		mo, pl-b		x	P mo, pl bit M, P sup, P does boh rub, wipes nose, M puts chin over P's boh
1973-06-03	15:50:00	Beta	06:00:00					thr (pl-b)			boh									x	P pl-b			M n P's boh, P lays chin over M's son,....pl biting M's thr
1973-06-03	15:50:00	Beta	06:30:00					son (pl-b), thr (pl-b), son			bohx2						x		x	x	M mo, pl-b, P pl-b; M mo, pl-b			M puts chin over P's son, P head over M's son, M mo,pl biting at P, P pl bit her son & thr, M mo, pl bit at P, M n P's boh, P n M's boh, , M lies on side, P n her son
1973-06-03	15:50:00	Beta	07:00:00					thr			boh						x	P, P		x, x	P pl-b		x	P n M's thr, M n P's boh, P puts ffl round M, puts chin over M's thr x2, pl bit, P Flipper M's mouth, pl biting, Psup
1973-06-03	15:50:00	Beta	07:30:00					thr									x		x	x, x		x		P n thr, chin over M's thr, P rolls over< M has chin over P's thr, P sup, , M sup, , P lays chin over M's thr, M sits up
1973-06-03	15:50:00	Beta	08:00:00				N										x	M	x	x	P pl-b	x		N, P has chin over M's son, leans whole body over her thr, , M puts ffl roundP's head, chin over P's son; P pl bit her thr, M puts ffl over P's boh
1973-06-03	15:50:00	Beta	08:30:00					boh (pl-b)					x, x				x			x	P pl-b; M mo	x		come to edge of surf tog, M str head back to P, , P pl bits her boh, M mo,, str head back to P, M still sup, P nose & chin against M's flank
1973-06-03	15:50:00	Beta	09:00:00															M				x		pause, M lyign at P's side, M has ffl over P's head, M rolls sup
1973-06-03	15:50:00	Beta	09:30:00				N (mouths)						x				x			x	M mo, pl-b, P pl-b; M mo, pl-b, P mo			P lays chin over M's thr, M str round to P, mo, N(mouth-to-mouth), P mo and shutting like goldfish; M looks tow sea, P rolling after her, uw....swim out tog
1973-06-03	15:50:00	Beta	10:00:00														x	P						M lying on her side, P > round to M's son, > out tog, P's V to M;s flank, P has ffl on M								..... Lose them
	9th half hr	Alpha	1 day, 5:00:00		x					x														M d, P foll, P little spl
			1 day, 5:30:00	3 PBL										x			x							P d, ~3 PBL from M, M >P, surf tog, P rides, > in with breaker tog
			1 day, 6:00:00				N		x (jumps on M)									P						on beach	N at w's edge. P jumps on top of M, puts ffl on M, jumps on top of M, both look up beach
1973-06-03	10th half hr	Alpha	00:30:00					muzz			boh											x		M rolls over on side, , P n muzz from beh, M > P, n boh, M sup
1973-06-03	10th half hr	Alpha	01:00:00						x (swirling in w)															M rubs back in c w/ P's boh, rubs her boh against sand, P > w, M foll it, P ho, >w, swirling around.
1973-06-03	10th half hr	Alpha	01:30:00										x				x		x	x		x		P has chin over M's boh, surf tog at w's edge, M has chin over P's thr, P sup, M str head back, P's muzz over M's son, M sup, str right round to P,
1973-06-03	10th half hr	Alpha	02:00:00							x							x			x		x		M sup, P's body over her thr, P spl, M watching
1973-06-03	10th half hr	Alpha	02:30:00								boh						x	M	x					M foll, puts chin & ffl, both ffls over over P. nuzz P's boh, P str back to M, M nuzz P's boh,
1973-06-03	10th half hr	Alpha	03:00:00				Npr	somouth	x (P streaks away)		boh				x									P str back to MNpr, M nuzz P's boh, , P str back, n her somouth, M>w, P streaks away, M foll P
1973-06-03	10th half hr	Alpha	03:30:00				N			x	boh												x	at w's edge, P spl at w's edge, M > P, P sup, M-it, H-H, M n boh, N
1973-06-03	10th half hr	Alpha	04:00:00		x			boh							x							x	x	P sup, then > M, n boh, P str head back, M ho, P foll, M sup on sand, , rubs back & boh on sand, rolls back into w
1973-06-03	10th half hr	Alpha	04:30:00		x																		x	P sup, M >w, P foll M >P
1973-06-03	10th half hr	Alpha	05:00:00				N															x	x	M ho, M rolls over to P, N, M sup, N. M rubs back, P sup
1973-06-03	10th half hr	Alpha	05:30:00																				x	P half ho,M beh it in w, P sup, M rubs back on sand, sits up
1973-06-03	10th half hr	Alpha	06:00:00						x (whooshes out of w)															M rubs boh on sand, P >w, M >w, P whooshes out of w > M, d round her in 1st line of breakers
1973-06-03	10th half hr	Alpha	06:30:00		x		N																	P foll - > v fast sup, orienting to M's boh, M d, P whooshes out of w beh her, d fast after her P looks at shore, M > P, N
1973-06-03	10th half hr	Alpha	07:00:00														x			x				Swim out tog, P puts chin over M's back, 2nd line of breakers, M sits up in sand (still shallow)
1973-06-03	10th half hr	Alpha	07:15:00	4 PBL	x				x P rears out of w, foll M)															M orients to P, both > out tog, ~ 4 PBL apart, P rears out of w, foll M as they swim out
1973-06-09	7th half hr	Anon1	19:30:00				N																	MP surf. Almost in at shore, M > (outwarsd)to P,
1973-06-09	7th half hr	Anon1	20:00:00		x						boh						x							M on top of P, n boh, M d - > , P foll, > tow shore, Md, P d rapidly (foll), // to shoreline, uw
1973-06-09	7th half hr	Anon1	20:30:00		x			boh																s-s, M > tow shore, P foll, P n boh
1973-06-09	7th half hr	Anon1	21:00:00		x									x	x		x			x				M > seawrad side of P, P foll, climbs on M's back, M rolls over & over at w's edge, M allows wave to carry her back > w, P str head back over M's noh
1973-06-09	7th half hr	Anon1	21:30:00		x		N																	P tryign to N with M, P at her boh, P d at M's rear, M turns round to P, M ho with wave, P foll
1973-06-09	7th half hr	Anon1	22:00:00				N	son										P					x	N, P n son, P rolls on back, >w, P sup, M orients to P, P under her chin , M n son, P n son, P puts ffl against M
1973-06-09	7th half hr	Anon1	22:30:00		x					x														M>w, P foll, P ffl spl, M surf & d, M foll P, , surf,
1973-06-09	7th half hr	Anon1	23:00:00					boh						x										Both > intow shore, s-s, P ride, n boh, M n boh, P > shore in front of M
1973-06-09	7th half hr	Anon1	23:30:00	0.5 PBL				son/thr																M turns round to P, P under her chin uw, P n son/thr, P>shore, at w's edge ~2 ft apart
1973-06-09	7th half hr	Anon1	1 day, 0:00:00								M whooshes to P						x	M	x, x,					P drifts tow M, M leans chin on P's back, P ~1 yd from M, P> beach on wave, M whooshes over to P, , puts chin over P, , leans chin over P's back, puts ffl over P, M ho
1973-06-09	7th half hr	Anon1	1 day, 0:30:00						x (dashes >w)	x														M ho, lks round at P, P not fpoll, P dashes into w w/lots of spl, M foll uw
1973-06-09	7th half hr	Anon1	1 day, 1:00:00		x				x (high d)															M surf, >Puw, P gives high dive, foll her
1973-06-09	7th half hr	Anon1	1 day, 1:30:00						x (backwards d, clapping ffl tog)		soFace (nudge)													M&P> tow shore, P just under M's chin, M nudges P's head out, P > out, M foll, P d backwards out of w, clapping ffl tog, shoots uw, d backwards, M foll
1973-06-09	7th half hr	Anon1	1 day, 2:00:00					boh	x (streaks uw)					x									x	P streaks out of w sup, v fast uw, M foll, botn surf, P>M, rides, n boh > tow shore,
1973-06-09	7th half hr	Anon1	1 day, 2:30:00		x			boh. Son			d/spl													M turns round to P, P n boh, P n son, P > out, M foll, then P foll M's tail, M surf, turns to lk at P, M d w/spl, P foll
1973-06-09	7th half hr	Anon1	1 day, 3:00:00		x																			M > // to shore, P foll, .... M surf, P foll...
1973-06-09	7th half hr	Anon1	1 day, 3:30:00		x				x(high d)					x										M >, P foll, P surf, foll M w/s high dive, P surf beside M, P rides, M d, P foll, uw
1973-06-09	7th half hr	Anon1	1 day, 4:00:00		x																			Both surf > tow shore, P foll M's boh, ... End rec
1973-06-09	7th half hr	Anon1	1 day, 4:30:00
1973-06-09	7th half hr	Anon1	1 day, 5:00:00	NO REC - what foll is same MP??
1973-06-09	7th half hr	Anon1	1 day, 5:30:00		x																			M surf, P foll v rapidly
1973-06-09	7th half hr	Anon1	1 day, 6:00:00					boh, boh					x											M surf, P ride, > tow shore, P n boh, M str back, N, P n boh, dismounts, M turns round to P, P ride at w's edge
1973-06-09	7th half hr	Anon1	1 day, 6:30:00
1973-06-09	7th half hr	Anon1	00:30:00	3 PBL																				wave sweeps them slightly apart, M foll P... ~ 3 yds apart, uw, P surf, M surf
1973-06-09	7th half hr	Anon1	01:00:00		x					x (little fl at surf)													x	P flippers w surf slightly, , > M, d, P foll, P surf & d, foll M..... P sup
1973-06-09	7th half hr	Anon1	01:30:00		x																			to shore, , P foll,
1973-06-09	7th half hr	Anon1	02:00:00								boh		x				x			x				M str back to P, n boh, P dismounts, , P leans chin over M's rump, M turns so she is beh P, at w's edge
1973-06-09	7th half hr	Anon1	02:30:00						x															M ho w/wave, ~1 ft beh P, M ho, P still in waves, wave sweeps P out, M foll, P d w/ffl spl, > away, M foll,
1973-06-09	7th half hr	Anon1	03:00:00		x			boh						x										M takes over lead, P foll, rapidly tow shore. M surf, P lvs, > M, foll, P almost rides, n boh, lvs, > M
1973-06-09	7th half hr	Anon1	03:30:00	1 PBL																		x	x	P d beside M, , P > M, sup~ 1 yd apart
1973-06-09	7th half hr	Anon1	04:00:00					bohx2, boh						x										P > M, n her bohx2, rides, , n boh, M tries to ho, turns round to P, wave recedes
1973-06-09	7th half hr	Anon1	04:30:00										x											M ho further, wave washes P up beh her, , M still ho'd, wave washes P up to her, M turns round to P, , M str round to P
1973-06-09	7th half hr	Anon1	05:00:00				N	son, flank, son			son, son													M n son, N, M n son, pn M's son, n M's flank, M ho further, large wave washes over them, P n M's son
1973-06-09	7th half hr	Anon1																						STAY ho'd END REC
1973-06-12	14:36:00	Anon2	00:30:00	1PBL													x			x, x		x	x	MP > w, M leans chin over P's boh, P sup at w's edge, M surf, leans chin over P's boh, M sup (photo)
1973-06-12	14:36:00	Anon2	01:00:00					boh					x	x			x	M holding P					x	M holding P in ffl, P sup, P >M, P rides at w's edge, M str head back, P n boh, now in at shore
1973-06-12	14:36:00	Anon2	01:30:00								boh, boh (pl-b)		x											M n boh, , > tow shore w/P, ho with p, str head back to P, biting P's boh (photo), lv slightly, P orienting up beach, M lking into w,
1973-06-12	14:36:00	Anon2	02:00:00																					M lks back at P, P > her uw, M ho beside P w/ wave, P ~1 yd from her at w's edg. M str over to PM str over to P,
1973-06-12	14:36:00	Anon2	02:30:00		x						thr													n P's thr, lks back at P, M > w, P foll
1973-06-12	14:36:00	Anon2	03:00:00	1 PBL			N						x				x		x (d on top of P)				x	P uw, surf beside M, M str head back, N, P sup, , P str head back away from M, M >P, d on top of P (photo),
1973-06-12	14:36:00	Anon2	03:30:00		x																			M > along, uw, P foll,
1973-06-12	14:36:00	Anon2	04:00:00		x																			M > tow shore, lks round to P, P foll,
1973-06-12	14:36:00	Anon2	04:30:00					boh														x		P n M's boh, M lies on side, then sup, , P beside M, both ho, look up bch tog,
1973-06-12	14:36:00	Anon2	05:00:00		x																	x		lie at w's edge, M > w, P foll, M lies on sand, lks at bch, lies sup, M str round to P,
1973-06-12	14:36:00	Anon2	05:30:00					boh	x (P flops to w)		thr		x				x	M, M holds P						P flops to w, P > out, M foll, both surf, M str back to P, , puts ffl on P, M surf, n P's thr, P n boh, , M holds P in ffl,
1973-06-12	14:36:00	Anon2	06:00:00		x		N										x		x (d over P)				x	N, M d w/ H and sh;ldrs over P, , slightly sep, P sup, , M >, P d & foll,
1973-06-12	14:36:00	Anon2	06:30:00				N										x	M holding P	x			x	x	surf, N, M puts chin over P's thr. P sup, M puts ffl round P, M sup, M d backwards,
1973-06-12	14:36:00	Anon2	07:00:00		x			thr-pr			boh	x					x	M holding P	x			x		P foll, then M foll tow Right, P surf, P n thr, n thr, M has ffl round P, P still n thr, , M sup, M n boh, , now M's chin over P's boh in w, , , then M's ffl round P, H-H contact (M's cheek resting against P's thr)
1973-06-12	14:36:00	Anon2	07:30:00														x	M holding P					x	P d, M foll, M surf, holding P just beneath her (ffl round P), P lvs, > out to sea, M surf, P sup, M > P, d over P
1973-06-12	14:36:00	Anon2	08:00:00	5 PBL																			x	M >, P not foll, M >P, M > in O, P not foll, , P surf, sup. M surf ~5 yds from P, , P beh her, sup, M surf ~3 yds from P, M > P,
1973-06-12	14:36:00	Anon2	08:30:00							M							x		x (gets on top of P)					M little spl just beside P, M d, P not foll, M gets on top of P, pushing P uww/ffl, dive tog....deeper w
1973-06-12	14:36:00	Anon2	09:00:00	>10 PBL					M whooshes >P			x					x	M holding P	x (M d on top of P)					P surf in deeper w, M surf A LONG WAY from P, M whooshes back to P uw, surf beside P, holding P's boh in her ffl, heads tog, M surf, d on top of P, flopping over P,
1973-06-12	14:36:00	Anon2	09:30:00						M whooshes >P			x					x	M	x (M d backwards on top of P)				x	M d away, P sup, M > P, heads tog, whooshing, puts ffl on top of P, M d backwards on top of P, pushing P uw with her back
1973-06-12	14:36:00	Anon2	10:00:00		x			boh	x (P streaks along)					x										P streaks along, foll M, foll M, > quite fast tow shore, P rides, P n boh, foll M, M str head back, P still rid, n boh, P rolls off M,
1973-06-12	14:36:00	Anon2	10:30:00		x			son	x (P streaks away from M)								x		x (chin over P's boh)			x		M > shore, P foll, M surf sup,turns in O, M > under P,surf beside P, P n to her son, M >, P d, foll, M turns round, tog uw, , M has chin over P's boh, P streaks away, M foll
1973-06-12	14:36:00	Anon2	11:00:00		x						boh													Go tow Right herd, shallows, M uw, P foll, P lks at another MP pr, M surf and n P's boh, , propelling P, pushing P uw,
1973-06-12	14:36:00	Anon2	11:30:00														x	M holding P						M holding P uw, P > out, M foll, , tow Left again, M foll P, P lying at surf,
1973-06-12	14:36:00	Anon2	12:00:00								son						x		x (M d backwards, chin over P)	x		x	x	M surf sup, presses nose to P's son, pushes it uw,M rolls over, now both sup, Ms thr surf under P's hfl, M d backwards, chin over P, P puts chin over M's thr
1973-06-12	14:36:00	Anon2	12:30:00				N	thr				x					x	P taps M's head	x				x	P's nose to M's thr, P taps M's head, heads tog, P scr M's head, M surf, chin over P's son, surf N, M d, P sup, M d tow shore, P not foll, M ret to P
1973-06-12	14:36:00	Anon2	13:00:00									x											x	P sup, M d under P,H-H
1973-06-12	14:36:00	Anon2	13:30:00				Nx2	chin				x					x	M holding P	x				x	P's hq still at surf, P n M's chin, heads tog, M leaning head backwards against P's thr, pushing P's thr back, M uw, H-H, surf, N, N. P sup, M has ffl round P's body
1973-06-12	14:36:00	Anon2	14:00:00					mouth									x		x	x		x		M surf, chin over P's body, (shallow w), P's body is over M's boh, , M surf, chin over P's chest, M surf, P n her mouth, M sup under P, P turns round to M
1973-06-12	14:36:00	Anon2	14:30:00	3 PBL													x	P holds M's son	x			x	x	P surf beside M, M d, O, M surf, sup, , O, M surf, P's ffl round her son, M leans chin over P's whole body. P sup, M lies sup,....~3 yds from P
1973-06-12	14:36:00	Anon2	15:00:00	10 PBL					x (P streaks away)								x		x				x	M d, > tow shore, turns, > tor Right, O, O, > tow L, O, ~ 10 yds from P, P sup, M > P, chin over P's chest, pushign P uw, P streaks away uw, M foll
1973-06-12	14:36:00	Anon2	15:30:00														x		x	x		x		M catches up, chin over Ps flank, P d, M foll, tow shore, M sup, , P lying over her thr
1973-06-12	14:36:00	Anon2	16:00:00																					PAUSE (2 males altercating
1973-06-12	14:36:00	Anon2	16:30:00				N	son			son		x				x	P holds M's son	x				x	surf tog, M has chin over P's thr, uw close to shore, P d, O round M, M lying at surf, P sup, M > over P, P's nose to her son, M's nose to P's son, M str back to P, P pjuts ffl round her son, str head back so they are N,
1973-06-12	14:36:00	Anon2	17:00:00				N, N	chin, son															x	N, P n M's chin, N, P n M's son, M d, P sup,
1973-06-12	14:36:00	Anon2	17:30:00	1 PBL																		x	x	P sup, M > P, M > tow Right, M > P, M sup, M does abrupts turn, > P, turns again, ~1yd from P, O on her back
1973-06-12	14:36:00	Anon2	18:00:00	5 PBL	x																		x	P still sup, M surf 2 yrd from P, M > tiurns sharply back to P, surf, d ~2 yds from P, sup, O round P, P d, M lvs ~5 yds from P, M > Pfoll P then takes over lead
1973-06-12	14:36:00	Anon2	18:30:00				N						x				x	M holds P	x					MP uw tog, P surf, P's nose to M's top of nose, M str back to P, leans her boh over P's boh, leans her boh over P's flank, M puts ffl round P, , N
1973-06-12	14:36:00	Anon2	19:00:00				N		x (P streaks away tow R)								x		x					N, pushing P uw, M has chin & ffl over P, P streaks tow Right,
1973-06-12	14:36:00	Anon2	19:30:00		x		N		M streaks after P								x		x					M streaks after P, P > rapidly tow Right, M foll rapidly uw, M surf, > , P foll, M turns round to P, , her boh over P's boh (backwards), N, M's chin over P's thr, > tow w's edge,
1973-06-12	14:36:00	Anon2	20:00:00				N, N	son (pl-b)									x	P, M	x	x		x		M puts chin over P's boh, P has ffl over M's boh, P has chin over M's boh, N, M puts ffl over P's head, , M lies sup, N, P pl bites M's son
1973-06-12	14:36:00	Anon2	20:30:00				N				boh (pl-b)						x		x				x	N, swept inshore by wave, M lays chin over P's boh, , M puts chin to P's boh, , propelling P, Puts chin right over P's boh, P lies sup, , wave sweeps them in again, , as wave receds, P ho, M pl bites P's boh, both ho at Right Haul out, beside MP Alpha
1973-06-12	14:36:00	Anon2
1973-06-12		Alpha	00:30:00		x		N, N	face/forehead		M uw			x											P Alpha > w, M takes over lead, lks back at P, > w, lks back, >w, M >out, P foll, N, M spl uw, surf, N, M str back to P, P n Face (between eyes
1973-06-12		Alpha	01:00:00				N, N, N					x					x		M str back against P's boh					N, M str back against P's boh, N, d, pushing P uw, surf, heads tog, N, d
1973-06-12		Alpha	01:30:00	2 PBL																				M surf, ~2 Yds away, M lks uw at P who is > beside shore, P surf, M foll P..............................tow Right
1973-06-12		Alpha	02:00:00		x									x										> tow shore. M d under P, , surf, P rid...M d, P Foll,
1973-06-12		Alpha	02:30:00	2 PBL																				P > along nearer shore than M, , M still foll P, , 2 yds seaward,
1973-06-12		Alpha	03:00:00		x																			P foll M tow R,
1973-06-12		Alpha	03:30:00		x			boh, thr					x				x		x					surf, P foll M's boh, P n boh, M str back to P, M puts chin over P, pushing P uw, P surf, now beside w's edge, uw tog, P n thr
1973-06-12		Alpha	04:00:00				N		P streaks away x 2 , whooshes out of w															uw, N, P d w/ little spl, streaks away tow Right, M not foll, P > her, P streaks away again, passing M, whooshing out of w, M surf, d backwards
1973-06-12		Alpha	04:30:00				N				boh						x		x				x	M surf, shepherding P tow shore, chin over P's son, M n boh, surf, N, M has chin over P's chest, P sup, P > shore, M 2 yds beh P,
1973-06-12		Alpha	05:00:00	2 PBL	x				P rearing high out of w															P > tow Right, rearing high out of w, M surf, ~2 yds away, , M d in O beh P, P > own direction, M foll P, P foll M uw
1973-06-12		Alpha	05:30:00	10 PBL																				M surf, P uw ~10 yds ahead, M surf ~6 yds from P, P orienting to shore
1973-06-12		Alpha	06:00:00	6 PBL																				M surf, still ~6 yds from P, M surf, looking at P,
1973-06-12		Alpha	06:30:00							ffl spl, clapping ffls together													x	P sup, M O, P d w/ enormous ffl spl (ffl clapped tog) d away from M,
1973-06-12		Alpha	07:00:00	2-10 PBL	x																			P surf, M ~2 yds away in breaker zone, 10 yds apart..., ....M > out, P foll,
1973-06-12		Alpha	07:30:00																					uw.....surf over to Right,
1973-06-12		Alpha	08:00:00		x				d v fast tow shore in surf															P d tow shore, v fast, M foll, d, M > inwards, P foll
1973-06-12		Alpha	08:30:00		x		N	boh	d backwrds over M	ffl spl														P > in front of M, P n M's boh, N, P foll, P d backwards over M w/ffl spl, M O uw,
1973-06-12		Alpha	09:00:00	10 PBL	x																			P surf, shorewards of M, M d, turn around, > tow P, P > past M in other dir, P > rapidly tow shore, M ~10 yds from P, M > P, slowly // to shore, P foll
1973-06-12		Alpha	09:30:00		x						boh		x											M n P's boh, , M >, P foll, M surf at Right herd, P foll, M str back to P, M d, >, P foll
1973-06-12		Alpha	10:00:00					boh	high dive															P surf lking at shore, P n boh, P > tow Left, M foll, P turns w/ high dive
1973-06-12		Alpha	10:30:00	8 PBL		tiny cries (?)			somersaults															P > w's edge, M ~8 yds out, orienting tow P, P d > w's edge, making tiny cries, P turns somersaults at w's edge
1973-06-12		Alpha	11:00:00																				x	M > slowly tow P, M foll P, P lies sup, M O around
1973-06-12		Alpha	11:30:00		x																			P surf, holding something in its mouth. M > tow P uw, P foll her tail, still holding something like small yellow pebble in its mouth,
1973-06-12		Alpha	12:00:00					son																M > out slightly, M > back to P, P n M's son
1973-06-12		Alpha	12:30:00					bohx2	M whooshes back to P, sudden turn													x		M orients up shore, P slides in w' wave, M whooshes back to P, makes sudden turn tow P, P n her boh, x2, M lies sup,
1973-06-12		Alpha	13:00:00								R (pushes)	x						M						M turns round to P's rear, pushes P's R inwards, P turns round, P > outwards, M foll P's tail, M d > P, M puts ffl over P's back, heads tog, M uw,
1973-06-12		Alpha	13:30:00				N	face			boh						x	M, M holds P						P n M's face (between eyes_), M d, M n P's boh, M puts ffl over P, uw tog, both surf, N, M holding P in her ffl, V-V,
1973-06-12		Alpha	14:00:00					son, toH		ffl spl								P	M's cheek/P's thr					P n M's son, M rubs cheek against P's thr, P puts ffl over her boh, P n her toH (beh ear), , P d w/ ffl spl, M foll
1973-06-12		Alpha	14:30:00	3 PBL																			x	P sup, M ~ 3 yds away,
1973-06-12		Alpha	15:00:00						P str high out of w	ffl spl													x	P gives ffl spl, str high out of w, lies sup
1973-06-12		Alpha	15:30:00	4 PBL									x											M surf beside P, M str head back to P, P d away tow shore, M foll, ~4 yds from P
1973-06-12		Alpha	16:00:00	10 PBL																				M > P, surf at shore M > outwards, P > two shore, ~10 yds apart,
1973-06-12		Alpha	16:30:00																					M turns round, M orienting to P, P d, M in O round P
1973-06-12		Alpha	17:00:00	6 PBL																				M O beh P, P surf at shore, M ~6 yds behind, P drifting in surf waves,
1973-06-12		Alpha	17:30:00																					M > tow P, under P, P > tow shore, M foll,
1973-06-12		Alpha	18:00:00																					P tries to ho, M foll, P ho, M runbs boh in wet sand, M rubs backin sand
1973-06-12		Alpha	18:30:00																					M sits up, P orients to her, M rubs flank
1973-06-12		Alpha	19:00:00																					PAUSE
1973-06-12		Alpha	19:30:00																					PAUSE
1973-06-12		Alpha	20:00:00																					PAUSE
1973-06-12		Alpha	20:30:00						P rears high out of waves													x		M ho > P, on beach, N, M rolls sup, P >w, M watches, foll when P reaches waves, P rears out of w
1973-06-12		Alpha	21:00:00		x		N, N				face													M assumes lead, , M n P's face, N, N, M > out, P foll, , > tow Left
1973-06-12		Alpha	21:30:00		x																			P d after M, foll, tow Left,
1973-06-12		Alpha	22:00:00																					P surf in at shore, M beh it,
1973-06-12		Alpha	22:30:00																					P > tow right, M > tow P, M > tow L,
1973-06-12		Alpha	23:00:00	3 PBL																				P orienting to M, M turns round to P, ~ 3 yds apart
1973-06-12		Alpha	23:30:00	5 PBL																			x	P surf and d by self, sup, ~ 5 yds apart, M bottling, P sup, M d tow P (~4 yds), P d, O
1973-06-12		Alpha	1 day, 0:00:00	5 PBL																			x	M foll out tow L, P di in little Os , surf sup, , M orienting to P, 5 yds away
1973-06-12		Alpha	1 day, 0:30:00																					P still horiz, M 1 ft from P, P d, M orienting to P
1973-06-12		Alpha	1 day, 1:00:00	3 PBL																			x	P sup, M uw~ 3 yds away, M > tow P, > round P, P orients to M, sup,
1973-06-12		Alpha	1 day, 1:30:00																				x	M > P, O P, under P, round P, P still sup, M surf, P d
1973-06-12		Alpha	1 day, 2:00:00	1 PBL													x		x				x	M > tow L, P not foll, M > O, > P, surf, chin over P's chest, P sup, , ~1 yd apart
1973-06-12		Alpha	1 day, 2:30:00						P rearing out of w	P d w/little spl													x	P sup, P d w/ little spl, > O, M d, P rearing out of w
1973-06-12		Alpha	1 day, 3:00:00	3 PBL																				M d tow L, M > P, > O P, M surf ~3 yds from P,
1973-06-12		Alpha	1 day, 3:30:00	>30 PBL																			x	P sup, , M turns to P, past P tow Right, (3o-40 yds away)
1973-06-12		Alpha	1 day, 4:00:00																				x	M > P, O round P, P still sup, M lvs, > P
1973-06-12		Alpha	1 day, 4:30:00	1 PBL						little spl													x	M surf beside P, , P had just made little spl, P sup, ~1 yd apart, M bottling
1973-06-12		Alpha	1 day, 5:00:00	10 PBL																			x	P still sup, M O round it, ~10 yds away,
1973-06-12		Alpha	1 day, 5:30:00	5 PBL																			x	P still sup, M ~5 yds away, O, uw
1973-06-12		Alpha	1 day, 6:00:00	10 PBL																				P > M uw, lvs, ~ 10 yds away,
1973-06-12		Alpha	1 day, 6:30:00	1 PBL																				M > P, M surf, ~1 yd from P
1973-06-12		Alpha	1 day, 7:00:00	6 PBL																			x	M horiz ~ 6 yds from P, P sup, M uw, P d tow Muw
1973-06-12		Alpha	1 day, 7:30:00																				x	P sup, M uw, P d > M,,,uw,
1973-06-12		Alpha	1 day, 8:00:00																					END
13/06.73	11:45:00	Anon3	00:30:00		x		N				flank													MP >w, P foll, N, M n P's flank, P n M's son, M n P's son, , > into w tog, P > out, M foll
13/06.73	11:45:00	Anon3	01:00:00		x			boh, boh			boh			x									x	P n M's boh, P d, M foll, M surf,. n P's boh, P lies sup, M >, P foll> .. To shore in 1st breaker, P surf, riding, , n M's boh
13/06.73	11:45:00	Anon3	01:30:00					toH, face					x											M str back to P, P n toH, M str baclk ro P, P n her face, M str back to P,
13/06.73	11:45:00	Anon3	02:00:00								boh						x	M; M holds P in ffl, V-back						M surf, n boh, puts ffl over P who is lying on side, M surf, holding P in ffl, its back to her, d tog
13/06.73	11:45:00	Anon3	02:30:00														x	M holding P, V-V	x				x	M has ffl round P, chin-chin contact, P M d, P sup, M d, P still sup, M swirls around to P, leans chin against P's thr,
13/06.73	11:45:00	Anon3	03:00:00														x	M holding P	x					M surf, leaning top of muzz against P's belly, M uw, surf, nose against P's flank, puts ffl round P,
13/06.73	11:45:00	Anon3	03:30:00														x	M holding P						M surf, holding P, d, tog, M still holding P, d again with P, holding P
13/06.73	11:45:00	Anon3	04:00:00		x																			M d, P foll, M > P, uw tog
13/06.73	11:45:00	Anon3	04:30:00									x					x	M holding P	x				x	surf heads tog, surf and subm tog, M holding P, P sup... M leans head over P
13/06.73	11:45:00	Anon3	05:00:00		x		N				boh	x							x					M lvs, d rapidly, P follM > tow shore, P foll, M surf, > tow shore, P foll, M > P, N, M's chin over P's head, n P's boh, d, heads tog, M >, P foll
13/06.73	11:45:00	Anon3	05:30:00		x																			M > shore to L of main herd, P foll, > tow shore P foll,
13/06.73	11:45:00	Anon3	06:00:00														x	M holding P	x					> into w again, M holding P in ffl, right in at shore, ffl round P's body, , M puts chin over P's boh, P slides to M's rear
13/06.73	11:45:00	Anon3	06:30:00	0.5 PBL	x					P hfl spl												x	x	M lies sup, M rubs boh & back on sand, sits up, > out, P foll, > rapidly out, P surf, sup, P d hfl spl
13/06.73	11:45:00	Anon3	07:00:00	1 PBL										x										M surf, P riding, P > rapidly just ahead of M, , the P foll M, 1 yd from her
13/06.73	11:45:00	Anon3	07:30:00														x	M ffl round P	x				x	Surf, P sup,M > P, under P, puts ffl round P, surf, N, P sup, M's chin over P's thr, M on top of P is shallows
13/06.73	11:45:00	Anon3	08:00:00		x																		x	P sup, P d, foll M, M > tow Right beyond 1st breaker...M surf, P still uw
13/06.73	11:45:00	Anon3	08:30:00	>3 PBL																				M catches up w/P, surf behind P, both d
13/06.73	11:45:00	Anon3	09:00:00	5 PBL	x																		x	M d, P sup, foll, M > ~ 5 yds from P, P not foll, P d > round, > M uw, in 1st breaker
13/06.73	11:45:00	Anon3	09:30:00	7-8 PBL	x		N						x				x		x					P foll, M surf, beh P, M str back to P, N, puts chin over P's belly, Pd, surf, M uw, P lvs ~7-8 yds away, M orienting to P
13/06.73	11:45:00	Anon3	10:00:00	5 PBL					somersaulting														x	M > tow P, P > tow M, P sup, M uw, Pd M ~5 yds from P uw, P d in little somersaults, surf ~5 yds apart, P still d in little somersaults, M orienting to P
13/06.73	11:45:00	Anon3	10:30:00	3 PBL					d in little Os															~3 yds apart, M surf, P d in little Os
13/06.73	11:45:00	Anon3	11:00:00	2 PBL					somersaulting															M > tow P, ~1 yd from P, P d in little somersaults, now 2 yds apart, M > nearer uw
13/06.73	11:45:00	Anon3	11:30:00	10 PBL																				P > tow shore, M ~ 10 yds behind
13/06.73	11:45:00	Anon3	12:00:00														x	M holding P	x					M foll, > under P,M surf, holding P in ffl, P is over M's son, M's chin over P, still holding P
13/06.73	11:45:00	Anon3	12:30:00						d in little Os								x	M holding P	x			x		P > in O, M sup, orienting tow P, M > under P, surf, holding P, chin over P's son
13/06.73	11:45:00	Anon3	13:00:00				N										x	M holding P					x	d tog, M surf just beh P, P surf sup, M > beh it holding P from behind, N
13/06.73	11:45:00	Anon3	13:30:00														x	M holding P					x	M still holding P, M d, lving P, P sup M surf, foll P
13/06.73	11:45:00	Anon3	14:00:00	0.5 PBL																		x		M d > tow P, right in at shore beneath herd, M sup, P 2 ft seawards, M > in at shore
13/06.73	11:45:00	Anon3	14:30:00	0.25 PBL	x												x		x					P 1 ft from M> M M surf, chin over P's son, wave crashes over themM >, P just beh her, surf tog,
13/06.73	11:45:00	Anon3	15:00:00										x											M >, P foll, M str chin back to P
13/06.73	11:45:00	Anon3	15:30:00	3 PBL																				P >, ~ 3 yds in front of M, M foll, // to shore
13/06.73	11:45:00	Anon3	16:00:00				N				boh							M					x	M > P, P > shore, wave washes over them, > into shore tog, , wave washes them back tog, wave washes them up to shore tog, M n boh,, M puts ffl over P, lies down beside P, N, P sup, wave washes over them,
13/06.73	11:45:00	Anon3	16:30:00														x		x			x		M puts chin over P, sits up, ffl over P, P lies down, flip at M's chin, M lies sup, thrashing hq, P >w, M foll, P foll M tow L
13/06.73	11:45:00	Anon3	17:00:00		x																			> // to shore between 1st& 2nd breaker, M surf, P foll, M > shore, P foll,
13/06.73	11:45:00	Anon3	17:30:00				N, N						x											M surf, str right back to P, N, > tow shore, P N M
13/06.73	11:45:00	Anon3	18:00:00															P taps M' boh; M				x	x	> shore tog, M rolls over P, P sup, P taps M's boh. N, M sup, M rubs boh & back against wet sand, M sits up, ffl over P, M sup, rubs boh, sits up, P >w, M sits up, P under her chin,
13/06.73	11:45:00	Anon3	18:30:00		x												x		x	x				M puts chin over P, M rolls on back, P puts chin over M's thr, M rubs boh & back again, Pmputs chin and ffl over M's R, > w, foll M
13/06.73	11:45:00	Anon3	19:00:00							P ffl spl & flipp sand	son, son, boh,						x		x					M rolls over & over, rubs her back, P > under M's chin. M n P's son, foll P > shallow w, M n P's son, M foll M n boh, M foll, M leans chin over P's boh, P ffl spl, tapping ffl against wetsand, M foll tow shore
13/06.73	11:45:00	Anon3	19:30:00														x	M holding P	x			x		M puts ffl & chin over P's head, M lies sup, thrashing hq, sits up, orienting tow P, ~2 ft away, sup under P, puts ffl round P, surf holding P
13/06.73	11:45:00	Anon3	20:00:00		x												x	M holding P	x					P > tow shore, M still holding P,M lays chin right over P's boh, M rolls over beside P, M sits up, jerking head up, M foll P> out, P foll
13/06.73	11:45:00	Anon3	20:30:00	3 PBL	x													M						P foll, ~ 3 yds to her side, > shore tog, M puts ffl over P in surf, P > // to shore, M foll
13/06.73	11:45:00	Anon3	21:00:00								mouth							M						> shore tog M puts ffl over P, in surf, M n P's mouth, P > // to shore, M foll
13/06.73	11:45:00	Anon3	21:30:00														x	M holding P, P scr M's toH; M one ffl round P, stroking P	x			x		M has ffl round P, V-V, P scr M's son, M lies sup, M sits up, ffl over P, rolls over, she has one flipper round P, strokign P, rolls over again, still in surf at w's edge, puts ffl round P, chin over P
13/06.73	11:45:00	Anon3	22:00:00		x																			M ho looking back at P, who rolls back into w, M ho further, lks back at P P still lking into w, M turns round to look at P, P ho beh M, M rubs back, ho, foll by P
13/06.73	11:45:00	Anon3	22:30:00				N				flank													M leans over to P, n P's flank, P turns round, N, P ho, M ho beside it
13/06.73	11:45:00	Anon3	23:00:00				N	shldr																M turns round to P, N, P n shldr, P ho, M foll
1973-06-16		Anon4	00:30:00	0.25 PBL							bohx3								x, x, x				x	P rolls away from M , > tow M, M n boh, n boh, M n boh, M puts chin over P's boh, surf sweeps over them, ~ 1ft apart. M > P P >w, M foll, M puts chin over P's boh, P l;ies sup, M puts chin over P's thr, over its boh, P rolls sup
1973-06-16		Anon4	01:00:00																					P > w, M foll, through surf...uw...
1973-06-16		Anon4	01:30:00		x																			surf, P foll further out tow R....M surf, P > in opp direction, P foll
1973-06-16		Anon4	02:00:00		x																			M surf,d, P foll
1973-06-16		Anon4	02:30:00		x																			P foll to 2nd line of breakers, tow R
1973-06-16		Anon4	03:00:00				N, Npr, N								x									surf, P str back to M, N...N pr, sep slightly, N, uw
1973-06-16		Anon4	03:30:00				N, N					x			x			M; P	x				x	surf, heads tog, P str head back to M, N, P sup, M surf, chin over P's thr, her ffl on P, N, P puts ffl on M's son, both subm
1973-06-16		Anon4	04:00:00		x					<M rear up, d w/head spl														surf in 1st line of breakersM rears up and d w/head spl, d, P foll....M > P foll
1973-06-16		Anon4	04:30:00		x		N		M high dive; P high dive															almost N, P follM > tow Right, M d, P foll, M d w/highd, P foll w/high dive
1973-06-16		Anon4	05:00:00		x																			surf, > tow Right, P foll M closely
1973-06-16		Anon4	05:30:00				N																	(same pair?) M foll P closely at 1st line of breakers, wave washes over them, P > M, P rearing up, N
1973-06-16		Anon4	06:00:00				N	boh			boh (pushing)												x	P lies sup uder M's chin, P rolls over with next wave, N, P raising ffl, M n boh, M n boh, pushing it by its boh
1973-06-16		Anon4	06:30:00					son	M whooshes on top of P								x		x				x	P rolls over, n M's son, P sup. M ho P >w, M whooshes on top of it, leaning chest & ffl over it, > out rapidly tog...uw
1973-06-16		Anon4	07:00:00																					P foll, 1st line of breakers... P foll
1973-06-16		Anon4	07:30:00					son										P ffl round M	x					Now > to w's edge, M puts chin and ffl round P when P washed back to her by wave, P n M's son, P > w, M foll, M > out, P foll
1973-06-16		Anon4	08:00:00	0.5 PBL	x				P high dive															uw....surf further out, P foll M w/high dives				, surf ~2 ft apart, P foll
1973-06-16		Anon4	08:30:00	>5 PBL																				M&P surf sev yds apart, M > P, M d, pushing P uw...
1973-06-16		Anon4	09:00:00	0.5 PBL	x																			P uw, M surf and d, P foll ~ 2Yds beh, > tog tow shore
1973-06-16		Anon4	09:30:00																					END
1973-06-14	07:30:00	Alpha	00:30:00	10 PBL	x		N								x									M&P surf, > to L, P foll, M surf 10yds further in, M surf w/P, P str back to M, N,
1973-06-14	07:30:00	Alpha	01:00:00				N																	P lying on sideP d, M foll, surf N, P d, M foll
1973-06-14	07:30:00	Alpha	01:30:00				N				boh		x					P fl round M's son, tapping						between two lines of breakers, M >, P n boh, M str back, N, M turns round to P, P puts ffl round her son, tapping M
1973-06-14	07:30:00	Alpha	02:00:00							?M tiny spl uw		x												surf tog, heads in C, d, tiny spl uw, surf, P > out, M foll
1973-06-14	07:30:00	Alpha	02:30:00		x																			M assumes lead, P foll...uw, > tow L slowly
1973-06-14	07:30:00	Alpha	03:00:00		x												x		x					surf, M with chin over P, M d, P with her, still uw...
1973-06-14	07:30:00	Alpha	03:30:00		x		N, N																x	surf, P foll, M turns round, N, P sup, M beside it, N. M > slowly, P not foll
1973-06-14	07:30:00	Alpha	04:00:00		x																			M > under P, d tog, surf, P foll
1973-06-14	07:30:00	Alpha	04:30:00	1 PBL								x											x	uw tog, ~1 ft apart. M surf, P sup, heads tog
1973-06-14	07:30:00	Alpha	05:00:00				N, N				boh	x												M > P uw, M d, surf, N, M n boh, heads tog, N...M d,
1973-06-14	07:30:00	Alpha	05:30:00					mouth	P semi backwards porp; P d in Os			x												P surf, d high out of w, backwards, semi port, M foll, P d in O, N, P n mouth, P d, M foll, surf heads tog
1973-06-14	07:30:00	Alpha	06:00:00								ear reg													M >, P not foll, M > P, > over P, d tog, surf, P >, M n ear reg, d tog
1973-06-14	07:30:00	Alpha	06:30:00														x						x	surf tog, P sup, M > on top of P, d tog...uw...
1973-06-14	07:30:00	Alpha	07:00:00																					P surf, foll M, > rapidly tow L, still in shallows
1973-06-14	07:30:00	Alpha	07:30:00		x		N	boh	P semi-porpx2				x				x	P puts fl round M's son						P d half porp, foll M, P half porp at M's boh, n boh, M str back to P P puts ffl round M's son, N, P d, M foll
1973-06-14	07:30:00	Alpha	08:00:00		x																			M foll P tow shore, uw tog....M surf, P pops up beside her (P foll), P d, M d...uw tog
1973-06-14	07:30:00	Alpha	08:30:00										x	x										uw....P surf, M follsurf, P rid, N, M str head back to P
1973-06-14	07:30:00	Alpha	09:00:00					mouth, toH, face/forehead					x		x									P n mouth, top of head, M str round to P, P n her face/forehead, P sgtr head right back, Pd, Md
1973-06-14	07:30:00	Alpha	09:30:00									x	x											M&P surf and d, surf, M str back, her son to P's son, Pd
1973-06-14	07:30:00	Alpha	10:00:00							M d/little spl														M d w/little spl, M half porp. P surf, shaking head, N, P taps M's thr w/flipper, d uw tog
1973-06-14	07:30:00	Alpha	10:30:00				N, N, N	son	P rears out of w, M rears out of w				x				x		x			x		surf, P n son, M sup, N, P d, M foll, P rears out of w, M rears out of w beside it, N, P on top of M, N, M str back to P, her son over P's boh, str under P's chin
1973-06-14	07:30:00	Alpha	11:00:00					boh				x	x											P n boh as M str back to P, heads tog uw, M surf, over P, uw tog
1973-06-14	07:30:00	Alpha	11:30:00				N		flops bckwards into w; M rears up				x				x			x				P flops backwards into w, M rears up and d after P, P str round, P's chin over M's muzz, P over M's boh, M str back to P, N
1973-06-14	07:30:00	Alpha	12:00:00																					uw tog....
1973-06-14	07:30:00	Alpha	12:30:00	1 PBL	x			toH				x												Both d..uw....M surf, P foll, >, heads tog, ...P foll, ~1 ft apart, Pd > shore, P n M's toH, heads tog
1973-06-14	07:30:00	Alpha	13:00:00		x								x				x		x					P foll, M str back to P, M str up and d togin at shallows-1st line of breakers, M surf, chin over P's body, d tog, uw tog. M surf, P just under her chin
1973-06-14	07:30:00	Alpha	13:30:00				N		P d over wave, M rears up															Md, N.Pd, M foll...tog uw..M surf, P d over wave, M foll, surf, M rearing out of w
1973-06-14	07:30:00	Alpha	14:00:00		x		N																	P d backwards, away from M, M turns round, M foll, >under P, > along,m M assumes lead, P foll, right in at shallows..P looks up at beach, M surf, N, d tog...uw tog
1973-06-14	07:30:00	Alpha	14:30:00				N																	M > in, foll P, surf N, d tog...M foll,
1973-06-14	07:30:00	Alpha	15:00:00				N										x		x					P in breakers, looks up beach, M foll,,,,,M has chin over P's back, P > outwards, M foll, surf, N
1973-06-14	07:30:00	Alpha	15:30:00		x			chin																surf, P n M's chin, Pd, Md, P foll, P d away from M tow shore...
1973-06-14	07:30:00	Alpha	16:00:00		x																			M foll then M > in, P foll, M str up, M > out, P foll...lost them
1973-06-14	07:30:00	Alpha	16:30:00		x								x	x										P ride, M str back to P, Md, p foll, still in breaker zone
1973-06-14	07:30:00	Alpha	17:00:00		x		N																	P leads tow shore, P > rapidly, N, > into shoreM turns and > out, P foll, P foll, still in shallows, M > inwards, beside P, staying seawards of P
1973-06-14	07:30:00	Alpha	17:30:00		x		N																	P assumes lead, > in rapidly, N, > intow shore, M > outwards, P foll
1973-06-14	07:30:00	Alpha	18:00:00				N, N																	M > P, M turns round to P, P > out, M foll, > back tow shore, M ho, both looking up shore, M turns round to P, N, wave washes them up beach, , N, M looks up shore, P in shallows, M ho, P ho
																								END
