# Supplementary material for: The Role of Play in the Social Development of Grey Seal (Halichoerus grypus) Pups with Comparative Notes on the Harbour Seal (Phoca vitulina)
Source: Animals (Basel). 2024 Jul 17;14(14):2086. doi: 10.3390/ani14142086 (PMC11273769; doi:10.3390/ani14142086)
Supplement: Supplementary file 1 [file animals-14-02086-s001.zip › Supplementary files S1-S9/S9 Pv SI Subadult play behaviour.xlsx]

## Sheet: SA dyadic play sequences
Date	Location	Time	Ref	Surf tog	rolling	N	n body	mo	h-over	ffl-over	other C	str back	supine	subm tog	spl	rss	pl mov	ffl-up	1 d on top of other	porp
1973-05-16	Mobil	00:45:00		x					x			x		x
1973-05-16	Mobil			x										x	x
1973-05-16	Mobil	01:10:00												x		x	x
1973-05-16	Mobil	01:25:00													x (ffl & hfl)	xxx
1973-05-16	Mobil	02:10:00													x	x		x			pair have separated = npw 1 is displaying
1973-05-16	Mobil															xxx		x			body writhing with rss, wiggle dive
1973-05-16	Mobil															xxx	x
1973-05-16	Mobil																				description of G joining in locomotor play
1973-05-16	Mobil	00:30:00	B	x		N			x		x			x							2 Pv subads = 1 [ushes chin\thr against other's chin/thr.. One leanign sideways against other
1973-05-16	Mobil	01:00:00	B																		3rd is rss mearby
1973-05-16	Mobil	01:30:00	B		x									x	x						Both d w/hfl spl
1973-05-16	Mobil	02:00:00	B						x/x			x	x	x							both tr heads back over each other, both sup
1973-05-16	Mobil	02:30:00	B		x				x/x				x	x	x (hfl)		x				d backwards tog, lots of spl; one dpoes backwards somersault
1973-05-16	Mobil	03:00:00	B	x	x									x	x	x					wheeling vertically, little spl
1973-05-16	Mobil	03:30:00	B		x		boh				x	x/x									wheelign vertically
1973-05-16	Mobil	04:00:00	B						x			x/x	x	x	x/x						pone l;ying across other's back
1973-05-16	Mobil	04:30:00	B						x-pr, x												chin over, one scr with ffl against other's son
1973-05-16	Mobil	05:00:00	B		x				x						x			x			sep
1973-05-16	Mobil	05:30:00	B	x	x
1973-05-16	Mobil	06:00:00	B		x										x/x
1973-05-16	Mobil	06:30:00	B		x		chin				x				x/x						One has ffl round other's head, then round son, one pushesnother below surf
1973-05-16	Mobil	07:00:00	B	x	x										x/x						sep, d in opp dir
1973-05-16	Mobil	08:00:00	B													xxxxx, xxxx	x
1973-05-16	Mobil	08:30:00	B												x	x, x, x, x	, x
1973-05-16	Mobil	10:30:00	D	x		N (mouths)		x						x	x						surf tog, 1 w/ ffl round the other, head str back, mo
1973-05-16	Mobil	12:10:00	D				boh					x									one darts head at other's mouth
1973-05-16	Mobil	12:30:00	D	x										x	x						surf ~2m apart, sep, come tog
1973-05-16	Mobil	13:00:00	D		x										x, x				x		1 foll other
1973-05-16	Mobil	13:30:00	D		x		son, soH,								x						foll, one darts head at other
1973-05-16	Mobil	14:00:00	D												x						d septly
1973-05-16	Mobil	14:30:00	D																x, x
1973-05-16	Mobil	15:00:00	D				boh					x	x								see pencil sketch
1973-05-16	Mobil	15:30:00	D				boh
1973-05-16	Mobil	16:00:00	D	x			boh		x/x			x		x, x	x		streak				surf with heads entwined
1973-05-16	Mobil	16:30:00	D				boh		x			x, x
1973-05-16	Mobil	17:00:00	D				boh								x, x						wheel in opp directions, surf, sep
1973-05-16	Mobil	17:30:00	D								x					x	x				O round each other, foll		....gap
1973-05-16	Mobil	18:00:00	D	x			boh
1973-05-16	Mobil	20:00:00	D		x									x	x
1973-05-16	Mobil	00:30:00	G						x												mut app, 1 rolls over on side, 2nd puts chin over its back
1973-05-16	Mobil	01:00:00	G			N (mouths)			x,x,x	x		x									foll tow shore, recip invitation then roll
1973-05-16	Mobil	01:30:00	G	x	x			x							x
1973-05-16	Mobil	02:00:00	G		x static						V-V										single seal close by rss sev times
1973-05-16	Mobil	02:30:00	G								heads tog										stretched out heads in C
1973-05-16	Mobil	03:00:00	G	x	x	N (mouths)			x/x			x, x, x			xx						heads twisting....suddenyl sep w/lots of spl
1973-05-16	Mobil	03:30:00	G												xx	x, xxx	x				1 shoots over to other (app) lots of spl, sev rss & sep
1973-05-16	Mobil	00:30:00	NA														x				2 lie close tog on shore, 1 flaps ffl. H shakes, > w, rss
1973-05-16	Mobil	01:00:00	#5	x											x				x		1 d over other, sep..app ffl sp & d, Hs tog
1973-05-16	Mobil	01:30:00	#5	x	x										x, x
1973-05-16	Mobil	02:00:00	#5		x										x, x					high d	one > shore, w/high d, foll by 2nd, surf septly, app
1973-05-16	Mobil	02:30:00	#5		x								x	x	x/x, x						rolling//spl w/all fls
1973-05-16	Mobil	03:00:00	#5	x							V-V				x, x				x		lots of hfl spl. > round each other, 1 d backwards over other, who spl & d backwrds, surf tog
1973-05-16	Mobil	03:30:00	#5											x			x		x/x		bth rear out of w
1973-05-16	Mobil	00:30:00	#5						x												1 darts H at other, who then H-over, sep, foll tow shore
1973-05-16	Mobil	01:00:00	#5						x, x				x		x,x				x
1973-05-16	Mobil	01:30:00	#5				boh x2		x	x, x											ffl round other at w's edge
1973-05-16	Mobil	02:00:00	#5			N (mouths)	son		x, x	x											1 ho with surf, other w/chin over its back
1973-05-16	Mobil	02:30:00	#5				hq														1 > w folld by other
1973-05-16	Mobil	03:00:00	#5	x										x							surf slightly sep
1973-05-16	Mobil	03:30:00	#5	x											x
1973-05-16	Mobil	04:00:00	#5				chin			x	H-H, horiz, V-V										one w/ffl round other, mouth against its chin, V-V
1973-05-16	Mobil	04:30:00	#5				chin			x	V-V-static
1973-05-16	Mobil	05:00:00	#5	x			chin			x	V-V-static
1973-05-16	Mobil	05:30:00	#5		x						H-H				x/x
1973-05-16	Mobil	06:00:00	#5												x						> tog then sep, foll, spl uw, > //, then foll
1973-05-16	Mobil	06:30:00	#5																		> along in // or foll, > tow shore. END
1973-05-21	Mobil	00:30:00	A	x											x						surf and subm.. Sep, 3rd > to them
1973-05-21	Mobil	01:00:00	A	x			chin		x					x	x
1973-05-21	Mobil	01:30:00	A	x									x/x								both sept, sup, then surf heads tog
1973-05-21	Mobil	02:00:00	A
1973-05-21	Mobil	02:30:00	A	x	x
1973-05-21	Mobil	03:00:00	A		x														x		mG > tow them, sept to watch him
1973-05-21	Mobil	00:30:00	B				son		x, x												in surf, one puts chin over other's boh...foll though surf
1973-05-21	Mobil	01:00:00	B	x			thr, son								x						d sep
1973-05-21	Mobil	01:30:00	B	x		N (mouths)							x								slight head jerk, sep slightly
1973-05-21	Mobil	00:30:00	C														streak				3 js tog, one streaks into shore and out again, 3 > tow shoe, (foll)
1973-05-21	Mobil	01:00:00	C												x		hq lat mov				hq lat mov & hfl spl
1973-05-21	Mobil	01:30:00	C	x					x	x					x		streaks x3, x		x	whooshes	at edge of surf, foll by 2nd,
1973-05-21	Mobil	02:00:00	C	x					x		x	x, x	x								> round in circle w/each other....1 leans head bckwrds over other's thr/shldr
1973-05-21	Mobil	02:30:00	C				thr			x	x	x, x									1 climbs on top of other who is uw, foll at edge of surf, ....lk up at shore, 3rd between them
1973-05-21	Mobil	03:00:00	D			N (mouths)	son		x	x			x
1973-05-21	Mobil	03:30:00	D																		foll tow shore > into surf tog (foll) and mG foll them in
1973-05-21	Mobil	00:30:00	E	x					x		x	x, x/x		x							head-over backwards...slightly sep
1973-05-21	Mobil	01:00:00	E	x			muz-muz		x		heads tog										> & d septly...1 jerks head on top of other
1973-05-21	Mobil	01:30:00	E	x						x/x	thr tog, horiz		x
1973-05-21	Mobil	02:00:00	E	x							Hs tog				x/x
1973-05-21	Mobil	02:30:00	E	x											x, x						> in opp dir.... 1 surf w/ffl in air, spl
1973-05-21	Mobil	03:00:00	E	x							chin/chin										1 d, other foll....3rd surf beside them & 4th orients tow them
1973-05-21	Mobil	03:30:00	E	x										x	x	x					all sep - splashing.......all 4 subm tog
1973-05-21	Mobil	04:00:00	E													x					bu chain
1973-05-21	Mobil	04:30:00	E	x					x			x
1973-05-21	Mobil	00:30:00	F	x (all 4)					x, x....all uw				x								4 in tight gp....1d, 2nd d
1973-05-21	Mobil	01:00:00	F	x										x		xx
1973-05-21	Mobil	01:30:00	F													x
1973-05-21	Mobil	02:00:00	F												hfl spl	x					1 d tow splahing J
1973-05-21	Mobil	02:30:00	F								x, V-V	x								x	1 > other, who d bckwrds - somersault in air.... Foll
1973-05-21	Mobil	03:00:00	F	x					x				x			x					3rd beside pr gives rss, > them
1973-05-21	Mobil	03:30:00	F						x		H-H				x	x, xxx			x		(3rd gives rss just beh them) 3rd spl madly beside pr
1973-05-21	Mobil	04:00:00	F											x	x	x	x				one d tow pr...> into shore , foll, one > in to shore and other overtakes it, v.v. fast
1973-05-23	Mobil	00:30:00	A	x	x							x			x				x
1973-05-23	Mobil	01:00:00	A	x	x				x			x		x	x						one str right back so it boh over other
1973-05-23	Mobil	01:30:00	A	x	x				x			x			x
1973-05-23	Mobil	02:00:00	A	x	x		son/thr												x
1973-05-23	Mobil	02:30:00	A				son/thr			x									x		head-over when one str head back against other.....d in opp dir
1973-05-23	Mobil	03:00:00	B	x					x		x	x		x					x
1973-05-23	Mobil	03:30:00	B		x						H-H								x
1973-05-23	Mobil	04:00:00	B						x												one leans bckwrds over other (equiv to head-over)
1973-05-23	Mobil	04:30:00	B	H-T; H-H	x				x	x											lean in opp dir
1973-05-23	Mobil	05:00:00	B	x					x					x							One twisting head round other's son (=head-over)
1973-05-23	Mobil	05:30:00	C	x											x			x			~ 1 ft apart, facing each other, 1 has ffl up
1973-05-23	Mobil	06:00:00	C										x						x		> v slowly around each other
1973-05-23	Mobil	06:30:00	C						x					x							one leans bckwrds over other's son (= head-over)
1973-05-23	Mobil	07:00:00	C	x					x		x										One leans cheek & son against other's thr..then chin over thr
1973-05-23	Mobil	07:30:00	C																		3rd > tow them w/hfl spl
1973-05-23	Mobil	08:00:00	C																		1 surf, leaning backwards, other uw
1973-05-23	Mobil	08:30:00	D	x													"rolling"				d in opp dir
1973-05-23	Mobil	09:00:00	D	x										x						x	3rd porp past them
1973-05-23	Mobil	09:30:00	D		x (h-t)		son				thr-thr			x	x			x			thr/thr contact
1973-05-23	Mobil	10:00:00	D	x							x			x	x						d in opp dir....1 d, foll other
1973-05-23	Mobil	10:30:00	D																		tog in surf, waves breaking over them
1973-05-23	Mobil	11:00:00	D	x																	surf ~1 ft apart, one has ffl in air, one sup
1973-05-23	Mobil	11:30:00	E				thr		x				x	x	x			x			foll as one d bckwrds
1973-05-23	Mobil	12:00:00	E	x H-T								x		x	x						3rd surf beside them - all d w/lots of spl
1973-05-23	Mobil	12:30:00	E	x			boh-pr					x
1973-05-23	Mobil	13:00:00	E				boh-pr					x						waving			I jerks head back to other....slightly apart...foll
1973-06-02	Wreck	00:30:00	A	x					x bkwrds		riding										1st pair; ..............go tow shore tog
1973-06-02	Wreck	01:00:00	A			N almost			x	x
1973-06-02	Wreck	01:30:00	A								x
1973-06-02	Wreck	02:00:00	A						x												one underneath swirls round to it
1973-06-02	Wreck	02:30:00	A						x				x				x				chin over thr...in at shore, one rolls over and over into w
1973-06-02	Wreck	03:00:00	A						x, x/x	x			x/x
1973-06-02	Wreck	03:30:00	A						x	x			x
1973-06-02	Wreck	04:00:00	A			N			x	x			x
1973-06-02	Wreck	04:30:00	B				son		x/x												foll to shore,
1973-06-02	Wreck	05:00:00	B						x				x								1 rolls back to w. other foll
1973-06-02	Wreck	05:30:00	B				boh		x
1973-06-02	Wreck	06:00:00	B	NA - uw
1973-06-02	Wreck	06:30:00	B	NA - uw
1973-06-02	Wreck	07:00:00	B	NA - uw
1973-06-02	Wreck	07:30:00	B	NA - uw
1973-06-02	Wreck	08:00:00	B						x/x
1973-06-02	Wreck	08:30:00	C						x, x				x				x				roll over in synchrony like milk bottles! On wflaps ffl at other, > over and head-over
1973-06-02	Wreck	09:00:00	C						x, x/x	x, x
1973-06-02	Wreck	09:30:00	C	x													x				roll over tog in surf like milk bottles
1973-06-02	Wreck	10:00:00	C						x, x				x				x				rolling oveer tog in surf
1973-06-02	Wreck	10:30:00	C							x/x			x/x					x			sept and lkin up beach, foll
1973-06-02	Wreck	11:00:00	C						x/x, x												1 rolls over into w
1973-06-02	Wreck	11:30:00	D				thr				H-H		x				mut swirling, x				1 whooshes up on to beach, 2nd foll
1973-06-02	Wreck	12:00:00	D																		1st rolls over in surf, rubs hq on sand
1973-06-02	Wreck	12:30:00	D				pl bit boh	x			T-T						rolls				1 rolls over & over, > other
1973-06-02	Wreck	13:00:00	D						x/x	x/x		x
1973-06-02	Wreck	13:30:00	E														hfl thrashing, x				hfl thrashes. > w, other foll from 5 yds away, whooshes on top of it from behind, foll
1973-06-02	Wreck	14:00:00	E						x,x	x							x				both lk up bch, 1 flops to other, head-over
1973-06-02	Wreck	14:30:00	E			N					V-back
1973-06-02	Wreck	15:00:00	E						x	x, x			x				x/x				1 leans cheek over other's flank (head-over), roll like milk bottles, H-T
1973-06-02	Wreck	15:30	E				boh		x	x											foll, sep, app,
1973-06-02	Wreck	16:00	E										x
1973-06-02	Wreck	16.5	F																		1 > w's edge. 2nd foll
1973-06-02	Wreck	17	F				boh		x, x	x, x/x	bck-V
1973-06-02	Wreck	17.5	F				boh pl bit	x	x, x, x, x
1973-06-02	Wreck	18	F			mouths, pl bit		x	x			x
1973-06-02	Wreck	18.5	G					x	x		H-H						x/x		x		1 rolls over & over into surf, 2nd foll suit.......... >w tog
1973-06-02	Wreck	19	G				boh				body C		x						x
1973-06-02	Wreck	19.5	G				boh	x	x			x
1973-06-02	Wreck	20	G																		slightly sep
1973-06-02	Wreck	20.5	H
1973-06-02	Wreck	21	H																		1 foll other into surf
1973-06-02	Wreck	21.5	H						x	x	x
1973-06-02	Wreck	22	H																		foll, other looking back
1973-06-02	Wreck	22.5	H						x/x	x			x					x
1973-06-02	Wreck	23	H	NA																	2nd pair
1973-06-02	Wreck	23.5	A1	NA
1973-06-02	Wreck	24	A1	x	x									x	x
1973-06-02	Wreck	24.5	A1		x										x
1973-06-02	Wreck	25	A1		x								x		x			x, H-up			foll, H-up
1973-06-02	Wreck	25.5	A1		x								x		x				x
1973-06-02	Wreck	26	A1	x					x, x				x	x
1973-06-02	Wreck	26.5	A1		x				x, x						x		x		x		1 surf, rearing up
1973-06-02	Wreck	27	B1	x	x
1973-06-02	Wreck	27.5	B1		x										x, x,x x	x					rss one d w/hfl spl, surf H spl, hfl spl, > rapidly, d hfl spl > rapidly
1973-06-02	Wreck	28	B1	x	x										x
1973-06-02	Wreck	28.5	B1		x				x						x, x
1973-06-02	Wreck	29	B1												hfl, xxx	xxx					3x hfl & ffl double spl
1973-06-02	Wreck	29.5	C1												x-4x	xxx,xxx	x				rapid mov, then more rss
1973-06-02	Wreck	30	C1													xxxx					more rss.. Cont
1973-06-07	Wreck	00:30:00	A0							x			x				x				4 ho on wet sand, 6 over by wreck; foll, whooshes on top of it, 1 str out of w, 2nd taps its son, 3 in surf, 1 str back to 2nd, sup..
1973-06-07	Wreck	01:00:00	A0			N	oxeter			x		x
1973-06-07	Wreck	01:30:00	A0			N			x, x		chin-chin	x
1973-06-07	Wreck	02:00:00	A0						x	x/x											stroking back
1973-06-07	Wreck	02:30:00	A0						x										x		foll > w, 3rd foll
1973-06-07	Wreck	03:00:00	A0						x											high d	foll one giving high dive
1973-06-07	Wreck	00:30:00	A2				flank		x/x	x,x											3 SAs in tow breakers
1973-06-07	Wreck	01:00:00	A2					x													pl lu....foll
1973-06-07	Wreck	01:30:00	A2						x								x				1 still on bch' 1 bounces around other...foll....foll
1973-06-07	Wreck	02:00:00	A2							x
1973-06-07	Wreck	02:30:00	A2					x	x, x, x			x	x
1973-06-07	Wreck	03:00:00	B2						x/x				x/x
1973-06-07	Wreck	03:30:00	B2					x	x, x, x			x	x
1973-06-07	Wreck	04:00:00	B2					x	x, x, x				x
1973-06-07	Wreck	04:30:00	B2				son		x, x	x			x				x				pr roll over tog ;llike milk bottles				(photo)
1973-06-07	Wreck	05:00:00	B2							x	V-V		x
1973-06-07	Wreck	05:30:00	C2						x				x								1 > waves foll by other
1973-06-07	Wreck	06:00:00	C2				chest	x/x	x	x	V-V
1973-06-07	Wreck	06:30:00	C2			N almost		x/x	x,x	x,x		x	x				x				milk bottle tog
1973-06-07	Wreck	07:00:00	C2						x, x, x	x			x x/x				x				F rears up
1973-06-07	Wreck	07:30:00	C2						x/x	x/x			x
1973-06-07	Wreck	08:00:00	C2						x, x				x/x				x				F rolls over & over
1973-06-07	Wreck	08:30:00	D2			N (mouths)		x	x				x				x
1973-06-07	Wreck	09:00:00	D2			N (mouths)				x, x/x static								x waving
1973-06-07	Wreck	09:30:00	D2						x, x, x												m foll, f lks back
1973-06-07	Wreck	10:00:00	D2				boh pl lu	x	x			x, x									F> w, m foll
1973-06-07	Wreck	10:30:00	D2						x, x				x								m foll, f lks back.... > out, m foll f
1973-05-19	Mobil	00:30:00							x	x					x				x		1 rushes in through surf lots of spl, jumps on top of other, ...1 stroking other
1973-05-19	Mobil	01:00:00				N, N (mouths)			x, x			x, x			x		x				1 dashes to w, lots ffl & body spl, shoots back to other, body spl, one leaps to other, head-over
1973-05-19	Mobil	01:30:00		x			son (pl bit)	x	x
1973-05-19	Mobil	02:00:00															x				both roll over like milk bottles, surf washes on right on top of other
1973-05-19	Mobil	02:30:00				N (mouths)			x/x, x	x/x, x/x	body C		x				x, x				one flops on to shore, other foll, .... Lots of hfl lat mov
1973-05-19	Mobil	03:00:00							x	x											1 flippers at other, lightly scr, then chin over flank
1973-05-19	Mobil	03:30:00							x/x, x/x
1973-05-19	Mobil	04:00:00					thr				back-V, H-T
1973-05-19	Mobil	04:30:00							x				x						x		foll now in w
1973-05-19	Mobil	05:00:00						x	x												foll now in w
1973-05-19	Mobil	05:30:00								x											1 flops along shore
1973-05-19	Mobil	06:00:00							x								rolls to and fro				foll now in w
1973-05-19	Mobil	06:30:00				N (mouths)	thr, V		x,x				x								f lies on side, flippering gently....
1973-05-19	Mobil	07:00:00					son		x/x	x, x			x								Male lies w/son against f's thr, f strokes his son, taps shldr
1973-05-19	Mobil	07:30:00							x	x/x, x/x	V-V
1973-05-19	Mobil	08:00:00				N (mouths)		o	x												foll (m foll f) in w
Total 30s								18	98	43			49		63	22	38

## Sheet: summary 8 SA behavs
	SI Pv summary
	head-over	splash	supine	ffl-over	pl mov	rolling	rss	open-mo
Subadults	98	63	49	43	38	37	22	18
